# Supplementary material for: The interactome of tau phosphorylated at T217 in Alzheimer’s disease human brain tissue
Source: Acta Neuropathol. 2025 May 3;149(1):44. doi: 10.1007/s00401-025-02881-8 (PMC12049313; doi:10.1007/s00401-025-02881-8)
Supplement: Supplementary file 9 — Supplementary file9 Supplementary tables 1-14 (XLSX 6370 KB) [file 401_2025_2881_MOESM9_ESM.xlsx]

## Sheet: Supplementary Tables
Table	Description
Supplementary Table 1	Case demographic information
Supplementary Table 2	Raw proteomics data - protein level
Supplementary Table 3	Complete SAINTexpress output for AP-MS experiment of pT217 tau interactors
Supplementary Table 4	Complete SAINTexpress output for AP-MS experiment of pT231 tau interactors
Supplementary Table 5	Complete SAINTexpress output for AP-MS experiment of pT217 tau interactors in the APOE ε3/ε3 subgroups
Supplementary Table 6	Complete SAINTexpress output for AP-MS experiment of pT217 tau interactors in the APOE ε4/ε4 subgroups
Supplementary Table 7	Complete SAINTexpress output for AP-MS experiment of pT231 tau interactors in the APOE ε3/ε3 subgroups
Supplementary Table 8	Complete SAINTexpress output for AP-MS experiment of pT231 tau interactors in the APOE ε4/ε4 subgroups
Supplementary Table 9	Normalised LFQs of phosphorylated residues of tau
Supplementary Table 10	Gene ontology biological process enrichments of pT231 tau interactors
Supplementary Table 11	Gene ontology cellular compartment enrichments of pT231 tau interactors in APOE genotypes
Supplementary Table 12	Gene ontology biological process enrichments of pT217 tau interactors
Supplementary Table 13	Gene ontology biological process enrichments of pT217 tau and PHF1 tau interactors
Supplementary Table 14	Gene ontology cellular compartment enrichments of pT217 tau interactors in APOE genotypes

## Sheet: Supplementary Table 1
Supplementary Table 1: Case demographic information
Patient demographics for all human cases used. PMI = post-mortem interval.
Case	Age	Sex	ABC	PMI	APOE genotype	Experiment
AD1	77	F	A3B3C3	66	ε3/ε3	AP-MS
AD2	90	F	A3B3C3	21	ε3/ε3	AP-MS
AD3	67	M	A3B3C3	<48	ε3/ε3	AP-MS
AD4	83	M	A3B3C3	142	ε3/ε3	AP-MS
AD5	85	F	A3B3C3	<24	ε3/ε3	AP-MS
AD6	91	F	A3B3C3	21	ε4/ε4	AP-MS
AD7	81	F	A3B3C3	<48	ε4/ε4	AP-MS
AD8	79	F	A3B3C3	<72	ε4/ε4	AP-MS
AD9	73	F	A3B3C3	<48	ε4/ε4	AP-MS
AD10	69	M	A3B3C3	<24	ε4/ε4	AP-MS
AD11	80	F	A3B3C3	32	NA	IP pT217 (p62) and total tau (WDR26, RANBP9)
AD12	75	F	A3B3C3	14	NA	IP pT217 (p62) and total tau (WDR26)
AD13	70	M	A3B3C3	23	NA	IP pT217 (p62) and total tau (WDR26)
AD14	85	F	A3B3C3	10	NA	IP total tau (RANBP9)
AD15	73	M	A3B3C3	26	NA	IP total tau (RANBP9), IHC negative control WDR26/p62
AD16	69	M	A3B3C3	19	NA	IHC - p62
AD17	70	M	A3B3C2	8	NA	IHC - p62 + WDR26, PLA
AD18	64	F	A3B3C3	18	NA	IHC - p62 + WDR26, PLA
AD19	74	M	A3B3C3	35	NA	IHC - WDR26, PLA
AD20	66	M	A3B3C3	9	NA	PLA (negative control)
CTRL1	79	M	A0B1C0	8	NA	IP pT217 and total tau (WDR26, RANBP9)
CTRL2	84	M	A1B0C0	36	NA	IP pT217 and total tau (WDR26, RANBP9)
CTRL3	97	F	A1B2C0	25	NA	IP pT217 and total tau (WDR26, RANBP9)
CTRL4	93	F	A1B0C0	21	NA	IHC - p62
CTRL5	89	F	A1B1C0	23	NA	IHC - p62 + WDR26, PLA
CTRL6	90	F	A1B0C0	58	NA	IHC - p62 + WDR26, PLA
CTRL7	84	M	A1B1C1	9	NA	IHC - WDR26, PLA
CBD1	73	M	NA	6	NA	IP pT217 and total tau
CBD2	87	F	NA	36	NA	PLA
PiD1	73	M	A0B0C0	11	NA	IP pT217 and total tau, PLA
PSP1	76	F	NA	3	NA	IP pT217 and total tau, PLA

## Sheet: Supplementary Table 2
Supplementary Table 2: Raw proteomics data - protein level
Accession	Gene	Description	Score A2	Coverage A2	# Peptides A2	# PSM A2- 1 T217 AD1 e3/e3	Score B2	Coverage B2	# Peptides B2	# PSM B2- 2 T217 AD2 e3/e3	Score C2	Coverage C2	# Peptides C2	# PSM C2- 3 - 2 T217 AD3 e3/e3	Score D2	Coverage D2	# Peptides D2	# PSM D2- 4 T217 AD4 e3/e3	Score E2	Coverage E2	# Peptides E2	# PSM E2- 5 T217 AD5 e3/e3	Score F2	Coverage F2	# Peptides F2	# PSM F2- 6 T217 AD6 e4/e4	Score G2	Coverage G2	# Peptides G2	# PSM G2- 7 T217 AD7 e4/e4	Score H2	Coverage H2	# Peptides H2	# PSM H2- 8 T217 AD8 e4/e4	Score I2	Coverage I2	# Peptides I2	# PSM I2- 9 T217 AD9 e4/e4	Score J2	Coverage J2	# Peptides J2	# PSM J2- 10 T217 AD10 e4/e4	Score K2	Coverage K2	# Peptides K2	# PSM K2- 11 RAB IGG AD1 e3/e3	Score L2	Coverage L2	# Peptides L2
P05387	RPLP2	60S acidic ribosomal protein P2 OS=Homo sapiens OX=9606 GN=RPLP2 PE=1 SV=1 - [RLA2_HUMAN]	31.2739	76.52	5	8	32.1869	91.3	7	9	30.9603	91.3	6	7	24.465	73.91	5	7	18.1234	76.52	5	6	24.6075	76.52	5	8	8.96434	40.87	3	3	26.8014	76.52	5	7	12.1348	76.52	5	5	12.8269	40.87	3	3	27.4013	76.52	6	8	32.5018	91.3	7
P80723	BASP1	Brain acid soluble protein 1 OS=Homo sapiens OX=9606 GN=BASP1 PE=1 SV=2 - [BASP1_HUMAN]	59.887	54.19	8	13	103.588	74.89	12	27	161.727	69.6	13	35	112.152	84.14	13	31	146.496	84.58	16	35	76.467	69.6	10	19	38.3812	65.64	9	11	121.552	75.33	11	28	96.2404	75.33	11	20	114.712	61.23	10	23	57.3481	63	11	19	124.309	84.58	16
P0DOY2	IGLC2	Immunoglobulin lambda constant 2 OS=Homo sapiens OX=9606 GN=IGLC2 PE=1 SV=1 - [IGLC2_HUMAN]	49.3203	65.09	4	15	46.7809	74.53	5	12	52.4796	65.09	4	17	104.486	85.85	6	30	58.5755	65.09	4	16	63.3856	65.09	4	18	46.4137	65.09	4	13	59.9811	65.09	4	17	47.132	65.09	4	12	80.1	69.81	5	21	61.3484	74.53	5	18	57.0392	74.53	5
P08670	VIM	Vimentin OS=Homo sapiens OX=9606 GN=VIM PE=1 SV=4 - [VIME_HUMAN]	224.278	71.24	36	68	290.165	84.12	43	89	338.307	73.61	37	96	243.684	79.4	38	77	278.814	82.83	41	85	273.262	74.68	38	91	123.3	60.73	29	38	184.675	60.09	28	53	186.431	60.94	31	57	313.447	82.4	46	88	217.79	70.6	35	71	258.016	70.6	36
P09936	UCHL1	Ubiquitin carboxyl-terminal hydrolase isozyme L1 OS=Homo sapiens OX=9606 GN=UCHL1 PE=1 SV=2 - [UCHL1_HUMAN]	95.0259	81.17	14	26	94.2357	81.17	14	25	192.521	84.75	16	43	120.133	81.17	14	26	192.414	84.75	16	44	63.6474	80.72	12	16	35.9192	77.13	10	13	163.567	89.69	16	42	162.066	84.75	16	41	301.921	92.83	19	82	44.6285	53.81	10	14	41.9419	42.15	8
P04792	HSPB1	Heat shock protein beta-1 OS=Homo sapiens OX=9606 GN=HSPB1 PE=1 SV=2 - [HSPB1_HUMAN]	79.9826	80.49	15	22	49.586	65.37	11	17	145.957	80.49	14	31	51.618	80.49	12	18	83.7677	80.49	14	22	51.8193	75.61	12	18	26.4491	58.54	10	11	80.9109	77.07	12	21	69.5366	57.07	11	19	113.917	85.85	14	24	50.3845	58.54	12	17	42.7897	58.54	10
Q15369	ELOC	Elongin-C OS=Homo sapiens OX=9606 GN=ELOC PE=1 SV=1 - [ELOC_HUMAN]	13.4036	58.04	5	5	9.08611	40.18	4	4	27.4192	56.25	5	7	12.0022	40.18	4	4	18.7934	65.18	6	6	6.34478	27.68	3	3	5.89948	19.64	2	2	8.66913	27.68	3	3	11.528	40.18	4	4	26.1895	56.25	5	8					4.2366	23.21	2
P62760	VSNL1	Visinin-like protein 1 OS=Homo sapiens OX=9606 GN=VSNL1 PE=1 SV=2 - [VISL1_HUMAN]	49.798	72.25	13	18	68.2242	72.25	13	22	77.8629	71.2	14	21	69.9765	67.54	13	22	95.923	78.53	16	28	48.7182	65.45	11	16	31.6141	43.98	8	11	78.0142	76.96	15	26	86.3801	80.63	17	28	90.7884	84.29	17	28	40.9097	67.54	12	16	61.3807	67.54	13
P68871	HBB	Hemoglobin subunit beta OS=Homo sapiens OX=9606 GN=HBB PE=1 SV=2 - [HBB_HUMAN]	100.099	88.44	11	28	76.8774	88.44	11	19	81.2753	88.44	11	18	84.5998	88.44	11	20	85.3301	88.44	11	19	72.274	88.44	11	20	54.8541	88.44	11	17	100.889	88.44	11	23	87.304	88.44	11	21	135.815	89.8	13	31	72.4753	78.91	11	21	75.9969	88.44	11
P04406	GAPDH	Glyceraldehyde-3-phosphate dehydrogenase OS=Homo sapiens OX=9606 GN=GAPDH PE=1 SV=3 - [G3P_HUMAN]	214.437	66.57	17	57	254.05	67.16	18	67	326.587	78.21	19	87	294.62	66.87	18	77	414.826	78.81	20	106	201.33	77.91	18	67	159.642	67.76	15	50	252.373	66.87	18	70	316.515	78.51	20	86	846.505	82.99	26	193	150.65	66.27	16	56	201.294	70.15	18
Q16864	ATP6V1F	V-type proton ATPase subunit F OS=Homo sapiens OX=9606 GN=ATP6V1F PE=1 SV=2 - [VATF_HUMAN]	20.4173	63.03	5	6	40.6308	77.31	7	11	45.0047	77.31	7	9	37.5339	77.31	7	10	43.7716	77.31	7	10	24.7126	77.31	6	7	6.54594	46.22	3	3	21.593	57.14	6	7	41.3427	77.31	7	10	56.6246	89.92	9	11	8.90629	52.1	4	4	14.724	53.78	4
P62736	ACTA2	Actin, aortic smooth muscle OS=Homo sapiens OX=9606 GN=ACTA2 PE=1 SV=1 - [ACTA_HUMAN]	173.784	64.72	17	67	216.791	72.94	20	93	270.621	61.01	17	97	258.247	73.21	21	90	261.974	72.94	20	95	190.531	72.94	20	72	108.29	46.15	12	52	193.739	63.4	18	80	192.08	50.13	15	77	262.519	75.07	26	91	107.21	52.79	14	41	125.216	60.21	14
P68032	ACTC1	Actin, alpha cardiac muscle 1 OS=Homo sapiens OX=9606 GN=ACTC1 PE=1 SV=1 - [ACTC_HUMAN]	191.567	64.72	17	71	237.565	72.94	20	98	303.448	63.93	18	105	282.063	73.21	21	97	295.402	72.94	20	104	200.44	72.94	20	74	124.013	46.15	12	56	216.719	63.4	18	86	222.913	50.13	15	85	307.872	75.07	27	102	134.076	55.7	15	48	150.324	63.13	15
P12277	CKB	Creatine kinase B-type OS=Homo sapiens OX=9606 GN=CKB PE=1 SV=1 - [KCRB_HUMAN]	514.415	69.82	21	127	527.465	80.58	23	133	980.246	78.48	22	246	458.632	76.12	20	108	709.135	80.05	22	174	354.744	76.64	20	86	185.918	65.09	16	50	411.317	69.82	21	93	487.83	78.48	21	115	1367.95	87.66	26	331	283.52	67.19	21	74	361.291	67.98	21
Q99714	HSD17B10	3-hydroxyacyl-CoA dehydrogenase type-2 OS=Homo sapiens OX=9606 GN=HSD17B10 PE=1 SV=3 - [HCD2_HUMAN]	53.2188	52.49	9	13	46.6577	67.43	10	14	86.4566	72.41	12	18	52.0233	72.8	12	15	78.5849	88.89	14	19	30.7112	45.98	7	9	16.994	32.18	5	6	48.5401	60.92	11	14	63.451	77.39	14	18	101.085	77.39	13	20	13.0784	32.95	5	5	33.1605	42.91	7
P02511	CRYAB	Alpha-crystallin B chain OS=Homo sapiens OX=9606 GN=CRYAB PE=1 SV=2 - [CRYAB_HUMAN]	119.075	69.71	9	28	73.2617	50.29	8	16	263.33	70.86	10	54	95.3703	69.71	9	18	89.4782	69.71	9	17	62.0279	50.29	8	14	55.4179	50.29	8	13	87.6506	50.29	8	18	77.0441	58.29	9	17	141.032	74.86	14	28	91.2266	52.57	9	27	47.4813	50.29	8
P38606	ATP6V1A	V-type proton ATPase catalytic subunit A OS=Homo sapiens OX=9606 GN=ATP6V1A PE=1 SV=2 - [VATA_HUMAN]	158.01	54.78	29	42	159.283	66.61	31	41	253.553	84.76	38	60	175.874	69.85	33	45	239.875	78.44	37	56	137.913	64.18	28	37	96.617	52.67	25	28	150.89	56.73	28	38	195.475	69.21	34	47	347.638	87.03	42	72	88.3104	44.89	22	28	118.859	47.16	25
Cont_P60712	ACTB	Actin, cytoplasmic 1 OS=Bos taurus OX=9913 GN=ACTB PE=1 SV=1 - [ACTB_BOVIN]	417.237	76	18	110	472.769	76.53	20	132	1017.84	74.13	20	252	646.033	78.4	24	170	879.217	77.07	21	214	369.09	76.53	20	106	313.138	73.07	17	93	488.657	77.07	21	134	573.661	77.07	20	159	1189.15	87.2	31	287	296.138	59.2	15	78	342.899	66.93	16
Q06830	PRDX1	Peroxiredoxin-1 OS=Homo sapiens OX=9606 GN=PRDX1 PE=1 SV=1 - [PRDX1_HUMAN]	42.192	57.79	11	13	50.3482	70.85	13	16	61.8233	70.85	12	18	44.7596	57.79	12	13	60.6512	69.35	13	17	42.6299	53.27	10	13	27.4521	37.19	8	10	51.9454	54.77	11	14	32.0683	53.77	9	11	94.403	72.36	18	24	34.8244	45.23	10	12	37.5938	45.73	10
P61764	STXBP1	Syntaxin-binding protein 1 OS=Homo sapiens OX=9606 GN=STXBP1 PE=1 SV=1 - [STXB1_HUMAN]	330.568	75.76	39	91	361.064	78.28	43	94	566.574	76.43	40	137	314.329	76.6	39	77	484.214	79.46	44	118	228.92	64.14	32	59	170.659	55.22	28	48	295.162	68.52	36	79	381.458	74.07	38	95	812.315	77.78	52	186	190.249	62.29	31	59	279.452	65.49	34
P14136	GFAP	Glial fibrillary acidic protein OS=Homo sapiens OX=9606 GN=GFAP PE=1 SV=1 - [GFAP_HUMAN]	407.673	71.3	38	127	506.614	73.84	39	171	935.877	73.61	38	277	234.863	63.66	29	76	636.599	73.84	38	212	357.041	66.44	33	117	136.862	57.64	25	49	425.808	68.98	35	136	263.697	67.36	32	84	677.254	78.24	50	198	371.481	71.99	38	136	419.667	66.44	34
P46459	NSF	Vesicle-fusing ATPase OS=Homo sapiens OX=9606 GN=NSF PE=1 SV=3 - [NSF_HUMAN]	230.249	59.95	44	64	225.941	61.83	47	64	353.213	72.58	51	90	219.897	60.35	44	61	296.576	71.51	49	86	173.23	49.73	38	51	132.672	53.9	37	45	216.448	59.01	44	63	256.998	69.76	48	75	478.398	73.12	66	115	124.548	52.15	35	43	167.585	56.32	39
P02042	HBD	Hemoglobin subunit delta OS=Homo sapiens OX=9606 GN=HBD PE=1 SV=2 - [HBD_HUMAN]	50.3367	55.78	7	13	25.697	35.37	5	6	29.452	34.69	5	7	34.0799	35.37	5	8	31.3359	26.53	4	7	24.7005	35.37	5	8	20.7222	35.37	5	6	42.7032	54.42	7	12	27.8693	26.53	4	6	64.6527	72.11	10	16	29.2472	42.86	7	9	31.0666	49.66	7
P30044-2	PRDX5	Isoform Cytoplasmic+peroxisomal of Peroxiredoxin-5, mitochondrial OS=Homo sapiens OX=9606 GN=PRDX5 - [PRDX5_HUMAN]	46.4341	58.02	8	12	50.286	73.46	9	13	64.0669	74.07	10	15	48.0426	73.46	8	13	77.9202	67.28	10	18	37.8653	66.05	7	10	28.7694	59.26	8	9	64.039	74.07	11	16	65.596	74.07	10	16	93.4621	74.07	13	21	35.5001	62.96	7	10	48.9236	73.46	9
Cont_Q2KJD0	TUBB5	Tubulin beta-5 chain OS=Bos taurus OX=9913 GN=TUBB5 PE=2 SV=1 - [TBB5_BOVIN]	853.993	72.52	26	239	942.281	72.52	26	274	1295.15	81.98	31	389	861.969	81.31	27	260	1126.67	81.31	28	352	668.291	81.31	28	202	494.375	74.77	27	160	790.409	72.52	28	227	930.266	72.52	28	277	1682.96	84.01	35	470	516.531	73.87	28	163	669.708	72.52	28
P04350	TUBB4A	Tubulin beta-4A chain OS=Homo sapiens OX=9606 GN=TUBB4A PE=1 SV=2 - [TBB4A_HUMAN]	915.287	73.42	26	255	987.95	72.52	27	285	1396.47	82.88	29	412	878.99	81.31	26	256	1221.33	82.21	27	369	703.853	81.31	27	202	549.254	75.68	27	166	796.726	73.42	27	223	955.011	74.32	26	279	1944.56	84.91	34	535	575.796	72.52	26	172	710.805	72.52	26
P61764-2	STXBP1	Isoform 2 of Syntaxin-binding protein 1 OS=Homo sapiens OX=9606 GN=STXBP1 - [STXB1_HUMAN]	324.654	71.81	37	89	356.287	76.12	42	93	571.081	76.45	41	140	310.569	75.46	39	77	486.806	78.28	44	119	228.742	64.84	33	60	169.393	54.39	28	48	285.809	65.67	35	77	379.258	72.97	38	95	784.746	76.62	52	178	189.175	63.18	32	59	282.531	64.68	34
P60174	TPI1	Triosephosphate isomerase OS=Homo sapiens OX=9606 GN=TPI1 PE=1 SV=4 - [TPIS_HUMAN]	56.7622	64.26	13	15	63.5819	71.08	13	17	80.2321	73.9	14	19	61.034	64.26	13	16	99.1835	76.71	15	23	58.0002	76.31	14	17	16.3674	37.75	6	6	84.9592	74.7	15	20	93.8165	81.93	16	22	103.563	78.31	15	23	30.2788	61.04	10	12	48.2625	66.67	12
P68371	TUBB4B	Tubulin beta-4B chain OS=Homo sapiens OX=9606 GN=TUBB4B PE=1 SV=1 - [TBB4B_HUMAN]	897.56	72.36	26	251	989.144	72.36	27	289	1395.99	81.8	30	415	889.298	81.12	27	266	1227.57	81.12	29	378	698.642	81.12	29	208	524.24	74.61	27	165	818.139	72.36	28	231	988.947	72.36	29	287	1975.12	83.82	35	542	550.803	71.46	26	169	726.642	72.36	28
Q9BVA1	TUBB2B	Tubulin beta-2B chain OS=Homo sapiens OX=9606 GN=TUBB2B PE=1 SV=1 - [TBB2B_HUMAN]	865.95	72.36	26	250	956.54	72.36	27	278	1389.48	83.6	32	404	856.044	81.12	27	257	1215.05	81.12	29	370	685.117	81.12	29	205	507.88	71.46	25	161	806.318	72.36	28	229	974.193	72.36	29	292	2011.15	86.07	37	540	534.388	72.36	27	166	711.06	72.36	28
Q13885	TUBB2A	Tubulin beta-2A chain OS=Homo sapiens OX=9606 GN=TUBB2A PE=1 SV=1 - [TBB2A_HUMAN]	870.579	73.26	27	251	969.582	73.26	28	282	1389.05	83.6	32	413	872.83	81.12	27	262	1228.28	82.02	30	367	689.496	81.12	29	206	512.75	71.46	25	164	819.854	73.26	29	233	985.399	73.26	30	295	2132.77	86.07	37	577	549.78	72.36	27	169	722.657	73.26	29
Q71U36	TUBA1A	Tubulin alpha-1A chain OS=Homo sapiens OX=9606 GN=TUBA1A PE=1 SV=1 - [TBA1A_HUMAN]	701.884	74.5	29	206	757.923	77.61	29	214	2261.43	82.93	32	585	738.128	76.72	28	212	1575.88	82.93	30	432	561.487	78.05	26	178	417.109	70.95	28	137	616.645	69.84	27	179	841.768	78.27	29	232	3108.56	73.17	38	734	352.274	68.96	25	104	485.631	67.63	26
P21964-2	COMT	Isoform Soluble of Catechol O-methyltransferase OS=Homo sapiens OX=9606 GN=COMT - [COMT_HUMAN]	35.8668	76.02	9	10	29.2092	54.75	8	12	57.9508	72.85	11	12	29.778	39.82	5	8	28.4606	39.82	6	7	21.174	40.27	5	7	10.9903	36.65	5	5	26.9486	37.1	7	8	23.1239	40.27	6	6	48.6895	61.54	9	11	17.5966	34.84	5	6	16.212	43.44	5
P14136-3	GFAP	Isoform 2 of Glial fibrillary acidic protein OS=Homo sapiens OX=9606 GN=GFAP - [GFAP_HUMAN]	405.405	69.84	37	126	502.014	71.46	38	169	931.038	73.55	37	272	234.863	63.81	29	76	634.959	73.78	37	210	357.041	66.59	33	117	136.862	57.77	25	49	423.375	66.59	34	134	263.697	65.89	31	83	660.23	75.17	48	192	371.481	72.16	38	136	419.667	66.59	34
O14880	MGST3	Microsomal glutathione S-transferase 3 OS=Homo sapiens OX=9606 GN=MGST3 PE=1 SV=1 - [MGST3_HUMAN]	13.3087	32.89	3	3	24.3113	84.87	7	10	78.2895	86.18	9	15	29.1879	67.11	6	6	39.2107	51.97	6	11	12.7041	18.42	3	3	8.21319	18.42	3	3	14.2959	18.42	3	3	22.8387	50.66	6	6	29.215	43.42	5	5					10.2171	18.42	2
P01834	IGKC	Immunoglobulin kappa constant OS=Homo sapiens OX=9606 GN=IGKC PE=1 SV=2 - [IGKC_HUMAN]	106.249	82.24	7	25	116.565	82.24	7	30	66.4967	79.44	5	16	447.587	82.24	8	124	97.3839	81.31	6	28	121.547	82.24	7	36	105.509	80.37	6	33	103.128	80.37	6	25	97.7662	81.31	6	25	92.0062	82.24	8	21	196.644	80.37	7	55	114.688	80.37	6
P60953	CDC42	Cell division control protein 42 homolog OS=Homo sapiens OX=9606 GN=CDC42 PE=1 SV=2 - [CDC42_HUMAN]	22.545	38.22	6	7	18.4562	32.46	5	5	34.9225	52.88	7	8	23.0513	38.22	6	7	25.3947	38.22	6	7	20.2734	38.22	6	6	15.5284	38.22	6	6	22.1308	38.22	6	7	21.9902	38.22	6	6	44.7912	58.64	9	11	15.0922	32.46	5	5	18.0097	38.22	6
Q9UQM7	CAMK2A	Calcium/calmodulin-dependent protein kinase type II subunit alpha OS=Homo sapiens OX=9606 GN=CAMK2A PE=1 SV=2 - [KCC2A_HUMAN]	183.783	58.37	19	50	207.018	71.97	22	53	272.728	70.5	22	54	208.587	73.85	23	53	246.45	66.74	21	53	123.309	62.76	18	38	76.262	51.05	17	26	165.76	64.85	20	42	170.445	58.58	19	42	415.527	73.64	32	91	85.5823	35.98	14	26	112.798	45.61	17
P17677	GAP43	Neuromodulin OS=Homo sapiens OX=9606 GN=GAP43 PE=1 SV=1 - [NEUM_HUMAN]	38.1832	49.16	6	10	46.3423	60.5	9	12	114.318	63.87	13	30	52.6645	54.2	9	16	88.6232	63.45	11	25	33.0344	47.48	6	10	16.6915	40.34	4	4	53.5414	63.45	11	16	57.6758	55.04	9	15	74.7319	53.36	9	15	23.0857	42.86	6	8	56.8593	64.71	11
O75947	ATP5PD	ATP synthase subunit d, mitochondrial OS=Homo sapiens OX=9606 GN=ATP5PD PE=1 SV=3 - [ATP5H_HUMAN]	66.4327	74.53	12	19	50.3146	73.29	10	16	80.5284	74.53	12	21	49.3413	74.53	12	14	78.521	78.88	13	21	42.7508	67.7	9	12	29.575	67.7	9	10	42.0359	73.91	11	14	68.157	74.53	12	19	107.468	77.02	14	26	35.1225	65.84	9	13	49.4549	73.91	11
P21281	ATP6V1B2	V-type proton ATPase subunit B, brain isoform OS=Homo sapiens OX=9606 GN=ATP6V1B2 PE=1 SV=3 - [VATB2_HUMAN]	131.324	55.38	22	34	162.78	69.08	26	41	222.509	83.95	31	58	185.297	81.41	29	49	239.743	83.95	30	62	119.171	67.32	23	33	77.6192	52.05	20	26	137.648	67.71	25	39	163.576	67.51	24	38	240.782	79.26	29	55	70.4326	50.29	19	22	112.414	58.71	22
P60953-1	CDC42	Isoform 1 of Cell division control protein 42 homolog OS=Homo sapiens OX=9606 GN=CDC42 - [CDC42_HUMAN]	21.5679	34.03	5	6	18.2659	28.27	4	5	27.0879	53.93	7	7	17.9604	34.03	5	5	25.2856	39.27	6	7	12.9908	24.08	4	4	8.29484	24.08	4	4	16.3089	34.03	5	5	18.6558	34.03	5	5	40.2768	58.12	8	10	8.92063	28.27	4	5	15.2658	34.03	5
O00764	PDXK	Pyridoxal kinase OS=Homo sapiens OX=9606 GN=PDXK PE=1 SV=1 - [PDXK_HUMAN]	67.2619	50.32	13	23	71.2671	79.17	16	24	136.596	79.17	17	30	64.3817	57.05	13	18	98.9125	67.63	15	26	33.6918	49.68	10	13	19.2933	22.76	5	6	42.3849	39.74	9	13	64.9277	60.26	13	19	154.813	82.05	18	35	27.0158	30.45	7	10	36.8812	39.1	9
P54920	NAPA	Alpha-soluble NSF attachment protein OS=Homo sapiens OX=9606 GN=NAPA PE=1 SV=3 - [SNAA_HUMAN]	74.36	62.37	15	18	59.635	62.37	15	16	84.9658	62.03	16	20	71.4661	59.66	14	18	92.1912	74.58	17	21	49.5247	54.92	12	14	41.7783	49.83	12	12	68.91	50.17	13	18	69.331	62.37	15	18	96.6273	66.44	18	23	33.9115	47.12	11	11	57.1125	57.97	14
P62258	YWHAE	14-3-3 protein epsilon OS=Homo sapiens OX=9606 GN=YWHAE PE=1 SV=1 - [1433E_HUMAN]	168.838	83.53	22	55	159.166	80.78	22	52	220.324	83.92	26	63	155.903	83.53	23	45	202.525	78.82	23	59	120.088	77.65	19	39	77.0318	54.9	13	26	152.382	76.08	22	46	183.916	83.53	23	56	243.623	80.78	23	61	104.49	69.8	18	33	117.618	71.37	20
Q04917	YWHAH	14-3-3 protein eta OS=Homo sapiens OX=9606 GN=YWHAH PE=1 SV=4 - [1433F_HUMAN]	139.986	73.58	16	48	118.769	73.58	17	41	187.708	75.2	18	62	124.776	73.58	17	43	143.638	73.58	17	47	78.1062	73.58	16	26	64.3753	70.73	15	22	129.502	73.58	18	44	158.025	76.42	19	49	260.029	78.86	25	65	68.8114	61.79	14	20	74.6523	60.16	14
Q13509	TUBB3	Tubulin beta-3 chain OS=Homo sapiens OX=9606 GN=TUBB3 PE=1 SV=2 - [TBB3_HUMAN]	610.645	70.67	25	187	688.224	70.67	25	218	781.073	79.33	27	233	584.092	64.67	24	189	823.329	70.67	26	245	441.875	64.67	25	148	327.772	67.78	26	120	520.319	70.67	26	160	695.239	70.67	26	209	1104.33	81.33	32	304	335.36	64.89	24	121	490.252	70.67	26
P10636-8	MAPT	Isoform Tau-F of Microtubule-associated protein tau OS=Homo sapiens OX=9606 GN=MAPT - [TAU_HUMAN]	378.973	78.91	30	118	344.231	78.23	28	110	407.474	77.55	29	114	360.782	69.39	28	121	397.761	71.43	30	126	356.712	68.03	25	123	292.177	74.83	25	106	479.869	79.59	32	147	429.794	68.48	28	135	334.728	76.64	30	96	54.2228	22.9	9	22	40.3201	30.84	11
Q9H115	NAPB	Beta-soluble NSF attachment protein OS=Homo sapiens OX=9606 GN=NAPB PE=1 SV=2 - [SNAB_HUMAN]	95.1286	67.11	16	23	116.614	75.17	19	28	170.126	79.19	23	38	116.871	76.85	18	30	149.073	78.52	18	33	82.0004	71.81	15	24	45.2684	50.34	12	13	114.791	74.5	16	29	137.379	77.52	20	33	179.589	81.54	23	42	47.7582	59.06	13	17	79.7466	73.15	17
P00558	PGK1	Phosphoglycerate kinase 1 OS=Homo sapiens OX=9606 GN=PGK1 PE=1 SV=3 - [PGK1_HUMAN]	47.0724	37.65	11	12	59.5347	46.04	15	17	62.6105	44.84	16	18	75.7443	57.07	19	25	128.137	69.06	24	35	49.6618	41.01	13	15	36.891	32.85	10	11	47.5534	37.65	13	14	97.0822	58.51	20	30	134.301	77.94	25	35	26.4821	26.38	9	11	54.7012	48.44	17
Q9UQM7-2	CAMK2A	Isoform B of Calcium/calmodulin-dependent protein kinase type II subunit alpha OS=Homo sapiens OX=9606 GN=CAMK2A - [KCC2A_HUMAN]	177.736	53.78	18	49	201.61	67.08	21	52	262.267	65.64	21	52	200.256	68.92	22	51	241.508	67.08	21	52	118.606	58.08	17	37	71.4843	46.63	16	25	159.527	60.12	19	41	164.686	53.99	18	41	375.618	67.08	27	83	79.6558	31.9	13	25	106.834	41.31	16
P31946-2	YWHAB	Isoform Short of 14-3-3 protein beta/alpha OS=Homo sapiens OX=9606 GN=YWHAB - [1433B_HUMAN]	138.003	68.85	13	48	135.555	77.46	15	45	232.251	77.05	16	66	154.299	74.18	14	46	181.144	77.46	17	57	91.6948	77.46	15	34	70.7087	62.3	11	24	131.834	69.26	14	50	158.17	80.33	17	56	281.4	80.33	18	77	69.4289	54.1	10	21	71.1415	54.1	10
P00387-2	CYB5R3	Isoform 2 of NADH-cytochrome b5 reductase 3 OS=Homo sapiens OX=9606 GN=CYB5R3 - [NB5R3_HUMAN]	39.9879	61.51	10	10	58.5455	78.78	13	17	86.5186	70.86	11	19	45.857	58.63	9	11	66.1344	68.35	10	15	30.0758	53.6	10	11	13.1943	35.61	6	6	46.2167	62.95	11	12	29.7308	51.08	9	9	73.3261	67.27	11	14	11.7856	15.47	4	4	22.2086	34.89	8
P61981	YWHAG	14-3-3 protein gamma OS=Homo sapiens OX=9606 GN=YWHAG PE=1 SV=2 - [1433G_HUMAN]	123.805	57.89	10	40	129.284	63.56	13	35	246.472	59.51	13	60	110.647	63.16	12	29	179.125	59.51	13	46	95.1662	61.94	11	26	69.3443	61.94	11	22	110.991	62.35	12	36	140.89	65.18	13	41	238.087	62.35	14	58	70.6016	53.85	10	21	102.729	66.4	13
P69905	HBA2	Hemoglobin subunit alpha OS=Homo sapiens OX=9606 GN=HBA2 PE=1 SV=2 - [HBA_HUMAN]	78.9255	83.8	9	17	60.6635	83.8	8	14	100.036	83.8	8	18	70.1262	77.46	7	17	119.81	83.8	9	21	81.2543	77.46	7	18	57.1007	77.46	7	18	87.9715	77.46	7	20	83.9456	83.8	8	18	193.061	83.8	10	39	43.1509	57.75	6	14	56.5573	57.75	6
O14548	COX7A2L	Cytochrome c oxidase subunit 7A-related protein, mitochondrial OS=Homo sapiens OX=9606 GN=COX7A2L PE=1 SV=2 - [COX7R_HUMAN]	21.0711	62.28	5	6	13.5216	62.28	5	5	16.606	56.14	4	4	11.1912	62.28	5	5	22.5548	83.33	6	6	10.4803	54.39	4	4	7.1658	25.44	3	3	11.3607	54.39	4	4	18.6985	62.28	5	6	25.5516	77.19	5	7	8.13428	25.44	3	3	17.5119	54.39	4
P09471	GNAO1	Guanine nucleotide-binding protein G(o) subunit alpha OS=Homo sapiens OX=9606 GN=GNAO1 PE=1 SV=4 - [GNAO_HUMAN]	173.67	70.9	19	57	168.908	80.23	22	57	420.785	80.23	22	108	172.601	81.36	22	51	287.833	70.62	21	77	137.95	70.34	19	42	94.2479	58.47	16	33	173.114	70.62	19	52	217.424	79.94	21	66	350.295	72.6	24	88	102.415	57.34	16	31	154.512	57.91	17
P10636-7	MAPT	Isoform Tau-E of Microtubule-associated protein tau OS=Homo sapiens OX=9606 GN=MAPT - [TAU_HUMAN]	382.66	77.43	29	119	336.239	76.7	27	109	410.132	75.97	28	115	358.252	67.23	27	120	401.852	69.42	29	127	358.743	65.78	24	123	290.583	73.06	24	106	489.257	78.16	31	148	432.827	66.26	27	136	342.669	75	29	98	57.3717	31.8	10	23	40.3201	40.29	12
Q15126	PMVK	Phosphomevalonate kinase OS=Homo sapiens OX=9606 GN=PMVK PE=1 SV=3 - [PMVK_HUMAN]	22.3957	38.54	8	8	11.7709	21.35	4	4	26.2485	38.02	7	8	10.3697	25.52	5	5	9.0567	20.31	4	4	4.92491	20.31	4	4	3.92281	9.38	2	2	9.77445	20.31	4	4	8.8651	16.15	3	3	13.8866	26.56	5	6	9.20312	18.75	4	4	9.4426	22.92	5
P35232	PHB1	Prohibitin 1 OS=Homo sapiens OX=9606 GN=PHB1 PE=1 SV=1 - [PHB1_HUMAN]	75.1582	79.04	15	18	63.191	66.91	13	15	84.5882	75.74	14	18	59.1015	67.65	13	14	78.5744	75.74	14	17	57.2162	65.44	12	14	44.1023	60.66	12	13	53.3178	60.66	12	13	76.8926	79.04	15	18	84.3245	77.57	16	19	38.3674	50.74	11	12	52.4261	63.97	13
Q00610-2	CLTC	Isoform 2 of Clathrin heavy chain 1 OS=Homo sapiens OX=9606 GN=CLTC - [CLH1_HUMAN]	523.587	64.06	84	135	523.517	68.46	87	132	841.738	75.78	95	194	532.721	69.31	87	134	807.698	72.91	94	197	395.7	60.95	79	105	311.998	54.67	70	92	516.44	61.13	79	122	670.383	68.58	90	166	989.482	75.59	109	220	310.321	55.09	69	100	380.597	54.55	70
P04899	GNAI2	Guanine nucleotide-binding protein G(i) subunit alpha-2 OS=Homo sapiens OX=9606 GN=GNAI2 PE=1 SV=3 - [GNAI2_HUMAN]	109.004	58.59	17	29	122.046	63.66	20	35	167.326	63.66	20	42	125.075	63.1	19	34	146.473	63.66	20	40	122.706	63.38	19	33	108.623	62.82	18	31	126.377	65.92	20	34	121.169	63.38	19	32	170.181	69.01	23	46	93.2814	58.31	16	29	111.737	59.15	18
Cont_P63103	YWHAZ	14-3-3 protein zeta/delta OS=Bos taurus OX=9913 GN=YWHAZ PE=1 SV=1 - [1433Z_BOVIN]	154.837	71.02	15	47	133.839	74.69	16	42	208.741	71.02	17	60	163.169	74.29	16	45	184.282	74.69	18	53	101.938	68.16	15	34	88.5288	60.41	12	23	156.072	71.43	16	49	184.136	73.47	17	57	248.289	80	21	64	83.9532	59.18	12	25	99.1841	59.18	12
Q9BQE3	TUBA1C	Tubulin alpha-1C chain OS=Homo sapiens OX=9606 GN=TUBA1C PE=1 SV=1 - [TBA1C_HUMAN]	599.899	66.37	26	197	615.728	74.16	28	180	1555.09	69.49	29	404	627.9	67.93	26	186	1105	74.83	28	310	476.187	74.61	25	159	333.364	61.47	25	116	513.563	61.02	25	154	743.601	74.83	28	229	1768.11	69.71	36	443	271.337	60.13	23	88	393.828	58.8	24
Q16555	DPYSL2	Dihydropyrimidinase-related protein 2 OS=Homo sapiens OX=9606 GN=DPYSL2 PE=1 SV=1 - [DPYL2_HUMAN]	275.749	67.83	26	62	291.98	64.86	25	67	407.908	78.32	27	81	380.494	73.6	26	81	466.041	74.48	27	96	258.952	68.18	23	63	166.076	59.62	21	47	296.821	72.03	26	68	428.758	79.2	30	97	692.988	77.62	32	156	172.811	72.9	24	47	240.458	68.01	24
P07196	NEFL	Neurofilament light polypeptide OS=Homo sapiens OX=9606 GN=NEFL PE=1 SV=3 - [NFL_HUMAN]	217.622	59.3	31	63	262.375	53.04	31	83	436.141	60.77	33	126	236.789	59.3	31	67	453.828	65.56	37	132	188.943	59.3	30	60	153.571	46.22	28	51	128.016	49.91	27	34	349.771	63.35	35	95	517.911	62.06	37	154	149.125	51.38	28	44	240.436	57.27	33
P18669	PGAM1	Phosphoglycerate mutase 1 OS=Homo sapiens OX=9606 GN=PGAM1 PE=1 SV=2 - [PGAM1_HUMAN]	92.7998	64.17	13	25	79.5335	65.35	16	23	146.117	74.02	16	36	82.4101	71.26	14	22	137.405	77.95	17	38	46.0385	49.61	11	13	37.0433	46.06	10	13	79.3027	57.87	15	22	99.1523	68.5	16	25	204.103	76.77	19	50	43.9416	46.06	10	12	72.3383	53.54	12
Q8IXJ6-2	SIRT2	Isoform 2 of NAD-dependent protein deacetylase sirtuin-2 OS=Homo sapiens OX=9606 GN=SIRT2 - [SIR2_HUMAN]	52.5672	45.17	12	14	38.7198	34.94	11	11	96.3438	73.01	17	23	44.3001	46.02	12	12	67.7384	54.26	15	17	31.427	34.94	10	11	31.4842	34.94	11	13	18.3472	21.02	6	6	63.5102	54.55	15	21	55.8085	45.45	12	13	18.8569	23.01	6	6	24.55	24.15	7
Q13554-2	CAMK2B	Isoform 1 of Calcium/calmodulin-dependent protein kinase type II subunit beta OS=Homo sapiens OX=9606 GN=CAMK2B - [KCC2B_HUMAN]	146.216	54.61	18	38	162.236	65.13	20	42	206.974	60.33	20	47	148.11	60.33	20	40	212.464	60.33	20	50	74.9419	49.82	15	22	41.7992	31.55	11	16	124.099	60.33	20	39	168.717	55.9	19	47	267.089	64.39	25	62	61.748	26.01	11	19	84.0425	39.85	15
P10636-6	MAPT	Isoform Tau-D of Microtubule-associated protein tau OS=Homo sapiens OX=9606 GN=MAPT - [TAU_HUMAN]	365.419	75.72	28	116	328.189	74.93	27	107	376.207	74.15	28	109	353.394	64.75	27	120	376.192	67.1	28	123	341.149	63.19	24	119	271.699	71.02	23	101	463.675	76.5	31	146	420.019	63.71	27	134	329.38	79.11	30	97	54.2228	32.64	10	23	40.3201	35.51	11
Cont_P81948	TUBA4A	Tubulin alpha-4A chain OS=Bos taurus OX=9913 GN=TUBA4A PE=1 SV=2 - [TBA4A_BOVIN]	599.687	70.09	26	194	680.279	68.53	26	202	2092.42	70.09	27	523	641.437	68.53	26	188	1506.5	68.53	26	428	493.189	70.09	25	158	342.626	58.04	23	119	505.091	69.87	24	158	804.892	70.31	27	245	2820.84	73.21	34	638	308.594	60.94	23	91	430.232	61.16	23
P15531	NME1	Nucleoside diphosphate kinase A OS=Homo sapiens OX=9606 GN=NME1 PE=1 SV=1 - [NDKA_HUMAN]	15.1326	39.47	5	5	15.1757	39.47	5	6	37.2103	80.92	9	11	24.0499	58.55	7	8	32.3942	65.79	9	11	10.7737	39.47	5	6	9.14373	39.47	5	5	14.9345	39.47	5	5	21.4491	46.05	6	7	21.2154	46.71	6	7	5.13942	19.08	3	3	7.51822	28.29	4
P27361	MAPK3	Mitogen-activated protein kinase 3 OS=Homo sapiens OX=9606 GN=MAPK3 PE=1 SV=4 - [MK03_HUMAN]	85.8918	55.15	20	28	44.5476	39.31	14	15	109.635	56.73	20	30	82.5993	50.4	18	28	92.371	61.48	21	28	41.4968	48.02	17	20	21.4275	21.37	9	10	111.25	55.15	20	36	97.6658	52.51	18	32	85.2638	52.51	18	23	34.667	25.33	10	16	32.1843	29.82	11
P63215	GNG3	Guanine nucleotide-binding protein G(I)/G(S)/G(O) subunit gamma-3 OS=Homo sapiens OX=9606 GN=GNG3 PE=1 SV=1 - [GBG3_HUMAN]	26.0061	69.33	3	7	34.8331	72	4	12	56.688	62.67	3	12	35.0259	69.33	3	10	46.7623	62.67	3	10	11.2678	29.33	2	5	6.68621	60	2	4	12.2846	60	2	3	30.2137	69.33	3	8	33.2859	72	4	9	13.0992	69.33	3	5	22.0807	60	2
P28482	MAPK1	Mitogen-activated protein kinase 1 OS=Homo sapiens OX=9606 GN=MAPK1 PE=1 SV=3 - [MK01_HUMAN]	83.6612	66.11	22	27	50.9964	50.83	14	16	133.15	80.56	23	33	90.7201	73.61	21	34	122.504	80.56	23	34	42.1262	53.61	16	18	24.37	34.72	11	11	119.634	58.06	20	38	109.756	66.11	20	36	112.255	64.44	19	24	44.4539	40.28	12	18	38.6009	53.06	14
O75431-2	MTX2	Isoform 2 of Metaxin-2 OS=Homo sapiens OX=9606 GN=MTX2 - [MTX2_HUMAN]	15.66	20.55	4	4	13.6897	27.27	4	4	48.3682	64.82	9	11	19.8406	24.9	5	6	36.6953	59.68	9	9	7.62621	16.6	3	3					18.0748	28.06	5	5	11.874	16.6	3	3	43.8506	55.73	10	11					6.7764	17	3
P06576	ATP5F1B	ATP synthase subunit beta, mitochondrial OS=Homo sapiens OX=9606 GN=ATP5F1B PE=1 SV=3 - [ATPB_HUMAN]	196.767	71.08	25	52	339.306	76.56	26	78	437.077	78.26	28	104	328.007	76.56	25	82	401.459	78.26	27	92	241.122	76.56	24	61	117.21	63.14	20	31	231.363	78.26	27	60	331.988	78.26	27	78	471.755	79.02	29	100	159.397	70.7	23	45	303.79	66.54	24
P09471-2	GNAO1	Isoform Alpha-2 of Guanine nucleotide-binding protein G(o) subunit alpha OS=Homo sapiens OX=9606 GN=GNAO1 - [GNAO_HUMAN]	154.212	60.45	18	54	142.3	60.73	19	48	301.002	69.21	20	79	143.353	68.64	19	43	226.869	66.95	19	67	123.613	59.89	17	37	95.6061	56.78	16	33	153.018	60.45	18	49	175.26	68.93	20	58	266.188	70.62	23	77	101.782	50.85	16	35	153.255	51.41	17
P30086	PEBP1	Phosphatidylethanolamine-binding protein 1 OS=Homo sapiens OX=9606 GN=PEBP1 PE=1 SV=3 - [PEBP1_HUMAN]	28.9326	47.06	6	6	32.4963	51.34	7	8	49.8218	73.26	9	10	43.9217	73.26	9	9	56.4412	75.94	10	11	29.4609	51.87	7	7	22.4321	42.25	6	6	41.5669	68.98	8	8	54.6463	68.98	8	10	63.034	73.26	9	12	22.6877	62.03	7	8	29.5521	68.98	8
Q13555-5	CAMK2G	Isoform 5 of Calcium/calmodulin-dependent protein kinase type II subunit gamma OS=Homo sapiens OX=9606 GN=CAMK2G - [KCC2G_HUMAN]	121.706	57.87	19	40	132.272	57.87	19	40	170.9	60.53	21	41	121.646	54.46	18	37	169.287	59.39	21	43	78.8328	57.87	19	29	57.5936	41.75	13	19	105.619	55.98	19	32	139.815	55.98	19	38	212.644	63.95	25	54	61.321	33.78	12	17	87.3012	40.61	16
Q99627-2	COPS8	Isoform 2 of COP9 signalosome complex subunit 8 OS=Homo sapiens OX=9606 GN=COPS8 - [CSN8_HUMAN]	13.8707	28.13	3	5					21.2936	71.88	6	7	3.09386	30	3	3	11.3627	36.88	4	4									11.4581	27.5	3	4	11.8596	27.5	3	4	25.5503	46.25	4	5
P61224	RAP1B	Ras-related protein Rap-1b OS=Homo sapiens OX=9606 GN=RAP1B PE=1 SV=1 - [RAP1B_HUMAN]	10.4471	16.85	4	4	18.6936	32.07	6	6	22.6602	27.72	6	7	24.3729	40.22	7	7	24.3156	45.65	8	9	19.1526	46.2	7	9	19.358	33.15	6	7	20.9159	41.3	6	6	13.1159	19.02	4	4	24.9097	27.72	6	8	12.0406	23.91	4	4	13.0401	32.07	5
P62834	RAP1A	Ras-related protein Rap-1A OS=Homo sapiens OX=9606 GN=RAP1A PE=1 SV=1 - [RAP1A_HUMAN]	14.8957	25	5	5	21.0549	33.15	6	7	36.4253	41.85	7	9	21.4991	33.15	6	6	28.0036	52.72	9	9	22.5474	53.26	8	10	20.713	40.22	7	8	18.0433	34.24	5	5	19.7595	34.24	6	6	26.5371	27.72	6	8	18.4803	39.13	6	6	20.0967	39.13	6
O76070	SNCG	Gamma-synuclein OS=Homo sapiens OX=9606 GN=SNCG PE=1 SV=2 - [SYUG_HUMAN]					7.25318	18.9	3	3					5.62894	19.69	2	2	6.85486	18.9	2	2									3.98718	19.69	2	2					10.5709	29.13	2	2					5.58675	38.58	4
P13489	RNH1	Ribonuclease inhibitor OS=Homo sapiens OX=9606 GN=RNH1 PE=1 SV=2 - [RINI_HUMAN]	53.8069	52.28	14	15	39.1186	45.77	13	13	103.676	68.76	19	25	49.5655	47.72	14	14	64.618	51.19	16	16	30.3987	35.57	11	11	23.744	24.51	8	8	73.2535	58.35	17	18	60.9777	47.07	14	15	105.109	67.46	19	25	31.7358	33.41	11	11	31.5982	40.35	13
P84077	ARF1	ADP-ribosylation factor 1 OS=Homo sapiens OX=9606 GN=ARF1 PE=1 SV=2 - [ARF1_HUMAN]	49.428	54.7	9	15	45.4236	54.7	8	13	49.6497	48.62	7	12	46.7923	54.7	8	12	36.1136	48.62	7	9	46.0418	54.7	8	13	36.4232	54.7	8	11	42.0344	48.62	7	10	45.2954	54.7	8	12	63.6245	59.12	9	13	37.1515	53.59	7	14	37.4997	54.7	8
P61204	ARF3	ADP-ribosylation factor 3 OS=Homo sapiens OX=9606 GN=ARF3 PE=1 SV=2 - [ARF3_HUMAN]	49.428	54.7	9	15	45.4236	54.7	8	13	49.6497	48.62	7	12	46.7923	54.7	8	12	36.1136	48.62	7	9	46.0418	54.7	8	13	36.4232	54.7	8	11	42.0344	48.62	7	10	45.2954	54.7	8	12	63.6245	59.12	9	13	37.1515	53.59	7	14	37.4997	54.7	8
P21283	ATP6V1C1	V-type proton ATPase subunit C 1 OS=Homo sapiens OX=9606 GN=ATP6V1C1 PE=1 SV=4 - [VATC1_HUMAN]	51.7419	36.39	13	17	42.992	38.74	15	16	96.0614	60.99	19	25	54.2132	41.62	16	19	77.5341	57.59	21	25	33.4615	32.2	13	14	16.4581	24.08	9	9	35.6002	38.22	13	14	66.3238	51.05	17	20	68.0822	52.88	16	20	22.1169	27.75	10	10	39.8831	34.29	13
O75746	SLC25A12	Electrogenic aspartate/glutamate antiporter SLC25A12, mitochondrial OS=Homo sapiens OX=9606 GN=SLC25A12 PE=1 SV=2 - [S2512_HUMAN]	139.079	58.11	31	39	157.151	65.34	34	43	216.609	67.7	36	52	136.637	58.26	32	39	212.653	75.22	38	52	99.2285	43.22	25	29	72.6011	47.79	26	28	99.5111	46.61	26	30	174.087	65.04	34	47	199.563	70.35	35	46	58.5589	37.02	20	22	119.84	53.24	28
Q15365	PCBP1	Poly(rC)-binding protein 1 OS=Homo sapiens OX=9606 GN=PCBP1 PE=1 SV=2 - [PCBP1_HUMAN]	37.2668	36.8	10	11	17.0402	22.47	6	6	92.6962	80.06	15	22	41.5437	43.26	11	12	40.1277	41.01	10	11	25.0105	31.46	8	9	22.3939	25.84	7	7	39.3962	41.29	10	12	32.9431	43.26	10	10	66.176	47.47	11	15	27.4665	38.48	10	11	23.4678	28.09	8
P61106	RAB14	Ras-related protein Rab-14 OS=Homo sapiens OX=9606 GN=RAB14 PE=1 SV=4 - [RAB14_HUMAN]	27.9973	34.88	6	7	32.6191	52.56	8	9	41.8112	48.84	8	10	38.9386	52.56	10	11	50.7485	63.72	12	14	26.7366	60.93	9	11	19.3393	42.33	6	7	40.8773	52.09	8	10	40.259	46.05	10	12	38.981	52.09	9	10	19.0229	40	6	7	28.8256	39.07	8
P62879	GNB2	Guanine nucleotide-binding protein G(I)/G(S)/G(T) subunit beta-2 OS=Homo sapiens OX=9606 GN=GNB2 PE=1 SV=3 - [GBB2_HUMAN]	134.47	53.24	12	32	123.755	62.35	13	28	203.986	62.35	13	43	108.803	43.82	11	23	167.05	62.35	13	33	94.4446	47.94	11	21	49.5601	32.65	8	12	123.395	53.24	12	28	126.245	54.12	13	32	253.141	63.24	15	52	85.1552	37.94	9	22	107.288	46.76	12
P24844	MYL9	Myosin regulatory light polypeptide 9 OS=Homo sapiens OX=9606 GN=MYL9 PE=1 SV=4 - [MYL9_HUMAN]	50.7071	50.58	7	14	47.5133	62.21	8	14	44.2556	50.58	7	10	56.1516	62.21	8	16	46.4611	50.58	7	11	55.8927	50.58	7	18	19.3094	38.95	5	8	40.7883	44.19	6	11	39.5111	50.58	7	13	51.3933	44.19	7	12	29.7833	40.12	6	9	48.9956	50.58	7
Q02978	SLC25A11	Mitochondrial 2-oxoglutarate/malate carrier protein OS=Homo sapiens OX=9606 GN=SLC25A11 PE=1 SV=3 - [M2OM_HUMAN]	75.9984	60.19	16	22	94.2788	59.24	15	24	109.97	71.02	16	24	91.5503	59.87	16	24	100.202	62.74	17	26	58.3772	53.5	13	18	39.4505	43.95	11	12	55.6491	46.5	12	17	73.5995	57.32	15	20	92.1723	64.65	18	23	37.8015	38.54	10	12	57.1965	44.27	12
P27348	YWHAQ	14-3-3 protein theta OS=Homo sapiens OX=9606 GN=YWHAQ PE=1 SV=1 - [1433T_HUMAN]	120.985	76.33	16	39	103.045	67.35	16	36	167.847	67.35	18	44	104.325	64.49	15	28	145.055	67.35	18	41	69.3581	63.67	15	25	40.7665	32.65	9	14	133.546	67.35	18	42	146.649	70.2	20	44	163.216	76.73	20	44	63.386	55.51	12	18	73.2449	55.92	13
P04075	ALDOA	Fructose-bisphosphate aldolase A OS=Homo sapiens OX=9606 GN=ALDOA PE=1 SV=2 - [ALDOA_HUMAN]	82.9005	43.13	12	24	96.6233	64.01	17	28	116.478	64.29	17	27	112.92	58.52	15	29	158.309	70.05	17	36	99.5813	64.29	15	26	55.1921	55.49	14	19	120.709	57.97	15	28	127.327	58.52	16	31	121.343	54.12	15	29	57.1104	59.89	15	23	99.5873	60.71	17
Q14194	CRMP1	Dihydropyrimidinase-related protein 1 OS=Homo sapiens OX=9606 GN=CRMP1 PE=1 SV=1 - [DPYL1_HUMAN]	94.0738	50.17	19	25	114.102	58.39	22	32	149.385	74.65	25	35	112.928	52.1	19	28	199.701	65.21	23	46	72.6323	51.92	20	25	46.2221	31.47	11	14	115.29	53.32	21	31	126.641	62.41	23	32	256.271	68.36	27	59	50.1275	27.1	12	15	78.3838	48.25	18
P49773	HINT1	Adenosine 5'-monophosphoramidase HINT1 OS=Homo sapiens OX=9606 GN=HINT1 PE=1 SV=2 - [HINT1_HUMAN]	4.16398	16.67	2	2	4.36122	16.67	2	2	21.595	78.57	6	7	4.35336	16.67	2	2	30.4177	79.37	6	8	4.37552	42.86	4	4	4.88523	23.81	3	3	11.1031	32.54	3	3	36.7038	78.57	6	10	41.2403	79.37	6	10					2.01209	32.54	3
P04271	S100B	Protein S100-B OS=Homo sapiens OX=9606 GN=S100B PE=1 SV=2 - [S100B_HUMAN]	16.8866	40.22	2	4	14.6403	40.22	2	4	30.6091	79.35	4	9	11.8658	40.22	2	4	17.6367	40.22	2	3	10.7067	40.22	2	3	10.5189	40.22	2	3	16.3799	40.22	2	6	19.1581	40.22	2	4	28.3932	40.22	2	6	7.67555	40.22	2	3
Q9UM19	HPCAL4	Hippocalcin-like protein 4 OS=Homo sapiens OX=9606 GN=HPCAL4 PE=1 SV=3 - [HPCL4_HUMAN]	20.8136	38.22	7	11	30.9754	33.51	6	11	46.5992	63.35	10	14	26.4834	33.51	6	9	37.2888	38.22	7	12	18.3609	31.41	5	7	7.68897	25.13	4	5	35.2685	38.22	7	12	34.2411	38.22	7	12	45.7297	53.93	9	13	13.9894	33.51	6	8	23.3773	33.51	6
Q9UI15	TAGLN3	Transgelin-3 OS=Homo sapiens OX=9606 GN=TAGLN3 PE=1 SV=2 - [TAGL3_HUMAN]	7.8055	16.08	3	3	13.0353	34.17	6	6	41.1802	62.81	10	12	21.1076	47.74	9	9	25.751	49.75	9	9									24.3373	53.77	9	9	26.2158	46.73	8	8	35.7972	50.75	10	11	0	8.04	2	2	10.3226	32.66	6
O75083	WDR1	WD repeat-containing protein 1 OS=Homo sapiens OX=9606 GN=WDR1 PE=1 SV=4 - [WDR1_HUMAN]	100.029	51.98	22	28	90.4292	55.94	24	26	172.317	68.32	27	39	93.8723	56.6	21	23	123.502	60.4	23	29	65.5203	48.02	18	18	42.1986	35.48	15	16	119.261	58.75	23	29	85.7486	54.79	23	26	137.756	62.54	25	31	63.6258	40.1	18	22	75.4649	49.01	18
Q9NZN3	EHD3	EH domain-containing protein 3 OS=Homo sapiens OX=9606 GN=EHD3 PE=1 SV=2 - [EHD3_HUMAN]	98.4644	51.21	23	26	87.3654	61.87	25	27	130.945	66.73	27	29	72.1706	47.29	21	23	118.22	74.21	28	32	37.9151	30.65	13	14	20.2631	20	8	8	75.6451	45.42	20	22	102.82	60.37	23	27	180.523	69.16	30	38	28.4084	25.98	12	12	52.3551	35.7	16
Q05193-2	DNM1	Isoform 2 of Dynamin-1 OS=Homo sapiens OX=9606 GN=DNM1 - [DYN1_HUMAN]	286.709	63.77	45	85	270.425	68.29	44	83	432.265	72.45	51	115	259.257	61	42	73	411.795	64.35	50	115	183.864	60.42	39	59	126.007	42.25	31	42	232.565	55.21	37	63	296.075	60.53	42	87	543.006	67.25	58	138	143.66	40.05	30	48	199.219	48.38	34
Q15370	ELOB	Elongin-B OS=Homo sapiens OX=9606 GN=ELOB PE=1 SV=1 - [ELOB_HUMAN]	9.90507	24.58	3	3	9.96603	24.58	3	3	11.6414	50	3	3	9.99102	24.58	3	3	10.8515	17.8	2	3	8.70219	24.58	3	3	6.68777	24.58	3	3	9.93029	24.58	3	3	15.8188	45.76	4	5	14.492	39.83	4	4	7.87551	24.58	3	3	9.23871	24.58	3
P60981	DSTN	Destrin OS=Homo sapiens OX=9606 GN=DSTN PE=1 SV=3 - [DEST_HUMAN]	33.2444	58.79	10	12	34.8702	65.45	9	12	60.354	66.06	11	19	39.4008	63.03	10	13	63.7188	70.91	12	19	10.1973	28.48	5	6	7.29958	19.39	3	3	21.662	23.03	4	7	36.2104	47.27	7	14	87.7281	55.15	10	21	15.4685	44.24	6	8	21.9527	38.79	6
P51149	RAB7A	Ras-related protein Rab-7a OS=Homo sapiens OX=9606 GN=RAB7A PE=1 SV=1 - [RAB7A_HUMAN]	29.4644	42.51	8	10	17.1949	28.02	5	5	30.3171	44.93	9	9	34.8577	43.96	9	12	35.5392	53.14	10	11	26.0629	35.75	7	8	19.8275	35.75	7	7	27.1367	40.58	7	8	24.8517	35.75	7	8	38.9222	60.39	10	11	19.0514	36.23	7	7	18.178	39.61	7
P09972	ALDOC	Fructose-bisphosphate aldolase C OS=Homo sapiens OX=9606 GN=ALDOC PE=1 SV=2 - [ALDOC_HUMAN]	76.8637	44.51	12	24	93.9434	53.57	16	28	108.339	48.08	17	28	101.407	52.2	16	28	141.298	56.32	19	40	77.8768	53.3	14	23	38.8246	46.98	11	16	107.076	56.04	15	26	132.742	60.44	20	39	140.851	72.53	21	35	30.8111	39.84	8	14	84.0839	62.09	17
Q13813-3	SPTAN1	Isoform 3 of Spectrin alpha chain, non-erythrocytic 1 OS=Homo sapiens OX=9606 GN=SPTAN1 - [SPTN1_HUMAN]	696.333	64.11	141	175	800.48	70.11	153	206	1066.92	71.04	161	248	605.548	61.75	130	159	965.892	69.9	158	230	500.337	57.42	119	136	275.917	39.76	79	88	620.908	58.93	129	167	776.262	64.36	140	194	1022.19	59.87	139	219	404.18	54.85	109	125	569.349	61.99	133
P63096	GNAI1	Guanine nucleotide-binding protein G(i) subunit alpha-1 OS=Homo sapiens OX=9606 GN=GNAI1 PE=1 SV=2 - [GNAI1_HUMAN]	81.2124	40.96	12	25	79.738	51.98	15	27	121.432	51.98	15	34	92.3994	51.98	15	30	106.222	51.98	15	32	77.4083	51.69	14	26	60.9137	45.2	13	24	78.1043	44.07	13	24	94.4939	45.48	14	28	155.645	67.51	24	44	51.9989	40.96	12	21	75.5464	40.96	12
Q13813-2	SPTAN1	Isoform 2 of Spectrin alpha chain, non-erythrocytic 1 OS=Homo sapiens OX=9606 GN=SPTAN1 - [SPTN1_HUMAN]	703.646	64.47	143	178	807.237	70.41	155	208	1076.94	71.01	162	250	617.577	62.82	133	162	976.191	70.21	160	233	506.164	57.53	120	137	278.19	39.69	80	89	621.651	58.26	129	167	778.685	64.39	141	195	1044	60.03	141	223	410.897	55.31	111	128	578.169	62.74	136
P61163	ACTR1A	Alpha-centractin OS=Homo sapiens OX=9606 GN=ACTR1A PE=1 SV=1 - [ACTZ_HUMAN]	49.9225	40.16	11	13	50.1681	55.85	12	16	89.9275	57.98	15	19	50.2311	40.16	11	13	81.2869	53.46	14	18	27.9749	33.24	8	8	35.3279	40.16	11	12	43.2526	40.16	10	11	48.6438	42.02	11	12	68.2155	50.53	13	17	25.1402	31.12	8	10	29.1133	37.23	9
P61604	HSPE1	10 kDa heat shock protein, mitochondrial OS=Homo sapiens OX=9606 GN=HSPE1 PE=1 SV=2 - [CH10_HUMAN]	11.6061	42.16	4	4	20.4933	61.76	6	8	18.3763	61.76	6	6	21.9561	61.76	7	8	23.6248	61.76	6	8	14.6019	50	5	5	8.80446	35.29	3	3	17.6756	61.76	6	6	21.5974	61.76	7	8	27.9822	65.69	7	9	9.06206	42.16	4	4	20.24	61.76	6
Q15555-3	MAPRE2	Isoform 3 of Microtubule-associated protein RP/EB family member 2 OS=Homo sapiens OX=9606 GN=MAPRE2 - [MARE2_HUMAN]	42.4721	36.19	11	14	36.5215	43.81	10	12	74.2172	61.27	14	18	32.6424	41.27	11	11	54.3759	49.52	12	16	25.7459	34.92	8	8	14.2656	29.52	7	7	37.9544	52.38	11	14	38.7579	47.3	12	14	91.1559	54.29	15	23	21.3874	37.78	9	10	28.2478	34.6	9
Q01082	SPTBN1	Spectrin beta chain, non-erythrocytic 1 OS=Homo sapiens OX=9606 GN=SPTBN1 PE=1 SV=2 - [SPTB2_HUMAN]	684.024	60.41	115	180	746.956	64.42	130	224	979.882	70.09	137	231	559.769	61.51	114	155	835.472	66.41	136	217	451.575	51.69	100	140	249.672	41.41	77	89	632.598	55.33	107	169	712.831	60.07	116	184	813.995	60.66	134	204	391.105	48.82	92	129	550.917	57.83	109
Q05193	DNM1	Dynamin-1 OS=Homo sapiens OX=9606 GN=DNM1 PE=1 SV=2 - [DYN1_HUMAN]	276.734	62.96	44	84	268.258	67.48	43	83	429.134	71.64	50	115	248.207	59.38	41	70	407.792	64.35	50	114	174.264	57.99	37	56	125.285	42.25	31	42	229.852	54.4	36	62	288.387	59.72	41	85	535.483	67.25	58	138	142.348	40.05	30	48	194.767	48.38	34
O94760	DDAH1	N(G),N(G)-dimethylarginine dimethylaminohydrolase 1 OS=Homo sapiens OX=9606 GN=DDAH1 PE=1 SV=3 - [DDAH1_HUMAN]	23.4468	32.98	8	8	37.7639	61.4	12	13	42.2609	57.54	10	11	31.7837	54.74	11	11	64.2312	69.82	16	18	16.8779	27.02	7	7	14.2091	27.37	7	7	25.5785	37.54	9	11	26.1928	35.09	9	9	69.7448	72.63	13	15	12.1725	22.46	6	6	25.9198	39.65	9
P10636-3	MAPT	Isoform Tau-A of Microtubule-associated protein tau OS=Homo sapiens OX=9606 GN=MAPT - [TAU_HUMAN]	244.336	64.56	21	81	220.616	63.61	19	75	246.256	64.56	21	73	230.397	51.27	18	82	244.087	61.08	21	86	204.79	51.27	17	71	178.072	60.76	17	64	300.484	66.14	22	99	275.254	58.86	21	94	242.254	68.67	22	71	44.4094	26.58	7	18	35.4827	37.66	9
O00483	NDUFA4	Cytochrome c oxidase subunit NDUFA4 OS=Homo sapiens OX=9606 GN=NDUFA4 PE=1 SV=1 - [NDUA4_HUMAN]	11.9252	46.91	4	4	11.0797	46.91	4	4	18.7091	77.78	5	5	11.4228	77.78	5	5	14.3144	77.78	5	6	5.507	24.69	2	2	8.42386	37.04	3	3	10.4856	46.91	4	4	11.833	46.91	4	4	10.44	46.91	4	4	7.9429	37.04	3	3	10.7537	46.91	4
P17987	TCP1	T-complex protein 1 subunit alpha OS=Homo sapiens OX=9606 GN=TCP1 PE=1 SV=1 - [TCPA_HUMAN]	50.0944	32.55	14	18	51.9088	38.49	17	18	124.6	61.33	23	33	57.3294	41.19	17	18	78.61	43.17	18	22	25.9898	30.94	13	14	21.8731	16.73	9	9	45.9153	26.08	12	14	79.042	42.99	19	24	118.061	64.21	24	32	20.4702	18.17	9	10	33.4135	31.12	14
Q01813	PFKP	ATP-dependent 6-phosphofructokinase, platelet type OS=Homo sapiens OX=9606 GN=PFKP PE=1 SV=2 - [PFKAP_HUMAN]	156.704	44.52	28	43	169.111	49.87	29	47	178.698	51.15	30	42	155.213	44.01	27	44	167.65	55.99	32	44	110.769	40.05	25	34	69.1257	26.15	17	22	119.462	41.71	27	34	150.038	45.92	29	43	350.933	58.04	38	83	88.4397	37.63	23	32	122.005	42.86	28
P09543	CNP	2',3'-cyclic-nucleotide 3'-phosphodiesterase OS=Homo sapiens OX=9606 GN=CNP PE=1 SV=2 - [CN37_HUMAN]	295.509	68.17	34	84	275.245	68.17	33	77	711.055	71.5	36	181	262.92	68.17	33	69	493.603	71.97	37	139	240.528	66.51	32	66	236.213	64.85	29	74	198.273	66.51	32	55	325.641	70.31	36	91	561.064	75.06	43	147	207.116	66.03	31	67	211.14	66.03	31
P06733	ENO1	Alpha-enolase OS=Homo sapiens OX=9606 GN=ENO1 PE=1 SV=2 - [ENOA_HUMAN]	66.5895	50.46	15	20	105.981	65.21	20	26	144.242	62.9	20	36	98.9285	64.75	19	25	162.559	69.35	22	39	88.6178	62.67	18	25	57.4169	50.69	14	18	94.163	58.53	18	25	136.13	67.97	21	37	187.461	67.97	26	41	55.5794	50.69	14	20	90.9065	61.98	18
P61088	UBE2N	Ubiquitin-conjugating enzyme E2 N OS=Homo sapiens OX=9606 GN=UBE2N PE=1 SV=1 - [UBE2N_HUMAN]	18.7437	46.71	6	6	16.8067	40.79	5	6	20.5338	36.84	5	6	25.5028	48.03	7	8	23.6553	38.16	6	7	9.73641	31.58	4	4	2.0363	13.82	2	2	12.5948	38.16	6	6	27.0421	48.03	7	8	20.6947	36.84	6	6	15.7769	31.58	4	5	13.6131	36.84	5
P10114	RAP2A	Ras-related protein Rap-2a OS=Homo sapiens OX=9606 GN=RAP2A PE=1 SV=1 - [RAP2A_HUMAN]	22.8306	45.9	6	7	25.2015	42.62	7	8	45.0715	46.45	7	10	24.3548	49.73	7	7	28.4249	62.84	8	8	12.8242	26.78	5	5	7.25513	16.39	3	3	14.2548	31.69	5	5	27.8511	49.73	7	8	59.2467	49.73	8	12	17.3284	45.36	6	7	23.4564	54.1	7
Q96FW1	OTUB1	Ubiquitin thioesterase OTUB1 OS=Homo sapiens OX=9606 GN=OTUB1 PE=1 SV=2 - [OTUB1_HUMAN]	39.4498	41.33	9	10	41.6267	45.76	10	11	77.0164	67.9	13	17	50.3017	57.2	11	14	68.7135	77.49	14	17	24.9139	35.79	8	9	27.4863	35.79	8	9	50.4957	77.49	14	15	55.915	66.05	13	17	89.0695	58.67	13	20	25.0729	35.79	8	9	30.5526	35.79	8
P21796	VDAC1	Voltage-dependent anion-selective channel protein 1 OS=Homo sapiens OX=9606 GN=VDAC1 PE=1 SV=2 - [VDAC1_HUMAN]	80.2446	61.48	12	18	72.4621	61.48	13	20	69.4374	66.43	13	16	66.4542	62.9	13	20	63.3536	57.6	12	15	50.6253	51.24	11	14	23.6783	47.35	9	10	54.6666	48.06	10	14	68.0848	69.26	13	17	87.4137	70.32	15	20	53.678	65.02	13	15	90.4861	61.48	13
Cont_P35908	KRT2	Keratin, type II cytoskeletal 2 epidermal OS=Homo sapiens OX=9606 GN=KRT2 PE=1 SV=2 - [K22E_HUMAN]	47.1265	26.29	16	16	26.3667	15.49	9	9	29.214	18.15	12	13	43.7488	31.61	18	18	22.7923	13.93	9	10	74.1971	41.16	20	26	44.7941	23.79	15	15	27.8235	17.37	10	10	40.0732	23.79	15	15	27.1627	18	11	12	35.5033	28.33	14	14	25.4135	17.37	10
Q9UI09	NDUFA12	NADH dehydrogenase [ubiquinone] 1 alpha subcomplex subunit 12 OS=Homo sapiens OX=9606 GN=NDUFA12 PE=1 SV=1 - [NDUAC_HUMAN]	20.555	46.9	5	6	26.1866	56.55	7	8	29.0183	56.55	6	8	27.2656	61.38	7	8	30.0934	57.24	8	9	13.4684	40	4	4	11.2374	34.48	4	4	13.4792	28.28	3	3	19.0747	61.38	7	8	38.1245	57.93	8	10	8.85774	26.21	3	3	15.7497	34.48	4
O43813	LANCL1	Glutathione S-transferase LANCL1 OS=Homo sapiens OX=9606 GN=LANCL1 PE=1 SV=1 - [LANC1_HUMAN]	102.722	59.9	16	26	102.746	74.44	18	26	124.283	72.43	17	26	112.671	68.92	17	28	120.385	65.41	17	27	79.4589	57.89	15	23	64.0511	53.38	15	23	87.8873	57.89	15	21	108.356	68.92	17	24	90.3232	58.65	17	21	18.352	33.83	10	11	36.58	35.84	11
P07197	NEFM	Neurofilament medium polypeptide OS=Homo sapiens OX=9606 GN=NEFM PE=1 SV=3 - [NFM_HUMAN]	256.27	47.6	39	67	361.277	57.75	46	97	519.943	56.44	46	138	311.638	54.91	44	83	505.486	56.66	49	130	211.595	47.16	39	63	183.39	48.47	39	53	155.928	46.07	33	41	424.443	55.24	45	114	576.052	59.06	53	145	156.991	39.3	31	46	281.391	50.33	42
P0DP23	CALM1	Calmodulin-1 OS=Homo sapiens OX=9606 GN=CALM1 PE=1 SV=1 - [CALM1_HUMAN]	53.6144	51.68	8	14	65.9663	51.68	10	24	128.027	76.51	11	37	88.7416	51.68	10	27	114.966	51.68	10	33	59.161	49.66	9	22	34.7234	48.99	7	11	70.8618	51.68	10	25	76.8313	52.35	11	26	79.3251	71.81	8	21	31.1585	45.64	6	9	71.2956	51.68	9
Q14240	EIF4A2	Eukaryotic initiation factor 4A-II OS=Homo sapiens OX=9606 GN=EIF4A2 PE=1 SV=2 - [IF4A2_HUMAN]	51.3793	40.54	17	17	30.2317	28.01	9	9	84.3911	61.67	22	26	62.5253	54.3	20	22	59.6102	45.95	17	19	29.7048	34.4	11	11	19.1111	18.92	7	7	59.2374	43.98	18	19	54.3343	40.54	17	19	87.64	56.02	21	25	26.1777	28.01	12	12	29.1422	26.78	9
Q5XKP0	MICOS13	MICOS complex subunit MIC13 OS=Homo sapiens OX=9606 GN=MICOS13 PE=1 SV=1 - [MIC13_HUMAN]	9.24654	44.07	2	6	4.29872	44.07	2	6	23.6234	50	3	5					15.2135	50	3	7																	15.5861	31.36	4	5	1.7387	35.59	2	3	8.22133	35.59	2
P09104	ENO2	Gamma-enolase OS=Homo sapiens OX=9606 GN=ENO2 PE=1 SV=3 - [ENOG_HUMAN]	65.467	47.47	12	16	107.742	64.52	17	25	158.433	66.59	19	31	121.665	66.59	19	29	184.166	74.42	21	43	96.9717	65.9	17	23	41.3727	45.16	11	14	64.2782	45.85	13	16	138.242	66.59	19	31	172.07	68.89	20	34	46.7788	60.37	15	21	97.3562	65.21	17
P16152	CBR1	Carbonyl reductase [NADPH] 1 OS=Homo sapiens OX=9606 GN=CBR1 PE=1 SV=3 - [CBR1_HUMAN]	72.505	66.43	14	20	59.0047	66.43	13	16	87.484	66.43	14	20	86.5731	67.15	15	24	87.4651	66.43	14	21	49.0702	60.65	12	15	29.1201	56.32	12	12	99.5303	67.15	15	25	81.8728	66.43	14	22	116.682	68.23	16	28	40.6845	52.71	10	12	51.4674	60.65	12
P22626	HNRNPA2B1	Heterogeneous nuclear ribonucleoproteins A2/B1 OS=Homo sapiens OX=9606 GN=HNRNPA2B1 PE=1 SV=2 - [ROA2_HUMAN]	156.045	55.81	20	48	99.1595	48.16	17	40	206.563	67.99	23	57	151.373	60.34	22	45	96.4306	49.58	19	30	83.3498	47.88	18	28	47.147	41.93	15	18	189.673	67.99	23	61	109.489	49.58	20	33	183.094	57.22	21	50	87.4285	47.59	16	26	68.9518	43.06	15
P49821-2	NDUFV1	Isoform 2 of NADH dehydrogenase [ubiquinone] flavoprotein 1, mitochondrial OS=Homo sapiens OX=9606 GN=NDUFV1 - [NDUV1_HUMAN]	72.0602	46.37	16	19	79.2448	56.48	19	22	112.037	63.96	20	23	66.8092	43.08	15	17	108.785	71.21	23	26	59.8816	46.37	16	18	40.6021	42.64	15	15	69.3231	51.87	18	18	95.3592	59.56	21	24	145.96	73.41	25	30	33.6667	34.73	11	11	89.7855	54.51	18
Q99719	SEPTIN5	Septin-5 OS=Homo sapiens OX=9606 GN=SEPTIN5 PE=1 SV=1 - [SEPT5_HUMAN]	59.6778	39.3	12	16	65.0107	41.19	13	20	90.6466	53.39	13	21	57.08	42.01	13	17	96.4514	66.4	17	28	35.466	35.77	10	12	21.3143	28.18	8	8	69.1659	39.3	12	19	72.3433	43.9	14	20	123.433	49.05	18	28	28.0589	29.54	8	10	63.3418	41.46	14
P02686-3	MBP	Isoform 3 of Myelin basic protein OS=Homo sapiens OX=9606 GN=MBP - [MBP_HUMAN]	163.837	47.72	11	56	99.8144	37.06	7	36	230.389	54.82	13	73	134.26	46.19	9	46	183.382	51.27	11	60	146.536	43.65	10	55	299.317	50.25	12	110	107.744	39.09	8	36	176.968	47.21	11	57	197.878	55.33	13	61	202.43	52.28	13	73	102.475	39.09	7
P00338	LDHA	L-lactate dehydrogenase A chain OS=Homo sapiens OX=9606 GN=LDHA PE=1 SV=2 - [LDHA_HUMAN]	16.8922	24.7	7	8	24.4636	27.41	8	9	33.744	24.1	7	9	30.3987	30.12	9	10	51.6499	46.39	13	15	28.4773	33.43	9	10	21.192	25	8	8	20.1227	25.3	8	8	46.4845	37.65	11	13	60.4495	50.6	13	17	14.0184	16.27	5	6	20.9814	27.41	8
O75531	BANF1	Barrier-to-autointegration factor OS=Homo sapiens OX=9606 GN=BANF1 PE=1 SV=1 - [BAF_HUMAN]	20.2628	56.18	4	6	14.9944	56.18	4	5	12.4952	56.18	4	4	10.9623	48.31	3	3	11.7081	56.18	4	4	13.0847	48.31	3	4	7.92113	40.45	2	2	12.2165	48.31	3	3	10.3127	56.18	4	4	10.0458	56.18	4	4	11.7845	56.18	4	4	8.38305	48.31	3
Q02750	MAP2K1	Dual specificity mitogen-activated protein kinase kinase 1 OS=Homo sapiens OX=9606 GN=MAP2K1 PE=1 SV=2 - [MP2K1_HUMAN]	67.0903	39.95	12	20	38.4172	28.24	10	14	95.8437	46.82	12	22	56.2668	37.15	12	17	93.321	62.34	15	25	30.5738	26.21	8	9	22.5845	20.61	7	8	64.2538	42.75	13	19	84.1698	49.36	14	23	124.142	49.62	19	30	33.9193	26.21	8	11	28.7431	29.26	9
P02686-4	MBP	Isoform 4 of Myelin basic protein OS=Homo sapiens OX=9606 GN=MBP - [MBP_HUMAN]	162.458	48.92	11	54	100.99	37.63	7	34	228.821	56.45	13	72	133.273	47.31	9	45	179.885	52.69	11	57	142.492	41.94	9	50	290.17	48.92	11	106	106.098	39.78	8	35	170.083	48.39	11	54	186.084	54.3	12	56	204.094	53.76	13	71	103.61	39.78	7
P63244	RACK1	Receptor of activated protein C kinase 1 OS=Homo sapiens OX=9606 GN=RACK1 PE=1 SV=3 - [RACK1_HUMAN]	22.9625	35.96	9	9	16.7207	21.77	5	5	26.9671	37.22	8	9	16.7267	26.81	7	7	32.2389	47.63	10	11	11.4405	14.2	4	4	10.7433	24.29	7	7	16.663	20.82	6	6	35.1542	45.11	11	11	54.7523	60.88	13	14	9.29158	18.3	5	5	12.5838	18.3	6
Q9Y6B6	SAR1B	GTP-binding protein SAR1b OS=Homo sapiens OX=9606 GN=SAR1B PE=1 SV=1 - [SAR1B_HUMAN]	8.82757	26.77	4	4	2.65694	15.15	3	3	23.3448	45.45	7	7	10.1227	21.21	4	4	11.6058	26.77	4	4	6.06825	15.15	3	3	5.0254	15.15	3	3	10.6609	21.21	4	4	5.06746	21.21	3	3	26.839	53.03	7	7	1.81823	9.6	2	2	4.9564	15.15	3
P60660	MYL6	Myosin light polypeptide 6 OS=Homo sapiens OX=9606 GN=MYL6 PE=1 SV=2 - [MYL6_HUMAN]	46.8678	58.28	8	13	45.4807	58.28	8	14	50.5676	58.28	9	13	50.3257	58.28	9	14	48.7408	58.28	9	15	40.6488	58.28	8	14	30.1071	58.28	8	8	48.0438	58.28	8	13	38.2787	58.28	8	11	54.1983	58.28	7	13	40.2808	58.28	8	14	45.3165	58.28	8
P60660-2	MYL6	Isoform Smooth muscle of Myosin light polypeptide 6 OS=Homo sapiens OX=9606 GN=MYL6 - [MYL6_HUMAN]	46.8678	58.28	8	13	45.4807	58.28	8	14	50.5676	58.28	9	13	50.3257	58.28	9	14	48.7408	58.28	9	15	40.6488	58.28	8	14	30.1071	58.28	8	8	48.0438	58.28	8	13	38.2787	58.28	8	11	54.1983	58.28	7	13	40.2808	58.28	8	14	45.3165	58.28	8
P04179-4	SOD2	Isoform 4 of Superoxide dismutase [Mn], mitochondrial OS=Homo sapiens OX=9606 GN=SOD2 - [SODM_HUMAN]	10.3209	28.98	5	5	19.8043	37.5	7	7	22.8223	38.64	7	7	17.3022	36.93	6	6	17.3402	33.52	7	7	17.1334	44.32	6	6	5.03181	11.93	2	2	14.0728	37.5	6	6	18.7605	37.5	6	6	32.8526	64.77	8	8	11.8933	24.43	4	4	15.9823	37.5	6
P23396	RPS3	40S ribosomal protein S3 OS=Homo sapiens OX=9606 GN=RPS3 PE=1 SV=2 - [RS3_HUMAN]	34.043	52.26	11	11	36.013	57.2	12	12	43.5325	67.08	14	14	34.6748	57.2	12	12	31.4583	56.38	12	12	22.4758	44.86	10	10	32.2877	55.56	12	12	29.9994	48.56	10	10	31.6936	48.97	10	10	45.9257	52.26	11	12	23.4049	45.27	10	10	25.3716	51.44	12
Q96AB3	ISOC2	Isochorismatase domain-containing protein 2 OS=Homo sapiens OX=9606 GN=ISOC2 PE=1 SV=1 - [ISOC2_HUMAN]									25.2573	45.85	4	5					25.606	42.44	4	8													20.2848	31.22	3	5	18.4744	40	3	4
P10809	HSPD1	60 kDa heat shock protein, mitochondrial OS=Homo sapiens OX=9606 GN=HSPD1 PE=1 SV=2 - [CH60_HUMAN]	90.3847	45.55	18	24	197.4	64.57	29	47	262.67	70.68	33	53	191.071	58.46	29	51	241.759	72.77	34	54	137.751	52.53	25	38	71.4625	41.36	18	20	140.804	49.91	22	34	192.519	59.16	29	45	280.031	66.49	31	54	81.4758	46.25	20	23	164.642	63.87	30
P02768	ALB	Albumin OS=Homo sapiens OX=9606 GN=ALB PE=1 SV=2 - [ALBU_HUMAN]	51.4497	28.41	16	16	63.7981	42.36	21	21	102.586	51.56	27	28	201.841	71.43	41	57	136.379	59.77	31	36	68.7919	38.59	20	21	40.836	24.14	15	15	92.2222	54.19	28	29	56.7258	32.84	19	19	102.467	50.41	25	27	58.8117	39.08	19	20	55.8501	48.77	23
Cont_P35527	KRT9	Keratin, type I cytoskeletal 9 OS=Homo sapiens OX=9606 GN=KRT9 PE=1 SV=3 - [K1C9_HUMAN]	68.9644	35.63	15	18	27.5358	20.39	9	11	150.066	73.19	26	38	126.353	60.67	24	46	39.8569	37.88	12	14	185.939	57.14	28	61	49.3851	33.07	14	18	56.195	32.26	14	16	69.2571	43.66	17	19	52.9109	38.36	15	17	114.182	59.55	22	35	48.2722	31.78	13
P80404	ABAT	4-aminobutyrate aminotransferase, mitochondrial OS=Homo sapiens OX=9606 GN=ABAT PE=1 SV=3 - [GABT_HUMAN]	70.6364	43.8	17	20	66.6903	47.6	18	19	96.2626	53.4	19	22	76.9357	46.8	18	20	87.3163	49.4	18	21	53.4202	39.2	14	15	21.4753	23.8	9	9	57.4369	41.2	16	17	87.578	56.8	20	26	145.672	56	22	35	16.9172	25.8	9	11	56.3945	46.6	16
P28331	NDUFS1	NADH-ubiquinone oxidoreductase 75 kDa subunit, mitochondrial OS=Homo sapiens OX=9606 GN=NDUFS1 PE=1 SV=3 - [NDUS1_HUMAN]	146.637	55.16	29	38	163.207	59.28	31	45	182.524	64.79	34	42	153.761	60.66	31	38	189.998	66.99	36	53	117.197	53.92	27	32	77.4496	46.22	23	24	117.861	51.99	27	32	162.653	59.15	31	44	222.034	67.4	38	51	72.7592	39.61	20	21	123.098	54.47	28
O00429-8	DNM1L	Isoform 8 of Dynamin-1-like protein OS=Homo sapiens OX=9606 GN=DNM1L - [DNM1L_HUMAN]	137.789	50.27	26	38	113.14	53.52	26	31	184.7	62.87	34	45	105.962	52.98	26	29	160.246	61.25	33	41	49.8863	27.91	14	16	22.0272	19.11	11	11	115.532	50.81	26	32	149.239	57.45	31	37	244.643	70.19	40	55	36.6825	29	14	16	56.3752	34.15	16
P05109	S100A8	Protein S100-A8 OS=Homo sapiens OX=9606 GN=S100A8 PE=1 SV=1 - [S10A8_HUMAN]					6.24802	23.66	2	2													5.94663	32.26	3	3																					3.43105	23.66	2
Q9H299	SH3BGRL3	SH3 domain-binding glutamic acid-rich-like protein 3 OS=Homo sapiens OX=9606 GN=SH3BGRL3 PE=1 SV=1 - [SH3L3_HUMAN]									10.0902	66.67	3	3					5.85284	31.18	2	2
P00568	AK1	Adenylate kinase isoenzyme 1 OS=Homo sapiens OX=9606 GN=AK1 PE=1 SV=3 - [KAD1_HUMAN]	25.1197	42.27	8	9	17.2303	41.75	7	7	49.5598	64.95	11	14	20.2368	50	8	8	35.7684	64.43	10	10	17.5737	38.66	7	7	10.1003	28.35	5	5	35.5651	55.15	11	14	32.6468	54.64	10	12	61.3807	64.95	12	18	17.7039	40.21	7	7	14.0485	31.44	6
P12235	SLC25A4	ADP/ATP translocase 1 OS=Homo sapiens OX=9606 GN=SLC25A4 PE=1 SV=4 - [ADT1_HUMAN]	97.5881	59.4	15	29	115.109	59.4	15	36	147.285	59.73	15	33	124.908	62.75	15	33	123.63	62.08	16	31	77.1227	47.32	13	21	44.8882	47.32	12	15	78.3649	52.68	14	21	97.137	47.32	13	27	179.901	52.35	17	44	59.0308	47.32	13	21	81.2007	47.99	14
Q13555-6	CAMK2G	Isoform 6 of Calcium/calmodulin-dependent protein kinase type II subunit gamma OS=Homo sapiens OX=9606 GN=CAMK2G - [KCC2G_HUMAN]	117.047	51.53	18	39	128.37	51.53	18	39	171.538	55.44	20	40	118.523	48.47	17	36	163.985	54.76	21	43	78.8328	51.53	18	28	57.5936	37.41	13	19	105.619	49.83	18	31	135.371	49.83	18	37	197.675	58.33	23	51	61.321	30.27	12	17	84.7389	37.93	16
Q96KP4	CNDP2	Cytosolic non-specific dipeptidase OS=Homo sapiens OX=9606 GN=CNDP2 PE=1 SV=2 - [CNDP2_HUMAN]	55.3372	45.47	15	17	32.6083	38.53	13	13	90.572	63.37	20	22	73.8425	56.21	20	21	103.527	65.68	22	28	44.4408	52.21	16	16	9.67339	24.84	8	8	75.6053	53.26	18	20	85.5416	53.47	19	21	113.871	53.47	20	27	24.5266	31.79	10	11	43.6674	48.21	16
Q9HB71-3	CACYBP	Isoform 3 of Calcyclin-binding protein OS=Homo sapiens OX=9606 GN=CACYBP - [CYBP_HUMAN]	7.47784	14.59	3	3	5.15646	8.65	2	2	23.4632	50.27	8	8	12.4291	25.41	4	4	13.0146	25.41	4	4	4.56605	8.65	2	2					10.3947	25.41	4	4	13.7338	42.7	6	6	21.6691	44.86	6	6	4.13078	8.65	2	2	5.89434	13.51	3
P29401	TKT	Transketolase OS=Homo sapiens OX=9606 GN=TKT PE=1 SV=3 - [TKT_HUMAN]	107.602	45.59	22	30	83.3506	41.57	19	22	151.809	58.11	22	31	105.1	44.14	21	28	157.905	52.49	23	38	53.3926	34.35	16	16	32.9027	27.61	10	10	102.691	45.91	21	30	134.947	54.9	22	31	250.428	64.37	27	49	61.0719	40.29	17	20	52.731	36.28	16
P50151	GNG10	Guanine nucleotide-binding protein G(I)/G(S)/G(O) subunit gamma-10 OS=Homo sapiens OX=9606 GN=GNG10 PE=1 SV=1 - [GBG10_HUMAN]	6.91265	26.47	2	2	6.7341	26.47	2	2	6.96272	26.47	2	2	7.1099	26.47	2	2	7.23604	26.47	2	2					6.35608	26.47	2	2	7.13408	26.47	2	2	6.6794	26.47	2	2	7.16237	55.88	2	2	6.28356	26.47	2	2	6.76446	26.47	2
Q13561-3	DCTN2	Isoform 3 of Dynactin subunit 2 OS=Homo sapiens OX=9606 GN=DCTN2 - [DCTN2_HUMAN]	44.9413	36.48	12	14	47.7049	42.18	13	16	62.7706	49.63	13	17	26.3361	27.05	9	10	66.5869	50.37	13	16	29.4028	31.76	11	12	22.2234	19.85	7	8	53.6058	44.42	13	16	54.1234	45.66	13	15	75.775	45.16	13	19	21.0118	30.52	10	11	33.1537	34	11
P0DMV8	HSPA1A	Heat shock 70 kDa protein 1A OS=Homo sapiens OX=9606 GN=HSPA1A PE=1 SV=1 - [HS71A_HUMAN]	48.2484	28.39	13	15	64.5451	40.72	18	21	145.137	60.06	26	34	105.518	46.49	22	27	91.2781	44.15	20	24	75.1083	44.31	19	24	23.1187	15.91	9	10	86.0454	43.68	20	24	91.9346	45.24	20	26	120.709	51.64	23	27	33.5189	26.05	13	14	58.9185	33.85	16
Q02252	ALDH6A1	Methylmalonate-semialdehyde dehydrogenase [acylating], mitochondrial OS=Homo sapiens OX=9606 GN=ALDH6A1 PE=1 SV=2 - [MMSA_HUMAN]	69.232	38.13	17	20	54.8033	37.57	16	18	93.3131	41.12	19	26	46.1387	32.9	14	17	72.7281	35.51	16	21	53.165	39.63	17	23	35.7463	28.04	13	14	74.4787	38.69	17	22	75.4352	41.5	19	24	94.258	46.17	20	25	31.8199	22.43	10	11	52.295	35.7	15
P61586	RHOA	Transforming protein RhoA OS=Homo sapiens OX=9606 GN=RHOA PE=1 SV=1 - [RHOA_HUMAN]	20.2344	28.5	6	8	25.208	49.74	8	9	60.2164	65.8	10	14	24.5471	40.41	6	9	45.4474	65.8	10	14	18.1331	37.31	7	8	18.8903	37.31	7	8	27.1615	37.82	8	10	28.5012	50.26	9	11	49.4922	68.39	11	13	13.0497	27.98	5	6	18.1572	37.31	7
P02545-2	LMNA	Isoform C of Prelamin-A/C OS=Homo sapiens OX=9606 GN=LMNA - [LMNA_HUMAN]	147.425	55.24	34	46	126.926	55.07	32	43	154.752	61.01	37	45	142.936	58.04	34	44	108.647	51.57	28	32	142.002	58.39	37	52	101.299	51.22	30	39	148.294	58.39	36	46	88.1788	46.33	24	27	109.461	45.8	27	29	123.026	52.45	29	38	115.134	55.24	32
Q16774	GUK1	Guanylate kinase OS=Homo sapiens OX=9606 GN=GUK1 PE=1 SV=2 - [KGUA_HUMAN]	11.6524	32.99	4	4	6.76042	25.89	3	3	23.7029	44.67	6	6	8.79822	22.34	2	2	16.6924	30.46	4	4									14.5355	31.47	3	3	9.86174	27.92	3	3	42.0387	45.69	7	11	4.42839	21.83	4	4	8.84493	32.99	4
Q9NP97	DYNLRB1	Dynein light chain roadblock-type 1 OS=Homo sapiens OX=9606 GN=DYNLRB1 PE=1 SV=3 - [DLRB1_HUMAN]	10.7598	51.04	3	3	10.2635	51.04	3	4	18.9679	73.96	4	4	11.7845	51.04	3	3	14.1812	73.96	4	4	7.12907	29.17	2	2					9.84224	51.04	3	3	9.97137	51.04	3	3	20.404	73.96	4	5	7.07081	29.17	2	2	8.29866	29.17	2
Q9Y696	CLIC4	Chloride intracellular channel protein 4 OS=Homo sapiens OX=9606 GN=CLIC4 PE=1 SV=4 - [CLIC4_HUMAN]	30.176	43.48	7	8	11.114	30.83	4	4	66.1412	70.75	12	14	16.8297	41.11	6	6	48.6892	73.52	12	13									32.5613	57.31	9	10	31.3308	51.78	8	9	37.5083	45.85	8	8	9.35646	28.46	4	4	3.71415	11.07	2
Q13557-8	CAMK2D	Isoform Delta 6 of Calcium/calmodulin-dependent protein kinase type II subunit delta OS=Homo sapiens OX=9606 GN=CAMK2D - [KCC2D_HUMAN]	103.318	41.63	16	28	89.5219	40.17	15	24	129.795	53.35	19	31	92.6094	42.68	16	27	115.975	48.54	17	29	53.5828	39.75	14	18	47.0097	33.68	13	18	96.2825	46.03	17	29	98.24	38.49	14	26	135.189	57.11	22	39	52.7469	35.36	14	17	63.7703	33.89	14
P06744	GPI	Glucose-6-phosphate isomerase OS=Homo sapiens OX=9606 GN=GPI PE=1 SV=4 - [G6PI_HUMAN]	170.28	54.3	21	48	91.3179	47.49	19	28	267.5	64.16	25	62	146.213	49.46	19	44	274.626	61.83	26	69	50.9663	37.46	13	16	23.7507	18.46	9	11	168.539	45.34	18	45	237.556	53.41	21	60	343.081	62.9	25	71	50.9396	46.06	17	29	60.0094	42.65	17
P78371	CCT2	T-complex protein 1 subunit beta OS=Homo sapiens OX=9606 GN=CCT2 PE=1 SV=4 - [TCPB_HUMAN]	46.9572	34.02	12	13	41.3884	29.91	10	12	99.838	58.13	21	24	63.2209	46.36	17	19	93.1137	57.76	21	24	37.6106	34.21	12	12	26.4857	33.83	12	12	51.7394	40	15	16	60.8489	45.61	17	18	144.199	65.61	26	35	24.5147	21.5	8	8	32.7979	30.84	13
Q96F85	CNRIP1	CB1 cannabinoid receptor-interacting protein 1 OS=Homo sapiens OX=9606 GN=CNRIP1 PE=1 SV=1 - [CNRP1_HUMAN]	14.2507	35.37	4	4	7.54302	21.34	3	3	19.4357	53.05	6	6	13.7421	35.37	4	4	17.4891	48.78	5	5	7.48622	25.61	3	3	4.26194	14.63	2	2	18.4193	48.78	5	5	19.15	39.63	5	5	34.8269	73.78	9	9	9.59165	35.37	4	4	9.29919	28.66	3
P35611-4	ADD1	Isoform 4 of Alpha-adducin OS=Homo sapiens OX=9606 GN=ADD1 - [ADDA_HUMAN]	80.2673	38.67	17	20	91.6634	51.51	23	25	161.739	60.73	25	41	84.5437	43.81	19	22	138.663	58.91	24	34	48.833	30.82	14	15	21.8574	16.92	9	9	86.4571	50.15	20	21	97.2719	55.14	22	24	176.629	66.16	27	44	35.168	18.43	12	12	71.4934	41.84	21
P14618-2	PKM	Isoform M1 of Pyruvate kinase PKM OS=Homo sapiens OX=9606 GN=PKM - [KPYM_HUMAN]	127.359	60.45	27	33	151.209	63.09	27	40	176.085	67.04	29	39	155.602	64.22	28	37	206.832	68.55	31	49	127.109	61.96	26	36	97.0954	52.92	22	27	119.405	48.78	23	29	166.771	64.41	29	42	213.919	64.41	31	44	71.4864	47.46	20	24	103.224	54.24	23
P63098	PPP3R1	Calcineurin subunit B type 1 OS=Homo sapiens OX=9606 GN=PPP3R1 PE=1 SV=2 - [CANB1_HUMAN]	20.5867	51.76	6	7	33.991	51.76	7	9	81.7629	68.82	11	18	42.9344	68.24	9	11	71.6346	73.53	10	15	23.2153	40	7	8	5.31589	12.94	2	2	33.1383	51.76	7	9	51.5949	51.76	7	12	51.5479	68.82	7	13	5.27913	14.12	2	2	15.1204	31.76	4
O95299	NDUFA10	NADH dehydrogenase [ubiquinone] 1 alpha subcomplex subunit 10, mitochondrial OS=Homo sapiens OX=9606 GN=NDUFA10 PE=1 SV=1 - [NDUAA_HUMAN]	34.7501	23.1	8	9	39.8175	33.52	11	12	67.5377	46.2	14	17	32.0422	26.48	10	10	63.4698	40.28	14	18	22.4549	24.51	7	7	11.9956	18.59	5	6	31.657	26.76	10	10	37.5325	28.17	10	11	87.6665	61.13	20	26	18.3413	21.13	6	6	26.401	23.1	8
P11137-3	MAP2	Isoform 3 of Microtubule-associated protein 2 OS=Homo sapiens OX=9606 GN=MAP2 - [MTAP2_HUMAN]	204.856	36.37	47	59	239.936	41.09	55	70	440.414	63.36	77	104	175.968	31.54	41	52	387.497	56.77	73	97	136.43	27.37	36	46	91.4883	19.75	27	32	274.306	41.74	58	74	249.77	45.47	57	70	426.499	48.93	66	96	82.1824	20.19	28	33	169.948	36.81	46
O95782-2	AP2A1	Isoform B of AP-2 complex subunit alpha-1 OS=Homo sapiens OX=9606 GN=AP2A1 - [AP2A1_HUMAN]	152.231	53.93	38	46	135.666	51.83	37	42	212.852	59.16	42	59	138.583	56.34	37	40	178.101	54.55	38	50	95.4937	46.6	33	34	60.3182	31.1	23	26	132.552	49.11	36	40	146.074	53.3	39	46	182.204	51.52	35	44	71.1947	32.46	24	27	111.505	47.64	35
Cont_Q2HJ86	TUBA1D	Tubulin alpha-1D chain OS=Bos taurus OX=9913 GN=TUBA1D PE=1 SV=1 - [TBA1D_BOVIN]	653.119	62.39	25	196	692.896	61.73	26	206	2046.16	62.39	28	538	655.089	60.84	25	199	1444.21	62.39	26	410	510.975	62.17	23	166	382.727	63.5	26	130	560.054	62.39	25	168	758.402	62.39	26	219	2841.69	73.01	38	672	352.274	61.73	24	103	462.183	60.18	24
P37802	TAGLN2	Transgelin-2 OS=Homo sapiens OX=9606 GN=TAGLN2 PE=1 SV=3 - [TAGL2_HUMAN]													12.2819	37.19	6	6																									4.89764	11.06	2	2
Q16352	INA	Alpha-internexin OS=Homo sapiens OX=9606 GN=INA PE=1 SV=2 - [AINX_HUMAN]	159.644	55.71	28	43	213.722	66.53	31	61	292.512	66.73	31	78	180.949	66.73	31	45	260.484	66.73	31	70	165.84	64.93	30	45	122.087	54.91	27	36	122.735	54.31	27	33	201.244	59.72	30	53	349.44	69.74	37	93	145.939	59.12	29	42	176.634	54.51	27
P17600	SYN1	Synapsin-1 OS=Homo sapiens OX=9606 GN=SYN1 PE=1 SV=3 - [SYN1_HUMAN]	232.061	60.14	26	62	244.104	62.13	28	65	371.437	62.27	29	86	248.506	61.7	28	60	321.364	67.09	32	86	177.951	52.91	22	44	103.461	48.09	18	30	295.837	59.15	26	72	278.778	59.15	26	70	404.017	68.37	32	86	160.159	57.87	24	47	234.241	60.43	26
Q9BUF5	TUBB6	Tubulin beta-6 chain OS=Homo sapiens OX=9606 GN=TUBB6 PE=1 SV=1 - [TBB6_HUMAN]	435.289	44.39	16	144	462.257	45.74	17	162	638.894	50.45	16	222	417.085	53.81	17	153	597.292	50.45	16	216	337.718	50.67	17	112	239.794	30.27	13	88	365.668	36.1	15	133	451.799	47.31	17	157	764.295	50.9	19	260	240.857	42.6	17	91	330.504	41.93	16
P63010	AP2B1	AP-2 complex subunit beta OS=Homo sapiens OX=9606 GN=AP2B1 PE=1 SV=1 - [AP2B1_HUMAN]	190.417	56.24	43	56	211.849	64.89	46	59	305.901	67.77	50	72	186.843	59.12	42	51	249.778	60.62	46	62	113.26	40.98	32	35	74.1936	29.14	24	25	174.047	56.46	44	53	212.507	59.34	44	56	305.412	64.99	51	73	80.6187	33.19	25	28	113.792	48.03	36
P51808	DYNLT3	Dynein light chain Tctex-type 3 OS=Homo sapiens OX=9606 GN=DYNLT3 PE=1 SV=1 - [DYLT3_HUMAN]	13.174	52.59	3	7	8.68486	43.97	2	3	16.4426	58.62	3	3	8.24758	23.28	2	2					5.00354	23.28	2	2									12.1035	52.59	3	3	16.1169	52.59	3	4					6.22244	23.28	2
O43301	HSPA12A	Heat shock 70 kDa protein 12A OS=Homo sapiens OX=9606 GN=HSPA12A PE=1 SV=2 - [HS12A_HUMAN]	138.971	55.85	29	40	130.712	60.74	31	40	161.298	58.96	31	43	141.394	66.67	32	38	170.667	56.3	31	45	101.183	50.81	26	31	86.4836	48.89	24	26	95.7363	46.67	24	27	153.51	57.04	29	43	194.87	56	34	47	76.181	41.78	22	23	108.986	45.93	25
P02649	APOE	Apolipoprotein E OS=Homo sapiens OX=9606 GN=APOE PE=1 SV=1 - [APOE_HUMAN]	70.8827	53.31	15	18	28.3768	34.7	9	9	90.5195	55.21	16	21	59.6122	49.53	14	17	76.4812	52.68	15	20	36.1362	39.12	13	14	34.3837	39.75	11	12	61.4294	54.57	16	19	64.4862	49.84	15	17	94.5502	56.47	18	25	45.9448	50.16	14	17	10.7262	20.19	7
O14949	UQCRQ	Cytochrome b-c1 complex subunit 8 OS=Homo sapiens OX=9606 GN=UQCRQ PE=1 SV=4 - [QCR8_HUMAN]	7.92687	34.15	3	3	18.4286	73.17	5	6	17.3166	59.76	4	5	6.65551	73.17	5	5	13.179	34.15	3	4	5.95865	34.15	3	3	4.60794	24.39	2	2	5.99678	24.39	2	2	9.61875	24.39	2	3	12.4468	34.15	3	4					8.07057	47.56	4
P14618	PKM	Pyruvate kinase PKM OS=Homo sapiens OX=9606 GN=PKM PE=1 SV=4 - [KPYM_HUMAN]	137.561	64.41	26	33	151.033	64.41	25	38	168.514	64.41	27	36	159.781	65.73	27	37	197.753	65.73	28	45	130.387	59.13	23	34	104.047	56.12	22	29	124.02	50.28	22	29	166.334	65.73	27	39	211.189	65.73	29	41	82.4594	50.66	20	25	103.379	55.74	22
P11177-2	PDHB	Isoform 2 of Pyruvate dehydrogenase E1 component subunit beta, mitochondrial OS=Homo sapiens OX=9606 GN=PDHB - [ODPB_HUMAN]	37.7418	35.48	10	11	67.629	48.97	13	20	92.8644	60.7	14	21	56.28	44.87	11	15	85.4166	45.75	12	20	44.4437	32.26	9	14	14.7099	19.35	5	5	47.3415	29.03	8	13	67.5784	48.09	12	19	141.819	73.02	18	32	14.8442	23.46	6	6	62.9041	36.36	11
P49411	TUFM	Elongation factor Tu, mitochondrial OS=Homo sapiens OX=9606 GN=TUFM PE=1 SV=2 - [EFTU_HUMAN]	108.425	54.2	22	30	113.254	56.64	22	33	156.443	69.25	27	45	105.366	61.28	23	30	159.268	64.38	25	45	71.4529	48.45	20	25	59.414	44.25	17	20	99.2295	52.88	22	30	110.202	62.83	24	34	186.032	67.7	30	46	65.6662	44.03	18	23	93.8743	51.11	22
Q13526	PIN1	Peptidyl-prolyl cis-trans isomerase NIMA-interacting 1 OS=Homo sapiens OX=9606 GN=PIN1 PE=1 SV=1 - [PIN1_HUMAN]	62.4936	48.47	6	13	53.1925	48.47	6	11	51.9885	48.47	6	10	34.4908	47.24	5	9	60.0021	48.47	6	11	21.4268	47.24	5	8	13.3657	42.33	4	4	33.5639	36.81	5	9	30.0494	35.58	4	8	80.1836	68.71	8	16	22.1721	35.58	4	6	33.0398	48.47	6
Q16181	SEPTIN7	Septin-7 OS=Homo sapiens OX=9606 GN=SEPTIN7 PE=1 SV=2 - [SEPT7_HUMAN]	96.0999	50.11	18	29	98.8785	46.22	17	29	156.658	61.56	21	40	104.304	51.03	20	32	129.387	50.11	22	39	71.3565	40.05	13	20	47.2193	42.56	15	18	102.25	49.89	20	37	129.082	49.89	21	39	179.264	51.03	20	42	61.786	37.76	14	22	91.1098	46.91	17
P61158	ACTR3	Actin-related protein 3 OS=Homo sapiens OX=9606 GN=ACTR3 PE=1 SV=3 - [ARP3_HUMAN]	40.3692	40.91	12	12	29.5155	33.73	10	10	66.2479	52.39	13	18	39.7331	36.12	11	14	53.0328	43.3	12	15	23.7172	33.49	10	13	17.6004	26.08	8	8	55.9964	52.39	16	19	47.9924	46.65	14	17	51.0043	40.67	11	14	16.1353	23.92	7	7	36.194	40.67	11
P62745	RHOB	Rho-related GTP-binding protein RhoB OS=Homo sapiens OX=9606 GN=RHOB PE=1 SV=1 - [RHOB_HUMAN]	13.5403	23.47	4	4	18.6323	36.22	6	6	65.1212	64.8	10	14	16.3093	39.8	6	6	27.3079	63.78	8	8	14.0638	36.22	6	6	15.8572	36.22	6	6	14.6266	30.1	5	5	20.2156	36.22	6	6	27.573	48.47	8	8	11.6778	21.94	4	4	16.6661	36.22	6
P05129	PRKCG	Protein kinase C gamma type OS=Homo sapiens OX=9606 GN=PRKCG PE=1 SV=3 - [KPCG_HUMAN]	71.745	30.99	17	23	43.3325	27.26	14	14	102.67	43.33	23	27	51.1122	36.01	18	18	88.6059	40.89	21	26	18.6247	21.23	10	10	13.4224	14.06	7	7	81.3466	45.19	22	23	68.6331	38.02	18	21	168.537	58.39	30	42	6.99669	6.74	4	4	39.7851	24.96	14
Q16798	ME3	NADP-dependent malic enzyme, mitochondrial OS=Homo sapiens OX=9606 GN=ME3 PE=1 SV=2 - [MAON_HUMAN]					43.3757	30.13	13	14	76.452	46.85	16	20	18.6244	13.08	6	6	40.2998	23.01	9	10					6.02376	2.98	2	3	27.8982	24.01	10	10	46.0571	31.13	12	14	71.7605	38.25	12	17					11.3529	16.39	8
P48047	ATP5PO	ATP synthase subunit O, mitochondrial OS=Homo sapiens OX=9606 GN=ATP5PO PE=1 SV=1 - [ATPO_HUMAN]	75.1467	65.73	11	18	64.4135	62.44	10	16	73.0818	65.73	11	17	77.0705	62.44	10	18	82.0576	65.73	11	21	51.875	61.97	10	16	36.556	49.77	8	14	76.8682	62.44	10	18	81.5677	65.73	11	19	111.841	72.77	14	25	44.142	53.05	9	16	67.8615	61.97	10
P02675	FGB	Fibrinogen beta chain OS=Homo sapiens OX=9606 GN=FGB PE=1 SV=2 - [FIBB_HUMAN]	26.2888	21.79	8	8	42.8487	28.72	11	11	92.2657	50.51	18	22	68.6731	44.4	15	17	90.9308	55.8	20	22	112.121	61.91	21	28	33.4561	23.22	9	9	41.9689	41.34	14	17	29.0551	19.76	7	7	86.5188	40.12	18	20	25.3657	22	8	8	58.065	42.97	15
P22314-2	UBA1	Isoform 2 of Ubiquitin-like modifier-activating enzyme 1 OS=Homo sapiens OX=9606 GN=UBA1 - [UBA1_HUMAN]	196.639	46.76	31	46	108.803	34.97	24	29	330.003	64.83	43	68	163.66	48.72	34	43	243.314	58.64	39	57	73.1807	26.72	18	21	43.0629	19.45	15	16	239.547	49.71	36	56	210.161	51.67	36	46	341.514	62.57	42	70	91.1876	28.09	20	24	70.4222	30.16	21
P61225	RAP2B	Ras-related protein Rap-2b OS=Homo sapiens OX=9606 GN=RAP2B PE=1 SV=1 - [RAP2B_HUMAN]	16.9746	36.07	5	6	24.3971	49.18	7	7	43.5588	50.27	8	10	19.9173	53.01	7	7	26.3339	67.21	8	8	15.5854	43.72	7	7	12.7683	30.05	5	5	13.0985	34.97	5	5	21.9435	45.36	6	7	60.7597	47.54	9	12	15.8303	40.44	5	6	21.2192	57.92	8
Q14344	GNA13	Guanine nucleotide-binding protein subunit alpha-13 OS=Homo sapiens OX=9606 GN=GNA13 PE=1 SV=2 - [GNA13_HUMAN]	61.9607	45.89	16	20	37.0354	34.48	12	16	70.7706	50.13	17	22	29.1344	24.67	9	12	57.2578	43.5	15	23	31.6758	34.22	12	14	27.3433	29.97	10	12	33.8275	27.06	10	13	36.2121	39.26	12	14	47.2956	44.03	13	14	34.9071	32.1	11	15	36.9228	37.67	13
Q8WXF7	ATL1	Atlastin-1 OS=Homo sapiens OX=9606 GN=ATL1 PE=1 SV=1 - [ATLA1_HUMAN]	68.7375	42.11	16	19	61.2214	39.43	16	17	89.7624	46.42	19	23	51.2461	37.28	16	18	75.7031	46.59	20	21	35.278	33.87	13	15	17.2028	26.34	10	10	53.8474	35.13	15	17	74.6975	49.46	21	24	113.416	50	24	32	18.2018	17.56	8	8	37.9631	28.49	12
P31150	GDI1	Rab GDP dissociation inhibitor alpha OS=Homo sapiens OX=9606 GN=GDI1 PE=1 SV=2 - [GDIA_HUMAN]	28.5654	25.5	9	9	53.0285	37.58	12	14	152.985	69.13	23	31	63.2955	40.27	14	16	130.97	60.4	22	33	33.1119	31.32	11	11	14.4494	19.02	7	7	58.6832	40.04	13	18	85.6307	52.8	17	22	108.953	60.18	20	25	14.23	15.21	5	5	37.3867	30.2	10
Q9Y2T3	GDA	Guanine deaminase OS=Homo sapiens OX=9606 GN=GDA PE=1 SV=1 - [GUAD_HUMAN]	1.92728	3.74	2	2	7.36907	6.61	3	3	16.1439	22.47	6	7	17.4847	21.59	8	8	25.0096	35.9	11	12	5.37137	9.25	4	4					20.1509	24.45	9	10	26.7395	37.44	14	15	50.0297	43.39	12	13					6.11603	7.05	3
P21266	GSTM3	Glutathione S-transferase Mu 3 OS=Homo sapiens OX=9606 GN=GSTM3 PE=1 SV=3 - [GSTM3_HUMAN]	72.1226	66.22	17	21	44.2026	60.89	14	15	78.4441	66.22	17	22	48.2575	58.22	12	13	93.1917	66.22	17	26	31.29	51.11	12	13	15.9223	29.78	6	6	62.8565	64.44	15	19	61.8239	65.33	16	19	73.6967	67.11	17	21	30.241	44.89	10	11	26.6975	56.44	11
P00367	GLUD1	Glutamate dehydrogenase 1, mitochondrial OS=Homo sapiens OX=9606 GN=GLUD1 PE=1 SV=2 - [DHE3_HUMAN]	108.068	44.44	21	29	110.05	50.18	23	33	199.846	60.57	26	47	110.772	55.2	24	30	164.67	56.81	25	40	98.3858	45.88	22	29	76.1622	44.27	20	23	148.895	54.48	25	38	119.866	44.44	21	30	221.672	69.18	29	52	77.5716	34.41	17	25	131.718	50.36	25
Q9NZN4	EHD2	EH domain-containing protein 2 OS=Homo sapiens OX=9606 GN=EHD2 PE=1 SV=2 - [EHD2_HUMAN]	58.1015	38.31	15	19	51.5853	41.62	17	20	44.2781	26.15	10	11	51.9331	39.04	17	18	47.0495	35.91	15	15	30.356	27.62	12	12	12.0959	11.42	5	5	38.8125	28.55	13	15	56.6822	31.12	15	17	39.895	21.73	10	12	32.8984	28.18	11	13	27.7171	37.38	14
O75506	HSBP1	Heat shock factor-binding protein 1 OS=Homo sapiens OX=9606 GN=HSBP1 PE=1 SV=1 - [HSBP1_HUMAN]					6.77478	57.89	2	2	9.09778	39.47	2	3	2.4086	47.37	2	2	6.10175	47.37	2	2									4.00558	47.37	2	2	8.1003	72.37	3	3
P27338	MAOB	Amine oxidase [flavin-containing] B OS=Homo sapiens OX=9606 GN=MAOB PE=1 SV=3 - [AOFB_HUMAN]	112.774	46.15	22	34	81.331	46.92	20	27	136.717	61.54	27	38	60.1139	36.35	16	21	107.442	49.81	22	33	44.5282	29.42	15	18	30.7119	21.54	10	14	85.2631	47.69	21	26	78.477	49.81	23	27	133.375	50.77	25	35	84.5765	48.46	21	31	58.8528	36.35	15
P35998	PSMC2	26S proteasome regulatory subunit 7 OS=Homo sapiens OX=9606 GN=PSMC2 PE=1 SV=3 - [PRS7_HUMAN]	44.9172	36.95	15	15	34.6924	34.18	13	13	56.0583	51.04	17	18	43.5103	41.34	17	17	43.2996	37.41	17	17	35.7464	35.57	16	16	30.7255	33.49	13	13	51.8611	43.42	20	20	43.926	39.72	16	16	41.6538	33.26	13	13	22.2822	26.79	10	10	14.4144	18.24	7
P23528	CFL1	Cofilin-1 OS=Homo sapiens OX=9606 GN=CFL1 PE=1 SV=3 - [COF1_HUMAN]	78.8739	59.64	12	17	66.1014	53.01	12	16	91.2747	59.64	12	19	62.7445	59.64	12	15	102.746	59.64	13	21	49.0123	59.04	11	12	54.9236	59.04	10	13	70.8115	59.64	11	18	91.6799	59.64	12	19	86.7969	59.64	10	17	52.8851	57.23	9	12	54.9799	63.86	12
P49418	AMPH	Amphiphysin OS=Homo sapiens OX=9606 GN=AMPH PE=1 SV=1 - [AMPH_HUMAN]	72.5108	36.26	19	23	63.9396	36.4	17	18	132.873	47.77	19	31	69.5414	31.08	17	22	101.161	38.42	19	23	40.172	23.31	12	15	4.05124	5.32	3	3	64.5981	29.35	16	19	79.1236	43.02	19	24	111.786	43.6	22	29	42.4379	18.42	10	12	60.2757	38.13	16
Q9NZ45	CISD1	CDGSH iron-sulfur domain-containing protein 1 OS=Homo sapiens OX=9606 GN=CISD1 PE=1 SV=1 - [CISD1_HUMAN]	32.3276	44.44	4	6	36.9239	64.81	5	8	40.4407	66.67	6	9	33.9383	64.81	5	7	34.8977	64.81	5	7	24.4691	64.81	5	6	16.4993	36.11	3	4	34.7281	44.44	4	7	40.6811	66.67	6	9	55.6963	51.85	7	12	27.7638	36.11	3	7	29.0267	44.44	4
P08758	ANXA5	Annexin A5 OS=Homo sapiens OX=9606 GN=ANXA5 PE=1 SV=2 - [ANXA5_HUMAN]	39.1503	41.25	12	13	30.5017	36.56	11	13	77.7333	67.81	18	21	57.2957	47.19	14	17	49.3183	47.19	14	17	71.1281	58.44	16	24	8.35543	16.56	6	6	77.2821	63.13	17	22	33.8048	38.44	12	13	39.1268	32.19	10	12	47.7874	54.69	13	15	49.851	60.94	16
Q9H0U4	RAB1B	Ras-related protein Rab-1B OS=Homo sapiens OX=9606 GN=RAB1B PE=1 SV=1 - [RAB1B_HUMAN]	37.4806	52.24	8	13	35.1886	52.24	8	11	49.8663	52.24	8	15	44.7308	52.24	8	13	41.6114	52.24	8	12	28.5412	52.24	8	11	22.0316	26.87	5	7	36.1531	42.79	7	14	42.56	52.24	8	13	51.6107	57.21	10	14	31.6458	54.23	8	11	34.9451	62.69	9
P55084-2	HADHB	Isoform 2 of Trifunctional enzyme subunit beta, mitochondrial OS=Homo sapiens OX=9606 GN=HADHB - [ECHB_HUMAN]	69.8207	41.81	20	22	68.8727	53.1	20	21	103.816	58.85	24	29	51.5866	52.65	18	18	104.883	64.82	25	31	49.7105	42.92	18	18	31.9312	26.55	11	11	52.7603	42.26	17	18	55.302	49.34	17	18	96.9619	67.7	22	25	42.0814	40.04	16	16	48.9062	47.35	17
Q92561	PHYHIP	Phytanoyl-CoA hydroxylase-interacting protein OS=Homo sapiens OX=9606 GN=PHYHIP PE=1 SV=1 - [PHYIP_HUMAN]	44.6474	34.55	12	18	21.9093	25.45	8	12	51.1053	48.48	13	17	37.38	39.09	11	12	46.3956	46.36	13	16	6.81323	22.12	7	7	2.07221	8.79	3	3	24.2471	27.58	9	10	24.9029	28.18	10	12	52.0884	51.52	15	20	12.7844	20.91	6	6	22.314	30	11
P63241	EIF5A	Eukaryotic translation initiation factor 5A-1 OS=Homo sapiens OX=9606 GN=EIF5A PE=1 SV=2 - [IF5A1_HUMAN]	23.1339	42.86	6	7	12.9453	42.21	5	5	69.7745	66.88	10	14	27.632	51.95	6	8	47.7301	58.44	6	10	5.62525	31.17	3	3	4.03023	15.58	2	2	30.7654	62.99	8	10	24.5392	31.17	5	6	73.1751	66.88	11	16	9.41178	30.52	3	3	9.56951	15.58	2
Q92599	SEPTIN8	Septin-8 OS=Homo sapiens OX=9606 GN=SEPTIN8 PE=1 SV=4 - [SEPT8_HUMAN]	44.3911	33.75	14	18	51.4754	37.27	15	18	91.7035	66.67	22	28	51.3558	31.47	14	19	73.984	51.97	20	26	36.3547	29.81	13	15	34.1418	27.54	10	12	58.6403	40.79	16	19	76.9536	47.83	21	27	73.3387	38.3	19	22	35.3528	29.19	11	12	50.8034	33.33	14
P61026	RAB10	Ras-related protein Rab-10 OS=Homo sapiens OX=9606 GN=RAB10 PE=1 SV=1 - [RAB10_HUMAN]	25.5815	33.5	7	10	25.9031	33.5	7	9	24.8125	28	6	9	30.5487	38.5	8	11	31.2099	34	8	11	26.0741	38.5	8	10	27.3241	38	8	10	27.5342	30	6	9	29.7598	31	7	10	33.9861	35.5	8	11	26.9065	33	7	10	26.7438	33	7
Q99497	PARK7	Parkinson disease protein 7 OS=Homo sapiens OX=9606 GN=PARK7 PE=1 SV=2 - [PARK7_HUMAN]	9.7539	25.93	3	3	15.8956	42.33	6	6	49.4776	52.38	7	14	17.1677	38.62	5	5	24.1389	42.33	6	6	4.1562	12.7	3	3	4.8535	25.93	3	3	18.5147	42.33	6	6	17.0694	46.56	6	6	40.9743	64.55	7	11	1.62879	12.7	2	2	5.70516	12.7	2
P35244	RPA3	Replication protein A 14 kDa subunit OS=Homo sapiens OX=9606 GN=RPA3 PE=1 SV=1 - [RFA3_HUMAN]									7.29864	32.23	2	2																	8.53746	27.27	2	2					8.84262	29.75	2	2
O43491-3	EPB41L2	Isoform 3 of Band 4.1-like protein 2 OS=Homo sapiens OX=9606 GN=EPB41L2 - [E41L2_HUMAN]	63.3864	31.73	19	22	52.3113	26.51	16	17	79.3435	34	20	23	61.823	28.11	18	20	59.2522	25.7	16	18	62.3454	25.57	15	19	57.6852	29.05	19	20	71.4378	33.87	19	23	71.207	29.85	18	22	67.9162	25.84	17	20	46.819	28.11	16	18	49.9927	30.79	18
P07900	HSP90AA1	Heat shock protein HSP 90-alpha OS=Homo sapiens OX=9606 GN=HSP90AA1 PE=1 SV=5 - [HS90A_HUMAN]	183.6	49.45	34	51	148.684	53.42	34	50	355.466	68.03	46	94	252.385	62.84	41	68	236.95	53.69	41	66	129.348	46.99	30	44	73.3856	35.11	20	30	245.53	52.32	42	71	285.519	56.15	43	77	405.124	64.75	51	111	103.409	42.9	29	40	115.223	40.3	28
P13010	XRCC5	X-ray repair cross-complementing protein 5 OS=Homo sapiens OX=9606 GN=XRCC5 PE=1 SV=3 - [XRCC5_HUMAN]	107.225	40.98	22	32	53.0082	34.15	19	21	221.19	55.19	28	50	99.1115	38.8	21	25	73.9482	32.65	17	24	32.8483	27.87	14	14	12.4092	11.2	7	7	124.901	38.25	22	36	44.2077	26.5	13	19	159.517	47.81	24	44	55.0244	31.69	15	19	24.2574	16.8	10
Q9UI12-2	ATP6V1H	Isoform 2 of V-type proton ATPase subunit H OS=Homo sapiens OX=9606 GN=ATP6V1H - [VATH_HUMAN]	53.6845	35.27	13	16	46.0027	40.22	15	16	82.2966	51.4	19	20	53.7383	42.8	17	17	69.8793	44.73	18	19	22.3294	18.92	7	8	28.8604	22.15	8	9	51.3639	32.9	12	14	60.4525	42.15	16	17	88.9188	51.61	22	24	18.7032	22.37	7	7	36.0463	31.4	11
Q9H936	SLC25A22	Mitochondrial glutamate carrier 1 OS=Homo sapiens OX=9606 GN=SLC25A22 PE=1 SV=1 - [GHC1_HUMAN]	70.2459	48.61	11	18	68.2875	48.61	11	17	84.2545	49.85	11	20	38.9684	45.51	9	11	69.5519	38.08	9	17	30.0081	42.41	9	11	16.8047	25.08	6	6	42.1226	39.01	9	11	65.0571	48.61	11	16	87.9461	56.35	11	19	16.0826	28.17	5	6	39.617	34.37	7
P40939	HADHA	Trifunctional enzyme subunit alpha, mitochondrial OS=Homo sapiens OX=9606 GN=HADHA PE=1 SV=2 - [ECHA_HUMAN]	139.039	49.41	27	36	124.033	52.29	28	37	171.543	56.62	30	39	109.543	49.41	27	31	132.647	50.98	27	32	107.536	46.53	25	32	70.6484	37.09	21	25	112.967	41.81	24	31	115.454	47.18	26	31	175.271	51.38	29	40	103.674	49.15	27	34	101.153	48.1	26
Q14894	CRYM	Ketimine reductase mu-crystallin OS=Homo sapiens OX=9606 GN=CRYM PE=1 SV=1 - [CRYM_HUMAN]	19.6751	24.2	6	6	36.0962	36.62	9	10	53.5621	61.15	10	11	52.9983	61.15	12	16	79.7569	71.66	13	20	17.0933	28.03	7	7	24.6236	31.53	8	8	28.3844	29.94	8	8	51.8004	46.82	10	13	135.608	71.66	14	26	12.0997	15.61	4	4	24.1222	45.86	10
Q9UK22	FBXO2	F-box only protein 2 OS=Homo sapiens OX=9606 GN=FBXO2 PE=1 SV=2 - [FBX2_HUMAN]	51.843	44.59	10	13	46.9922	47.97	11	12	82.0301	62.5	13	15	50.4241	46.28	11	12	101.66	71.62	15	22	28.38	33.11	7	8	17.079	19.93	4	5	62.5282	53.72	12	15	69.2825	53.72	13	15	88.6475	68.24	13	16	28.6741	27.36	7	8	27.9038	31.08	6
P30626-2	SRI	Isoform 2 of Sorcin OS=Homo sapiens OX=9606 GN=SRI - [SORCN_HUMAN]	18.8481	34.43	5	6	13.6214	34.97	5	5	36.1689	61.75	9	11	10.76	35.52	5	5	23.2287	51.37	8	9	14.5211	34.97	5	5	12.6703	33.33	5	5	21.9966	44.81	7	7	25.2223	44.81	7	8	25.0412	39.89	5	6	10.558	36.61	7	7	11.2858	29.51	5
P02794	FTH1	Ferritin heavy chain OS=Homo sapiens OX=9606 GN=FTH1 PE=1 SV=2 - [FRIH_HUMAN]	7.35392	13.11	2	2	4.06015	25.14	4	4	9.22353	16.94	3	3	5.64848	9.84	2	2	4.91881	9.84	2	2	2.74066	13.11	2	2	4.53715	16.94	3	3	6.98796	16.94	3	3	10.0432	16.94	3	3	4.6926	10.93	2	2					3.95634	19.13	3
Q07960	ARHGAP1	Rho GTPase-activating protein 1 OS=Homo sapiens OX=9606 GN=ARHGAP1 PE=1 SV=1 - [RHG01_HUMAN]	41.1288	30.98	11	11	44.2848	41.91	14	15	78.6439	56.95	17	20	36.3467	38.04	12	12	56.1992	46.7	15	19	29.6173	29.38	11	11	15.5708	22.1	7	7	44.7287	34.4	11	12	40.3279	41.69	12	15	65.3353	47.84	15	17	23.2752	28.47	10	10	28.7216	37.81	12
P62937	PPIA	Peptidyl-prolyl cis-trans isomerase A OS=Homo sapiens OX=9606 GN=PPIA PE=1 SV=2 - [PPIA_HUMAN]	88.793	60	11	22	60.9214	60	11	18	140.972	67.88	12	30	77.0736	60	11	21	156.801	67.88	12	40	58.3686	60	11	17	24.7948	36.97	8	9	147.53	67.88	12	36	125.704	67.27	11	33	153.517	71.52	13	32	49.06	58.79	10	16	50.4339	60	10
P25705	ATP5F1A	ATP synthase subunit alpha, mitochondrial OS=Homo sapiens OX=9606 GN=ATP5F1A PE=1 SV=1 - [ATPA_HUMAN]	232.643	50.27	23	56	231.764	57.32	25	64	312.674	55.7	26	77	224.773	49.55	22	63	263.731	58.23	27	73	181.321	47.56	21	44	130.315	50.99	23	36	196.247	46.11	20	44	242.353	51.72	24	59	530.308	67.09	37	138	163.27	51.36	23	45	230.027	54.43	26
P06396-3	GSN	Isoform 3 of Gelsolin OS=Homo sapiens OX=9606 GN=GSN - [GELS_HUMAN]	87.3976	35.44	19	24	93.8982	39.22	19	26	205.771	58.09	27	50	121.652	43.13	19	30	158.325	49.33	23	39	102.028	38.95	18	26	80.3293	31.81	16	21	167.292	43.53	22	36	128.437	42.59	20	29	147.006	48.25	24	32	78.9771	31.81	16	22	78.6121	28.57	16
P32119	PRDX2	Peroxiredoxin-2 OS=Homo sapiens OX=9606 GN=PRDX2 PE=1 SV=5 - [PRDX2_HUMAN]	25.18	32.32	7	9	25.6497	48.99	9	9	49.9303	67.17	12	14	32.6415	44.95	9	9	57.1621	69.7	13	15	31.0795	44.95	9	10	18.8733	35.86	6	6	38.3335	62.12	9	11	43.8853	50	11	13	65.5857	71.21	14	18	19.0861	27.27	6	7	27.6965	44.44	8
Q16623	STX1A	Syntaxin-1A OS=Homo sapiens OX=9606 GN=STX1A PE=1 SV=1 - [STX1A_HUMAN]	58.3834	42.36	11	14	63.9938	60.76	15	17	110.965	60.76	14	25	61.8945	54.17	13	16	92.664	53.13	15	24	38.9527	46.18	10	13	19.9838	23.61	6	7	54.9782	35.76	10	17	70.8585	42.36	12	23	142.17	63.54	20	31	32.8233	39.24	8	10	49.0282	34.03	10
P00505	GOT2	Aspartate aminotransferase, mitochondrial OS=Homo sapiens OX=9606 GN=GOT2 PE=1 SV=3 - [AATM_HUMAN]	25.5165	20.7	7	7	64.6733	49.77	17	23	77.7715	64.19	21	24	49.5628	39.77	14	15	100.764	64.42	22	28	36.4311	31.63	12	12	20.7575	21.86	7	7	44.4864	44.19	15	16	62.5634	50.7	17	19	71.0033	43.95	16	19	18.3747	20.7	7	7	55.819	39.07	14
Q01484-5	ANK2	Isoform 4 of Ankyrin-2 OS=Homo sapiens OX=9606 GN=ANK2 - [ANK2_HUMAN]	353.911	50.13	66	98	332.385	51.64	65	101	476.493	60.55	72	111	203.369	40.85	50	57	415.494	58.13	73	105	152.096	29.95	39	49	63.3975	17.55	24	24	264.223	44.07	55	70	337.755	54	69	98	545.966	55.45	76	122	127.092	27.75	38	45	215.062	37.41	49
O75955	FLOT1	Flotillin-1 OS=Homo sapiens OX=9606 GN=FLOT1 PE=1 SV=3 - [FLOT1_HUMAN]	67.6932	56.67	19	23	71.685	53.63	18	20	86.2926	56.21	19	24	61.0788	56.21	19	20	72.7441	56.21	20	23	19.5457	23.89	9	10	19.0972	22.01	9	9	56.938	55.04	19	19	76.7076	57.61	21	21	87.4971	56.44	21	24	26.9478	40.05	14	14	54.8727	51.99	18
Q16891-2	IMMT	Isoform 2 of MICOS complex subunit MIC60 OS=Homo sapiens OX=9606 GN=IMMT - [MIC60_HUMAN]	139.633	50.33	28	33	110.891	47.79	27	32	159.198	52.61	30	37	88.1482	45.65	26	28	148.131	50.47	29	38	68.5921	43.37	23	24	36.0103	35.88	20	21	78.7643	39.22	20	22	96.7741	45.52	25	29	187.737	52.74	33	45	55.5549	34.94	18	19	103.518	44.18	23
Q00325-2	SLC25A3	Isoform B of Phosphate carrier protein, mitochondrial OS=Homo sapiens OX=9606 GN=SLC25A3 - [MPCP_HUMAN]	90.5665	58.73	17	28	104.919	62.05	19	34	133.756	63.71	17	34	83.4998	58.17	15	24	113.148	58.45	16	30	60.7661	54.02	12	19	33.1106	33.8	9	13	72.9683	59.83	15	24	97.869	58.45	15	29	103.9	60.11	19	33	31.0609	36.84	11	14	74.0312	40.17	14
P31939-2	ATIC	Isoform 2 of Bifunctional purine biosynthesis protein ATIC OS=Homo sapiens OX=9606 GN=ATIC - [PUR9_HUMAN]	77.7358	52.12	23	24	62.5729	45.85	21	22	107.214	59.22	25	28	36.3502	33.5	14	14	89.6254	51.95	24	26	31.0132	28.76	14	14	19.3876	21.83	10	10	80.2027	49.24	22	23	70.8117	45.35	20	22	122.922	61.93	26	30	39.0615	33.16	14	15	34.4662	28.43	13
P08754	GNAI3	Guanine nucleotide-binding protein G(i) subunit alpha-3 OS=Homo sapiens OX=9606 GN=GNAI3 PE=1 SV=3 - [GNAI3_HUMAN]	58.2008	32.49	10	21	50.0922	43.22	12	20	88.0391	57.06	14	28	55.043	36.72	11	20	67.3202	48.02	13	23	59.06	41.53	12	21	52.5891	41.53	12	20	54.205	37.85	11	20	58.0321	43.22	12	22	79.3259	46.61	13	27	38.927	28.81	9	17	46.6034	38.98	11
P60880	SNAP25	Synaptosomal-associated protein 25 OS=Homo sapiens OX=9606 GN=SNAP25 PE=1 SV=1 - [SNP25_HUMAN]	90.7465	57.28	12	25	80.9648	59.71	12	24	105.91	66.02	15	28	51.7175	57.28	11	17	99.1133	62.62	14	29	37.9182	28.64	7	13	25.4461	27.67	5	10	62.945	57.77	11	21	82.4178	62.62	13	24	91.3878	62.62	14	27	45.7878	56.31	10	14	75.0951	62.62	14
O75964	ATP5MG	ATP synthase subunit g, mitochondrial OS=Homo sapiens OX=9606 GN=ATP5MG PE=1 SV=3 - [ATP5L_HUMAN]	17.0335	70.87	6	6	34.4195	70.87	6	9	43.2612	70.87	6	11	33.9217	70.87	6	8	31.5228	70.87	6	8	13.9659	47.57	5	5	12.1981	46.6	4	4	17.7193	47.57	5	6	20.5041	70.87	6	8	27.1278	47.57	5	7	13.8731	47.57	5	6	20.5934	47.57	5
P49419-2	ALDH7A1	Isoform 2 of Alpha-aminoadipic semialdehyde dehydrogenase OS=Homo sapiens OX=9606 GN=ALDH7A1 - [AL7A1_HUMAN]	47.2904	35.03	14	15	32.2474	30.14	11	11	62.7106	54.4	17	18	42.0523	34.83	13	14	47.3418	40.9	16	18	32.42	25.05	10	10	46.426	39.53	15	16	35.4584	30.14	11	11	41.6339	25.05	10	11	28.4696	24.07	9	9	8.90271	9.78	4	4	28.6739	26.03	11
Q9UBI6	GNG12	Guanine nucleotide-binding protein G(I)/G(S)/G(O) subunit gamma-12 OS=Homo sapiens OX=9606 GN=GNG12 PE=1 SV=3 - [GBG12_HUMAN]	14.817	66.67	4	5	10.8053	56.94	3	3	21.9523	69.44	5	6	13.3165	66.67	4	5	20.1699	66.67	4	7	12.6625	66.67	4	4	8.464	47.22	3	3	17.3001	66.67	4	5	13.1329	66.67	4	5	25.5672	70.83	6	7	10.2677	56.94	3	4	7.13431	37.5	2
Q15149-8	PLEC	Isoform 8 of Plectin OS=Homo sapiens OX=9606 GN=PLEC - [PLEC_HUMAN]	770.029	50.56	197	226	916.233	55.2	222	266	1304.11	59.25	247	325	605.615	46.34	168	184	1034.39	55.85	223	279	688.79	51.47	195	222	277.856	28.82	110	115	839.359	53.72	208	249	786.031	54.39	209	236	1110.84	57.7	234	291	527.545	44.09	163	182	764.003	52	202
P08238	HSP90AB1	Heat shock protein HSP 90-beta OS=Homo sapiens OX=9606 GN=HSP90AB1 PE=1 SV=4 - [HS90B_HUMAN]	244.042	61.19	39	67	199.975	59.81	39	58	338.153	68.65	46	90	255.128	65.61	41	69	253.446	60.91	42	67	168.829	53.87	35	52	95.7698	49.59	26	38	233.578	61.6	43	67	273.797	62.15	43	70	361.689	68.65	50	102	124.496	51.24	30	41	135.792	51.24	30
Q6GMV3	PTRHD1	Putative peptidyl-tRNA hydrolase PTRHD1 OS=Homo sapiens OX=9606 GN=PTRHD1 PE=1 SV=1 - [PTRD1_HUMAN]	16.947	31.43	5	5	10.3088	52.14	5	5	30.2115	70.71	7	7	8.05623	20.71	3	3	21.4424	52.86	6	6	9.17723	21.43	4	4	1.76671	20.71	3	3	24.2964	52.86	6	7	14.9482	31.43	5	5	31.587	70	6	8	4.91196	14.29	2	2	4.6659	14.29	2
O75396	SEC22B	Vesicle-trafficking protein SEC22b OS=Homo sapiens OX=9606 GN=SEC22B PE=1 SV=5 - [SC22B_HUMAN]	33.4867	47.44	10	11	21.025	43.72	7	9	37.0141	61.4	9	10	31.723	43.72	8	11	34.1396	46.98	8	10	13.0077	32.56	6	7	15.1839	25.58	5	6	26.6532	41.86	8	10	26.3789	42.33	8	9	47.1858	56.74	11	12	10.0492	16.74	3	3	16.1784	34.42	6
O15144	ARPC2	Actin-related protein 2/3 complex subunit 2 OS=Homo sapiens OX=9606 GN=ARPC2 PE=1 SV=1 - [ARPC2_HUMAN]	28.716	31.67	9	10	35.284	37	9	11	54.8676	62	14	16	39.6332	38.67	11	13	63.4252	62	15	17	27.6765	30	9	10	17.5704	23.33	7	8	33.4707	27.67	10	11	44.1533	43.67	12	14	42.714	42.33	12	13	16.2472	32.33	9	9	15.2193	28.33	8
P67775	PPP2CA	Serine/threonine-protein phosphatase 2A catalytic subunit alpha isoform OS=Homo sapiens OX=9606 GN=PPP2CA PE=1 SV=1 - [PP2AA_HUMAN]	39.1619	44.01	9	9	42.4112	44.01	9	11	52.2269	51.13	10	12	31.8164	39.48	8	8	46.9415	55.66	11	14	21.6684	34.95	7	10	12.2735	29.77	6	8	41.3184	46.6	10	11	43.3703	42.07	9	13	67.2329	55.66	11	15	6.85777	21.68	4	5	24.0049	26.21	5
P62714	PPP2CB	Serine/threonine-protein phosphatase 2A catalytic subunit beta isoform OS=Homo sapiens OX=9606 GN=PPP2CB PE=1 SV=1 - [PP2AB_HUMAN]	34.1605	39.81	8	8	38.6528	39.81	8	10	47.2612	51.13	10	12	26.7788	35.28	7	7	42.0181	51.46	10	13	21.6684	34.95	7	10	8.94739	25.57	5	7	37.4278	42.39	9	10	38.557	42.07	9	13	64.3423	55.66	11	15	4.81567	17.48	3	4	20.0739	22.01	4
A0A0B4J2D5	GATD3B	Putative glutamine amidotransferase-like class 1 domain-containing protein 3B, mitochondrial OS=Homo sapiens OX=9606 GN=GATD3B PE=5 SV=1 - [GAL3B_HUMAN]	51.2702	57.84	11	13	49.9152	57.84	11	14	76.1602	57.84	11	18	53.2802	57.84	11	15	78.5486	57.84	11	18	23.1241	48.51	9	9	12.3022	19.78	4	4	41.961	48.51	10	14	74.0337	57.84	11	17	94.0414	69.03	12	19	15.42	29.48	6	7	39.0166	48.51	10
P12236	SLC25A6	ADP/ATP translocase 3 OS=Homo sapiens OX=9606 GN=SLC25A6 PE=1 SV=4 - [ADT3_HUMAN]	75.3163	50.34	14	24	87.0124	50.34	14	31	136.639	63.09	16	35	103.177	55.7	13	29	112.706	60.74	15	30	67.1328	52.68	12	19	36.7204	45.97	11	13	63.0632	51.34	13	18	90.5632	55.7	13	28	181.843	65.44	20	49	50.7692	45.97	12	19	68.767	51.01	14
P09382	LGALS1	Galectin-1 OS=Homo sapiens OX=9606 GN=LGALS1 PE=1 SV=2 - [LEG1_HUMAN]	11.042	25.93	3	3	13.106	37.78	4	4	21.6686	51.11	6	7	17.2908	51.11	6	6	21.5922	51.11	6	7	10.8231	25.93	3	3	4.96834	17.04	2	2	15.6254	43.7	5	5	22.1546	51.11	6	7	11.3764	31.85	4	4	13.2466	51.11	6	6	13.3916	39.26	5
O43491-4	EPB41L2	Isoform 4 of Band 4.1-like protein 2 OS=Homo sapiens OX=9606 GN=EPB41L2 - [E41L2_HUMAN]	66.3285	30.63	21	24	55.1398	27.23	19	20	82.0105	36.15	23	26	66.5627	28.64	21	23	63.9244	26.53	19	21	65.2631	25.23	17	21	65.9444	29.46	22	23	74.1002	32.51	21	25	73.1558	28.99	20	24	75.8154	29.23	20	23	49.3484	27.46	18	20	52.7258	28.4	19
P17174	GOT1	Aspartate aminotransferase, cytoplasmic OS=Homo sapiens OX=9606 GN=GOT1 PE=1 SV=3 - [AATC_HUMAN]	5.98537	10.65	3	3	13.7695	29.06	9	9	34.8633	37.05	10	11	27.0347	32.2	10	10	63.0074	50.12	15	17	8.8045	7.51	3	3	4.39716	5.33	2	2	18.5722	19.61	7	7	36.8315	36.08	11	12	33.0722	28.81	7	8					30.4822	33.66	11
O94905	ERLIN2	Erlin-2 OS=Homo sapiens OX=9606 GN=ERLIN2 PE=1 SV=1 - [ERLN2_HUMAN]	40.2991	41.3	10	13	29.3096	40.71	9	12	67.9257	53.98	14	20	36.4622	34.81	10	10	30.8834	35.69	8	9	25.4502	29.2	8	8	19.5004	17.99	6	6	43.4885	35.1	10	13	20.1643	25.96	6	6	15.8409	20.35	5	5	30.8716	38.05	10	11	17.1734	23.3	6
Q15008	PSMD6	26S proteasome non-ATPase regulatory subunit 6 OS=Homo sapiens OX=9606 GN=PSMD6 PE=1 SV=1 - [PSMD6_HUMAN]	24.6196	30.08	11	12	10.2206	17.22	7	7	50.0349	52.7	18	18	9.39379	11.83	5	5	40.0236	36.76	14	15	4.24442	7.2	3	3	15.0436	17.99	7	7	32.456	34.7	13	14	17.4594	22.62	9	9	31.5559	39.85	13	13	0	5.91	2	2
Q15149-3	PLEC	Isoform 3 of Plectin OS=Homo sapiens OX=9606 GN=PLEC - [PLEC_HUMAN]	764.729	49.69	195	224	915.807	54.86	222	266	1305.22	58.67	246	324	601.009	45.62	166	182	1032.77	55.23	222	278	685.945	50.7	193	220	275.564	28.34	109	114	833.348	52.82	206	247	784.941	53.85	208	235	1109.18	57.02	233	290	524.985	43.44	162	181	769.515	51.68	202
P09651-3	HNRNPA1	Isoform 2 of Heterogeneous nuclear ribonucleoprotein A1 OS=Homo sapiens OX=9606 GN=HNRNPA1 - [ROA1_HUMAN]	92.7199	49.44	12	27	65.2575	47.94	11	22	117.462	59.18	15	34	90.2874	50.19	14	30	78.8318	49.81	13	22	59.0833	52.43	13	20	27.0524	35.58	8	12	99.2784	52.06	12	29	58.9559	52.43	13	19	124.421	60.3	15	28	57.2909	49.81	12	20	38.5417	35.21	7
Q99623	PHB2	Prohibitin-2 OS=Homo sapiens OX=9606 GN=PHB2 PE=1 SV=2 - [PHB2_HUMAN]	64.6877	60.54	15	20	62.207	60.2	15	21	84.098	64.21	17	21	71.8207	64.21	17	23	80.4904	64.88	18	21	66.3157	57.19	15	21	41.0803	49.5	13	15	58.2241	55.18	14	18	75.5977	60.2	16	21	94.9536	60.2	16	24	53.6187	57.53	15	18	66.3982	54.18	14
P52306-2	RAP1GDS1	Isoform 2 of Rap1 GTPase-GDP dissociation stimulator 1 OS=Homo sapiens OX=9606 GN=RAP1GDS1 - [GDS1_HUMAN]	75.1408	41.04	17	23	56.6724	40.5	16	18	128.087	54.66	20	27	53.5546	38.71	16	17	112.96	53.41	20	28	26.7294	20.61	10	10	22.8681	15.77	8	8	52.9335	35.48	15	17	90.9099	50.18	19	23	125.726	47.67	19	26	20.8737	19.18	9	10	33.5952	21.33	10
P27797	CALR	Calreticulin OS=Homo sapiens OX=9606 GN=CALR PE=1 SV=1 - [CALR_HUMAN]	48.1482	33.09	11	13	42.1819	38.85	10	14	123.088	65.23	16	29	66.7741	50.84	13	16	63.9434	42.93	12	17	31.5474	37.17	10	11	15.7963	16.55	6	8	74.1768	44.36	13	20	76.1365	49.4	13	20	91.5547	57.55	14	22	34.9967	34.77	10	12	32.3836	34.77	10
P22695	UQCRC2	Cytochrome b-c1 complex subunit 2, mitochondrial OS=Homo sapiens OX=9606 GN=UQCRC2 PE=1 SV=3 - [QCR2_HUMAN]	131.973	49.67	16	30	137.819	58.06	17	35	190.631	62.03	16	45	119.731	54.75	16	30	187.208	63.8	18	44	87.1123	48.12	15	25	61.6836	49.89	15	20	115.024	48.12	16	30	153.999	56.29	17	37	278.128	67.99	21	52	56.9168	35.54	11	16	111.865	46.36	14
P84095	RHOG	Rho-related GTP-binding protein RhoG OS=Homo sapiens OX=9606 GN=RHOG PE=1 SV=1 - [RHOG_HUMAN]	29.7119	46.07	6	7	17.1719	26.7	3	4	30.0408	37.17	6	7	25.4403	47.64	6	7	25.2905	37.17	5	6	21.801	37.17	5	6	32.0022	51.83	8	11	27.8327	32.46	5	10	33.5514	63.87	9	10	25.8213	36.65	5	7	26.4743	41.36	6	8	16.9135	44.5	6
Q14204	DYNC1H1	Cytoplasmic dynein 1 heavy chain 1 OS=Homo sapiens OX=9606 GN=DYNC1H1 PE=1 SV=5 - [DYHC1_HUMAN]	725.471	48.99	185	217	680.976	49.25	182	215	1126.46	58.14	209	277	718.1	50.43	183	210	942.779	53.79	206	257	432.662	37.56	144	162	307.957	29.32	111	119	603.825	43.2	166	193	739.587	48.88	183	218	1145.72	57.12	220	290	343.177	31.25	120	130	424.445	36.44	143
P43686	PSMC4	26S proteasome regulatory subunit 6B OS=Homo sapiens OX=9606 GN=PSMC4 PE=1 SV=2 - [PRS6B_HUMAN]	30.9913	35.17	10	13	12.0649	15.79	5	6	60.644	44.5	11	14	25.734	22.97	7	8	54.0535	48.09	13	17	17.038	17.46	5	7	11.1275	15.55	5	6	46.6537	38.76	11	14	34.2362	33.73	9	13	79.5577	39	11	19	6.74456	12.2	3	4	5.46937	9.81	3
P27144	AK4	Adenylate kinase 4, mitochondrial OS=Homo sapiens OX=9606 GN=AK4 PE=1 SV=1 - [KAD4_HUMAN]	23.8626	48.88	7	8	7.04917	19.28	4	5	37.404	47.98	7	10	14.7922	52.91	8	8	46.3686	63.68	10	12	12.28	23.32	4	4	4.93699	10.76	2	2	27.8872	48.88	7	8	31.2712	53.81	8	10	33.0627	60.54	11	13	9.02515	15.7	3	3	21.4132	44.39	6
P35579	MYH9	Myosin-9 OS=Homo sapiens OX=9606 GN=MYH9 PE=1 SV=4 - [MYH9_HUMAN]	358.492	44.74	79	100	331.463	46.07	77	100	437.436	47.55	82	109	379.379	46.22	82	106	351.753	43.93	74	92	302.544	41.53	74	96	228.133	37.19	64	74	324.252	40.51	68	87	311.709	40.92	69	91	393.606	39.59	72	94	275.094	38.78	67	82	284.048	38.62	67
Q9NY65	TUBA8	Tubulin alpha-8 chain OS=Homo sapiens OX=9606 GN=TUBA8 PE=1 SV=1 - [TBA8_HUMAN]	454.971	50.56	20	142	468.181	57.91	22	135	1426.36	61.47	20	356	456.906	57.91	21	134	967.367	65.26	23	275	344.871	46.33	17	106	236.074	47.22	19	78	374.549	50.56	19	104	595.982	55.9	20	181	1789.87	67.71	25	410	211.807	44.54	17	64	320.364	48.78	19
P62873	GNB1	Guanine nucleotide-binding protein G(I)/G(S)/G(T) subunit beta-1 OS=Homo sapiens OX=9606 GN=GNB1 PE=1 SV=3 - [GBB1_HUMAN]	187.693	62.35	13	47	191.075	62.35	13	46	274.493	65.59	14	63	173.808	57.06	12	45	247.61	62.35	13	54	154.564	62.35	13	38	78.8117	41.76	10	23	187.574	62.35	13	45	186.008	62.35	13	44	329.561	66.47	16	74	120.573	51.18	11	35	164.123	65.29	14
P63208	SKP1	S-phase kinase-associated protein 1 OS=Homo sapiens OX=9606 GN=SKP1 PE=1 SV=2 - [SKP1_HUMAN]	9.04377	38.04	4	4	13.0106	32.52	5	5	30.8634	46.63	6	7	11.497	26.99	3	3	23.731	68.71	8	8	6.38517	12.27	2	2	3.77991	15.95	2	2	9.29353	20.25	3	3	16.8366	46.01	5	5	27.2468	46.63	6	7	6.49483	15.34	2	2	9.23526	20.25	3
Q05639	EEF1A2	Elongation factor 1-alpha 2 OS=Homo sapiens OX=9606 GN=EEF1A2 PE=1 SV=1 - [EF1A2_HUMAN]	140.643	56.37	17	31	110.093	54.21	16	29	212.06	63.28	18	53	142.029	47.52	17	32	155.984	54.43	17	37	109.336	46	15	27	73.7085	45.14	15	22	122.477	46	16	30	142.401	60.26	16	33	288.274	63.5	26	69	84.5135	39.96	14	24	73.3985	41.47	15
P30101	PDIA3	Protein disulfide-isomerase A3 OS=Homo sapiens OX=9606 GN=PDIA3 PE=1 SV=4 - [PDIA3_HUMAN]	91.3044	51.88	23	26	60.2222	42.38	17	17	111.731	55.84	27	31	75.4758	46.34	20	22	61.8113	42.38	18	19	53.1122	37.82	18	18	45.7518	39.8	17	18	96.9158	47.33	24	27	92.3025	44.55	21	25	100.818	50.5	23	27	52.2479	44.55	19	19	53.9805	36.83	17
Q08257	CRYZ	Quinone oxidoreductase OS=Homo sapiens OX=9606 GN=CRYZ PE=1 SV=1 - [QOR_HUMAN]									26.4357	35.87	7	8	15.3641	27.36	6	6	6.70999	7.6	2	2									16.6466	25.23	6	6	11.1194	23.71	5	5	28.6445	29.48	7	8
Q02790	FKBP4	Peptidyl-prolyl cis-trans isomerase FKBP4 OS=Homo sapiens OX=9606 GN=FKBP4 PE=1 SV=3 - [FKBP4_HUMAN]	8.63894	12.85	5	5					33.4225	27.45	9	9	17.7692	20.92	6	6	27.4458	27.89	8	8									24.3251	24.84	9	9	45.7141	39.22	15	15	43.48	31.37	10	11	3.82203	4.79	2	2
Q96CW1	AP2M1	AP-2 complex subunit mu OS=Homo sapiens OX=9606 GN=AP2M1 PE=1 SV=2 - [AP2M1_HUMAN]	92.6225	48.97	19	29	80.3226	47.59	19	27	114.587	59.31	21	30	92.8307	54.25	19	27	107.427	55.86	21	31	57.6124	40.69	15	20	47.2467	39.08	15	18	88.7079	44.14	16	26	83.9578	44.14	16	25	123.292	58.39	20	32	37.3915	29.66	12	14	63.7629	47.36	18
P22061	PCMT1	Protein-L-isoaspartate(D-aspartate) O-methyltransferase OS=Homo sapiens OX=9606 GN=PCMT1 PE=1 SV=4 - [PIMT_HUMAN]	23.8728	45.81	6	7	29.9812	48.9	6	7	32.4727	50.66	7	7	14.6383	24.67	4	4	40.2196	55.07	8	9	17.7712	30.84	5	5	10.3273	17.62	3	3	31.1171	53.74	8	8	35.0971	54.19	8	9	38.9752	58.59	9	10	7.50651	11.45	2	2	12.9827	45.81	6
O75306	NDUFS2	NADH dehydrogenase [ubiquinone] iron-sulfur protein 2, mitochondrial OS=Homo sapiens OX=9606 GN=NDUFS2 PE=1 SV=2 - [NDUS2_HUMAN]	65.7364	34.56	13	21	56.0717	32.18	12	18	91.6294	45.79	15	23	58.1428	33.91	12	19	100.047	55.51	18	25	30.7716	28.94	11	12	19.2834	22.46	9	11	47.3104	29.59	11	15	73.0099	46.65	16	23	127.06	58.32	20	31	23.2329	17.28	7	9	42.0883	30.02	11
P62195-2	PSMC5	Isoform 2 of 26S proteasome regulatory subunit 8 OS=Homo sapiens OX=9606 GN=PSMC5 - [PRS8_HUMAN]	57.8053	44.72	15	19	36.1944	39.45	11	13	81.5392	56.53	17	23	42.9913	41.21	13	14	47.0591	47.49	15	22	28.2165	26.88	8	9	30.111	29.15	9	11	54.4042	39.7	14	19	46.3908	37.44	11	14	74.2073	53.27	15	17	10.2337	14.57	5	5	12.4205	14.82	5
O43707	ACTN4	Alpha-actinin-4 OS=Homo sapiens OX=9606 GN=ACTN4 PE=1 SV=2 - [ACTN4_HUMAN]	100.884	42.92	31	31	83.9464	41.05	30	37	117.754	47.2	31	32	110.522	44.13	33	35	128.048	48.74	37	40	92.9536	42.37	29	34	31.2009	14.71	12	12	87.5475	34.25	25	25	106.141	45.01	33	34	93.2372	33.26	23	23	62.1757	33.59	26	27	56.3808	24.37	19
P23527	H2BC17	Histone H2B type 1-O OS=Homo sapiens OX=9606 GN=H2BC17 PE=1 SV=3 - [H2B1O_HUMAN]	220.288	41.27	6	78	122.689	41.27	6	37	223.786	38.89	6	64	177.387	54.76	8	52	110.924	41.27	6	29	105.88	41.27	6	35	98.2167	41.27	6	30	160.533	50	7	48	79.7903	32.54	5	22	146.91	46.03	7	39	104.713	43.65	8	38	78.4941	41.27	6
P58876	H2BC5	Histone H2B type 1-D OS=Homo sapiens OX=9606 GN=H2BC5 PE=1 SV=2 - [H2B1D_HUMAN]	220.468	41.27	6	78	122.419	41.27	6	38	223.271	38.89	6	63	177.17	54.76	8	52	106.728	41.27	6	28	108.122	41.27	6	35	96.2377	41.27	6	29	166.185	51.59	8	50	79.1311	32.54	5	22	147.456	46.03	7	39	107.136	45.24	9	39	80.6673	41.27	6
P06899	H2BC11	Histone H2B type 1-J OS=Homo sapiens OX=9606 GN=H2BC11 PE=1 SV=3 - [H2B1J_HUMAN]	220.288	41.27	6	78	122.689	41.27	6	37	223.786	38.89	6	64	177.387	50.79	7	51	110.924	41.27	6	29	105.88	41.27	6	35	98.2167	41.27	6	30	160.533	50	7	48	79.7903	32.54	5	22	146.91	46.03	7	39	104.713	43.65	8	38	78.4941	41.27	6
P08133	ANXA6	Annexin A6 OS=Homo sapiens OX=9606 GN=ANXA6 PE=1 SV=3 - [ANXA6_HUMAN]	86.8326	43.24	23	26	111.15	59.73	33	38	148.206	59.88	34	38	84.4554	49.78	29	29	134.048	58.99	32	34	71.1266	42.94	24	27	33.6502	21.55	13	13	106.632	53.49	31	34	106.019	54.38	31	33	113.129	52.6	31	32	53.5984	32.39	19	19	77.9693	43.83	25
P30153	PPP2R1A	Serine/threonine-protein phosphatase 2A 65 kDa regulatory subunit A alpha isoform OS=Homo sapiens OX=9606 GN=PPP2R1A PE=1 SV=4 - [2AAA_HUMAN]	134.578	44.82	21	35	107.128	47.03	22	31	165.878	61.29	27	41	116.85	48.73	23	33	149.3	56.88	28	38	63.8949	44.14	19	23	58.0262	40.41	18	22	120.433	49.41	23	34	141.614	51.44	24	39	205.83	51.61	28	48	45.5686	32.26	15	16	70.491	44.82	21
P02545	LMNA	Prelamin-A/C OS=Homo sapiens OX=9606 GN=LMNA PE=1 SV=1 - [LMNA_HUMAN]	162.261	56.17	37	50	136.694	56.02	35	46	170.486	57.23	39	48	151.585	54.52	36	46	115.333	48.95	30	34	154.591	58.89	40	55	107.777	48.64	32	41	161.469	58.89	39	49	95.5803	44.43	26	29	109.461	39.46	27	29	130.314	49.7	31	40	122.689	52.11	34
P40123	CAP2	Adenylyl cyclase-associated protein 2 OS=Homo sapiens OX=9606 GN=CAP2 PE=1 SV=1 - [CAP2_HUMAN]	51.2122	34.17	15	16	59.0877	37.74	16	17	81.7709	47.38	17	21	42.0356	32.91	12	12	79.5559	48.01	18	23	29.821	31.03	12	12	12.1084	10.9	6	6	65.0381	48.01	17	19	62.1255	44.23	17	18	117.511	68.76	22	28	20.3097	20.13	9	9	42.4587	39.2	12
P30041	PRDX6	Peroxiredoxin-6 OS=Homo sapiens OX=9606 GN=PRDX6 PE=1 SV=3 - [PRDX6_HUMAN]	30.1187	46.43	10	10	20.4879	38.39	7	7	39.0159	49.55	9	10	28.7929	49.55	9	10	35.3362	49.55	9	10	13.1923	26.79	6	6	18.3162	34.38	7	7	26.3241	57.14	10	10	39.2159	61.61	11	12	48.6065	50.45	11	12	16.2782	38.39	7	7	15.5554	30.8	6
P55769	SNU13	NHP2-like protein 1 OS=Homo sapiens OX=9606 GN=SNU13 PE=1 SV=3 - [NH2L1_HUMAN]	13.9184	46.09	5	5	6.67125	18.75	2	2	18.2653	55.47	5	6	10.7894	31.25	3	3					7.60646	18.75	2	2	6.12038	18.75	2	2	15.3313	46.09	5	5									5.39321	18.75	2	2
O43865-2	AHCYL1	Isoform 2 of S-adenosylhomocysteine hydrolase-like protein 1 OS=Homo sapiens OX=9606 GN=AHCYL1 - [SAHH2_HUMAN]	24.8382	22.57	11	11	37.2186	30.23	13	13	59.0511	43.06	15	19	32.3907	28.99	11	11	54.2492	48.24	17	19	26.1149	22.57	11	11	9.8059	9.11	5	5	23.8441	19.05	9	9	38.9153	34.37	13	14	56.2548	44.1	16	19	17.9534	19.05	9	9	33.6382	20.08	10
Q9GZM7	TINAGL1	Tubulointerstitial nephritis antigen-like OS=Homo sapiens OX=9606 GN=TINAGL1 PE=1 SV=1 - [TINAL_HUMAN]	60.0914	31.69	10	17	111.602	60.17	16	28	80.9699	54.82	14	18	70.4536	42.83	12	17	92.6155	59.96	15	24	68.6469	49.04	13	21	35.9567	35.55	10	15	70.028	38.33	12	16	85.2426	56.75	15	23	128.1	59.31	16	31	50.3356	26.34	8	12	63.5854	37.9	11
Q8NCB2-3	CAMKV	Isoform 3 of CaM kinase-like vesicle-associated protein OS=Homo sapiens OX=9606 GN=CAMKV - [CAMKV_HUMAN]	102.507	45.11	17	23	74.9875	43.19	16	18	142.599	59.15	21	31	52.5457	27.87	11	15	121.737	47.02	16	24	40.8648	32.13	13	13	34.2317	29.15	11	13	90.4681	51.91	18	23	100.493	45.74	17	24	129.249	44.04	20	27	38.8321	31.28	12	13	65.0094	42.98	16
O75367-2	MACROH2A1	Isoform 1 of Core histone macro-H2A.1 OS=Homo sapiens OX=9606 GN=MACROH2A1 - [H2AY_HUMAN]	88.9638	54.2	17	25	60.7854	53.39	14	18	102.209	51.49	13	21	104.593	54.2	16	26	52.0421	39.84	10	12	65.0679	54.2	15	19	54.249	45.53	14	17	89.871	53.39	14	23	48.697	43.63	12	12	86.2456	54.74	15	20	52.4406	47.97	15	16	48.2128	44.17	12
O60493	SNX3	Sorting nexin-3 OS=Homo sapiens OX=9606 GN=SNX3 PE=1 SV=3 - [SNX3_HUMAN]	28.2942	37.04	8	9	22.3189	37.04	8	8	31.4323	45.06	9	9	17.0401	36.42	7	7	29.2027	65.43	10	10	12.2493	25.31	6	6	9.4989	19.14	4	4	22.4701	41.98	8	8	21.3607	33.95	7	7	33.6296	48.15	10	10	13.5718	33.33	6	6	20.818	37.04	8
P08237	PFKM	ATP-dependent 6-phosphofructokinase, muscle type OS=Homo sapiens OX=9606 GN=PFKM PE=1 SV=2 - [PFKAM_HUMAN]	163.973	52.18	31	48	123.67	45.64	27	36	235.461	62.31	32	53	164.848	49.87	30	50	220.421	56.41	34	64	97.0944	38.97	24	30	80.7064	34.74	22	28	133.629	45.51	28	37	148.036	46.28	28	42	232.368	64.74	34	57	47.6652	30.38	18	21	51.0822	32.95	20
Q9NZR1	TMOD2	Tropomodulin-2 OS=Homo sapiens OX=9606 GN=TMOD2 PE=1 SV=1 - [TMOD2_HUMAN]	14.329	19.09	6	6	34.5567	37.04	10	10	104.313	65.81	17	26	22.9209	25.64	7	7	53.0456	39.89	11	15	12.091	16.52	6	6	3.35819	5.13	2	2	35.3659	30.2	10	11	36.6724	41.6	11	13	51.5451	43.87	11	13	5.90524	11.68	5	5	23.9706	33.9	10
Q15165	PON2	Serum paraoxonase/arylesterase 2 OS=Homo sapiens OX=9606 GN=PON2 PE=1 SV=4 - [PON2_HUMAN]	22.3791	22.88	5	7	7.3746	9.89	3	3	73.7644	68.36	12	17	12.3092	19.21	4	5	11.2904	15.82	3	3	5.91916	10.45	3	3					4.02062	10.45	3	4					18.498	18.64	3	6	6.83573	8.47	2	2	10.8725	10.45	3
Q9H4M9	EHD1	EH domain-containing protein 1 OS=Homo sapiens OX=9606 GN=EHD1 PE=1 SV=2 - [EHD1_HUMAN]	53.3635	39.7	16	17	46.5493	33.71	13	14	79.8118	37.27	15	18	42.6968	28.65	13	14	71.2304	47.94	19	23	28.7071	26.22	11	12	12.7681	12.17	5	5	41.7032	32.77	12	12	53.6013	29.78	12	14	107.853	50.56	19	23	17.9763	17.6	7	7	36.6873	29.03	13
O75891	ALDH1L1	Cytosolic 10-formyltetrahydrofolate dehydrogenase OS=Homo sapiens OX=9606 GN=ALDH1L1 PE=1 SV=2 - [AL1L1_HUMAN]	53.2801	25.83	16	17	32.2837	17.18	12	12	100.815	46.45	27	30	29.3152	15.74	12	12	80.1853	37.14	24	26	6.72004	3.55	3	3					66.455	36.14	23	23	76.3475	40.58	26	27	106.032	46.78	27	29	12.5093	8.98	7	7	29.6037	16.96	12
P05091	ALDH2	Aldehyde dehydrogenase, mitochondrial OS=Homo sapiens OX=9606 GN=ALDH2 PE=1 SV=2 - [ALDH2_HUMAN]	55.37	39.07	17	18	60.4257	37.52	16	18	118.06	62.48	24	29	62.3754	40.43	17	18	92.8905	56.48	23	25	55.5487	40.23	17	18	41.3941	33.85	15	16	72.8158	45.65	19	21	73.2218	45.84	20	22	108.39	64.02	24	29	16.2283	19.92	8	10	68.4465	47.97	20
Q8NCB2	CAMKV	CaM kinase-like vesicle-associated protein OS=Homo sapiens OX=9606 GN=CAMKV PE=2 SV=2 - [CAMKV_HUMAN]	93.7938	36.73	16	22	68.3772	34.93	15	17	133.186	49.9	20	30	52.5457	26.15	11	15	111.84	38.52	15	23	40.8648	30.14	13	13	34.2317	27.35	11	13	82.3407	43.11	17	22	95.17	37.33	16	23	129.521	45.11	20	27	38.8321	29.34	12	13	60.9088	34.73	15
Q92777-2	SYN2	Isoform IIb of Synapsin-2 OS=Homo sapiens OX=9606 GN=SYN2 - [SYN2_HUMAN]	128.538	57.11	19	30	135.989	55.65	18	32	167.407	62.76	20	33	138.786	55.86	19	31	196.484	62.97	21	41	100.886	62.34	18	27	42.1482	28.87	10	12	136.341	42.68	17	33	153.406	55.23	18	37	214.742	64.23	22	44	64.6706	38.28	13	20	127.587	52.09	18
Q9UBB6-2	NCDN	Isoform 2 of Neurochondrin OS=Homo sapiens OX=9606 GN=NCDN - [NCDN_HUMAN]	96.6244	36.1	20	29	68.3104	41.71	20	24	157.196	53.37	26	38	103.251	46.49	22	31	134.006	49.58	26	39	45.0261	25.42	13	16	35.7775	24.3	14	17	99.4672	41.01	21	29	127.468	49.02	25	36	175.626	55.9	29	44	28.5818	14.75	9	11	49.7904	29.92	16
Q16718-2	NDUFA5	Isoform 2 of NADH dehydrogenase [ubiquinone] 1 alpha subcomplex subunit 5 OS=Homo sapiens OX=9606 GN=NDUFA5 - [NDUA5_HUMAN]	23.1663	51.72	5	6	17.1753	51.72	4	5	37.6088	51.72	5	7	18.4744	51.72	4	4	32.1925	51.72	5	7	14.0598	38.79	3	3	10.0147	38.79	3	3	21.9106	51.72	4	5	22.4709	51.72	4	5	38.1974	51.72	5	7	12.4088	51.72	4	4	19.2594	51.72	5
P11233	RALA	Ras-related protein Ral-A OS=Homo sapiens OX=9606 GN=RALA PE=1 SV=1 - [RALA_HUMAN]	16.2044	27.18	5	7	26.8326	49.03	7	9	40.4799	37.86	5	9	18.2309	38.83	5	6	38.3292	44.66	7	11	19.5969	34.95	5	8	13.4822	33.98	5	6	16.3686	22.82	5	7	14.0804	22.82	4	5	30.3472	26.21	6	7	14.1287	29.61	4	4	13.4846	27.18	6
P12814-3	ACTN1	Isoform 3 of Alpha-actinin-1 OS=Homo sapiens OX=9606 GN=ACTN1 - [ACTN1_HUMAN]	95.5942	38.07	27	27	127.74	46.06	34	42	141.468	52.08	38	41	131.684	46.06	36	38	149.77	51.42	39	44	79.1628	32.71	24	24	30.5984	15.75	12	12	107.902	38.95	29	29	116.499	43.22	33	34	131.998	44.64	32	34	60.226	26.15	21	22	82.5445	31.62	23
P31930	UQCRC1	Cytochrome b-c1 complex subunit 1, mitochondrial OS=Homo sapiens OX=9606 GN=UQCRC1 PE=1 SV=3 - [QCR1_HUMAN]	102.236	47.71	15	24	119.662	54.58	19	33	148.557	52.92	19	38	124.882	52.08	17	35	164.641	64.38	21	41	101.019	58.96	18	28	62.1757	44.38	13	16	108.861	54.37	17	29	126.944	54.37	17	31	209.521	57.5	23	51	81.274	46.88	15	22	121.479	54.17	18
P61019	RAB2A	Ras-related protein Rab-2A OS=Homo sapiens OX=9606 GN=RAB2A PE=1 SV=1 - [RAB2A_HUMAN]	27.6461	38.21	6	7	31.1556	45.75	7	8	25.6158	38.21	6	6	30.6537	43.4	7	8	36.2747	43.4	7	9	27.5395	38.21	6	8	20.1645	41.98	7	7	32.0293	38.21	6	8	37.2814	50.94	8	10	32.7546	43.87	8	9	14.0997	38.21	6	7	28.9425	47.64	8
Q9BWM7	SFXN3	Sideroflexin-3 OS=Homo sapiens OX=9606 GN=SFXN3 PE=1 SV=3 - [SFXN3_HUMAN]	61.8045	60.44	15	20	53.8751	58.26	14	16	72.1168	63.86	15	18	50.0308	57.63	14	16	64.9702	66.67	16	19	42.7314	53.89	13	15	28.6259	38.63	10	11	46.2804	57.32	14	16	66.6746	60.44	15	19	82.4447	60.44	15	20	35.1004	53.27	13	14	49.55	55.76	14
P62140	PPP1CB	Serine/threonine-protein phosphatase PP1-beta catalytic subunit OS=Homo sapiens OX=9606 GN=PPP1CB PE=1 SV=3 - [PP1B_HUMAN]	53.7381	39.14	11	14	37.876	38.84	9	12	85.095	57.49	13	18	44.1604	33.94	8	11	60.091	43.12	11	14	29.9484	33.94	8	9	12.4278	18.65	5	5	53.9497	45.57	12	16	48.7916	33.94	9	11	85.761	59.33	13	17	25.9008	35.47	8	11	24.2934	37.92	9
P61266-2	STX1B	Isoform 2 of Syntaxin-1B OS=Homo sapiens OX=9606 GN=STX1B - [STX1B_HUMAN]	116.705	54.87	18	27	104.958	54.87	19	28	163.799	62.82	22	40	95.444	56.68	16	25	159.666	62.82	21	41	72.7891	49.82	14	22	44.1634	41.16	11	14	81.1661	43.68	14	20	118.783	62.82	21	32	151.399	67.87	21	33	57.2054	46.93	14	19	96.3307	46.93	15
Q9UBT2	UBA2	SUMO-activating enzyme subunit 2 OS=Homo sapiens OX=9606 GN=UBA2 PE=1 SV=2 - [SAE2_HUMAN]	44.6368	30.16	14	15	8.09468	6.56	4	4	88.0717	44.84	17	20	31.2997	25.94	12	13	20.5506	19.38	10	10	9.68925	7.97	5	5	9.41138	7.81	5	5	42.1683	32.97	15	15					37.3753	22.66	9	10	10.7571	8.59	5	5	5.76845	4.06	3
P11142	HSPA8	Heat shock cognate 71 kDa protein OS=Homo sapiens OX=9606 GN=HSPA8 PE=1 SV=1 - [HSP7C_HUMAN]	128.635	47.21	24	31	136.833	54.18	26	36	212.091	63	31	51	157.356	56.5	29	43	178.244	56.66	29	44	117.555	48.3	23	31	78.9128	40.25	19	24	176.012	52.79	28	47	176.404	51.24	27	47	190.894	50.77	28	46	97.5267	41.8	22	31	122.682	44.74	25
P22392-2	NME2	Isoform 3 of Nucleoside diphosphate kinase B OS=Homo sapiens OX=9606 GN=NME2 - [NDKB_HUMAN]	16.7594	43.82	6	6	17.0821	43.82	6	7	41.3502	65.54	10	12	23.1893	50.94	7	8	40.3507	66.29	11	14	13.9903	40.07	5	6	9.62672	40.07	5	5	14.5621	40.07	5	5	27.8997	54.68	8	9	44.1126	56.93	9	12	8.29036	27.34	4	4	10.7755	27.34	4
O00231	PSMD11	26S proteasome non-ATPase regulatory subunit 11 OS=Homo sapiens OX=9606 GN=PSMD11 PE=1 SV=3 - [PSD11_HUMAN]	32.2843	31.28	11	11	26.3037	28.44	10	10	38.6906	31.04	12	12	43.8202	38.86	14	14	42.0106	40.28	15	16	28.1734	27.73	10	10	25.2424	30.33	11	11	44.5985	42.65	15	17	43.7976	41.71	15	16	48.6616	38.63	16	16	12.6175	15.4	6	6	8.21166	12.32	5
Q9Y3L5	RAP2C	Ras-related protein Rap-2c OS=Homo sapiens OX=9606 GN=RAP2C PE=1 SV=1 - [RAP2C_HUMAN]	15.7126	45.9	6	7	13.2907	25.68	3	3	38.1826	41.53	6	8	15.7517	34.43	4	4	19.8062	47.54	5	5	5.09784	11.48	2	2	4.9152	11.48	2	2	9.26648	20.22	3	3	19.0777	34.43	4	5	54.7506	41.53	7	11	11.7802	33.88	4	5	16.7927	49.18	6
P36543	ATP6V1E1	V-type proton ATPase subunit E 1 OS=Homo sapiens OX=9606 GN=ATP6V1E1 PE=1 SV=1 - [VATE1_HUMAN]	34.8521	40.71	10	11	45.919	46.46	11	14	70.5343	47.35	13	17	47.2906	46.9	12	13	81.3165	67.26	15	22	31.4318	36.28	9	10	19.7049	35.4	7	8	47.2147	40.71	10	13	43.4077	40.71	10	12	73.8422	54.42	14	23	16.5227	20.8	6	6	31.8485	35.4	10
Q9BUR5	APOO	MICOS complex subunit MIC26 OS=Homo sapiens OX=9606 GN=APOO PE=1 SV=1 - [MIC26_HUMAN]	10.3291	16.67	3	3	9.66693	16.67	3	3	27.9414	55.05	6	7	3.91998	11.11	2	2	16.1461	26.77	4	4	7.03668	13.13	2	2	5.65093	13.13	2	2	3.72783	9.09	2	2	8.13412	13.13	2	2	15.3436	26.77	4	4	9.57495	18.18	3	3	7.97691	13.13	2
Q15286	RAB35	Ras-related protein Rab-35 OS=Homo sapiens OX=9606 GN=RAB35 PE=1 SV=1 - [RAB35_HUMAN]	27.2518	33.83	6	9	24.6058	51.74	9	11	42.6113	46.27	8	11	32.2006	46.27	8	10	38.4764	46.27	8	11	19.8088	22.89	5	7	14.5489	22.89	4	6	24.8124	37.31	7	9	32.0644	46.27	8	10	42.7093	53.23	10	14	17.307	48.26	8	10	21.5963	41.29	8
P30519-2	HMOX2	Isoform 2 of Heme oxygenase 2 OS=Homo sapiens OX=9606 GN=HMOX2 - [HMOX2_HUMAN]	18.6582	22.65	5	6	11.6564	17.07	4	5	37.1917	43.21	8	9	16.3407	22.65	5	5	36.0458	39.72	8	10	8.97371	15.68	3	4	3.84255	5.92	2	2	14.9707	19.86	4	5	17.83	22.3	4	5	27.6046	29.97	5	5	6.16082	13.94	3	3	9.05014	18.47	4
O15075	DCLK1	Serine/threonine-protein kinase DCLK1 OS=Homo sapiens OX=9606 GN=DCLK1 PE=1 SV=2 - [DCLK1_HUMAN]	53.7402	29.59	18	21	54.9634	28.24	17	18	109.546	49.73	22	27	42.2752	27.43	15	16	67.5067	34.46	19	21	28.374	22.43	12	12	21.5063	13.65	8	8	57.6923	29.59	16	17	55.3076	27.3	16	17	124.726	43.65	22	32	25.2152	17.03	10	10	33.8352	21.35	12
Q9P2R7-2	SUCLA2	Isoform 2 of Succinate--CoA ligase [ADP-forming] subunit beta, mitochondrial OS=Homo sapiens OX=9606 GN=SUCLA2 - [SUCB1_HUMAN]	45.2261	36.73	15	15	44.7851	33.33	14	15	97.9024	49.43	17	22	40.2611	34.01	14	15	65.4072	47.85	17	21	34.6127	28.12	11	11	29.9554	29.71	12	12	51.1025	43.08	16	19	50.2687	33.79	14	16	78.7323	46.94	17	21	25.7232	23.13	9	9	44.2653	33.33	14
P62263	RPS14	40S ribosomal protein S14 OS=Homo sapiens OX=9606 GN=RPS14 PE=1 SV=3 - [RS14_HUMAN]	8.69919	29.8	3	3	5.99793	29.8	3	3	12.8803	29.8	3	3	11.4821	36.42	4	4	9.61608	29.8	3	3	6.37507	15.89	2	2	5.69628	15.89	2	2	7.07903	15.89	2	2	8.23452	29.8	3	3	9.59945	16.56	3	3	5.74715	15.89	2	2	5.9621	15.89	2
Q14697	GANAB	Neutral alpha-glucosidase AB OS=Homo sapiens OX=9606 GN=GANAB PE=1 SV=3 - [GANAB_HUMAN]	44.0733	21.72	16	18	41.4114	20.34	15	15	133.92	53.92	34	37	94.9351	39.51	28	30	90.0948	36.44	25	27	41.8632	23.31	17	18	24.6176	13.14	9	9	73.0878	30.83	24	25	68.34	28.28	22	22	134.492	42.27	30	34	33.0343	18.01	12	13	32.1171	16.53	11
P14854	COX6B1	Cytochrome c oxidase subunit 6B1 OS=Homo sapiens OX=9606 GN=COX6B1 PE=1 SV=2 - [CX6B1_HUMAN]	34.7499	58.14	6	9	33.0429	67.44	6	9	34.7045	58.14	5	8	22.671	56.98	4	6	37.4389	67.44	6	10	22.037	58.14	4	7	25.6265	67.44	5	7	28.111	47.67	3	6	33.3391	58.14	5	9	51.4045	58.14	6	11	20.7908	66.28	5	7	26.3138	67.44	7
P13693	TPT1	Translationally-controlled tumor protein OS=Homo sapiens OX=9606 GN=TPT1 PE=1 SV=1 - [TCTP_HUMAN]									9.11344	19.77	3	3	2.02939	35.47	2	2	11.8227	26.74	4	5									2.48897	11.63	2	2	16.4664	34.3	5	6	14.3996	19.77	3	5
P19086	GNAZ	Guanine nucleotide-binding protein G(z) subunit alpha OS=Homo sapiens OX=9606 GN=GNAZ PE=1 SV=3 - [GNAZ_HUMAN]	58.3964	45.07	14	18	50.1826	51.83	15	18	74.5275	64.51	17	21	39.1215	36.9	11	13	78.9654	51.83	16	24	22.2954	31.83	9	10	12.7697	16.34	5	5	40.7818	37.75	12	14	56.3464	47.04	13	15	79.5269	47.32	16	19	20.1684	27.04	8	10	41.2998	38.87	11
Q16836	HADH	Hydroxyacyl-coenzyme A dehydrogenase, mitochondrial OS=Homo sapiens OX=9606 GN=HADH PE=1 SV=3 - [HCDH_HUMAN]	6.41847	18.79	4	4	9.17763	25.48	5	5	31.4839	34.71	6	8	7.90252	26.11	6	6	33.9431	49.04	9	11	1.64816	5.41	2	2					5.8271	12.1	4	4	9.25396	20.06	4	4	18.3573	19.11	4	5					8.01508	12.1	4
P24539	ATP5PB	ATP synthase F(0) complex subunit B1, mitochondrial OS=Homo sapiens OX=9606 GN=ATP5PB PE=1 SV=2 - [AT5F1_HUMAN]	45.3281	50.39	11	13	43.4492	51.95	10	12	70.691	58.98	14	20	40.7831	53.13	10	11	61.2665	60.55	13	15	29.9278	48.44	9	10	12.8916	25.78	5	5	24.1361	32.03	7	7	52.6893	60.16	13	16	59.9305	41.02	12	16	13.7425	26.17	6	7	40.6869	50.39	11
Q9Y3F4	STRAP	Serine-threonine kinase receptor-associated protein OS=Homo sapiens OX=9606 GN=STRAP PE=1 SV=1 - [STRAP_HUMAN]	23.2528	38.29	9	10	14.06	33.14	7	7	40.2526	46	11	11	21.9378	30.86	8	8	35.5395	42	12	12	3.75645	8	2	2	1.67039	11.43	3	3	15.3659	21.43	6	6	26.5231	34.29	9	9	32.5238	36.86	10	10
Q8N111	CEND1	Cell cycle exit and neuronal differentiation protein 1 OS=Homo sapiens OX=9606 GN=CEND1 PE=1 SV=1 - [CEND_HUMAN]	36.5727	46.98	4	11	34.6893	46.98	4	15	55.9959	46.98	4	17	46.788	47.65	5	18	52.5119	46.98	4	17	19.9569	46.98	4	8	15.2497	46.98	4	5	15.3529	46.98	4	8	42.1159	46.98	4	14	97.1437	67.11	8	29	22.5336	46.98	4	9	37.371	46.98	4
P07195	LDHB	L-lactate dehydrogenase B chain OS=Homo sapiens OX=9606 GN=LDHB PE=1 SV=2 - [LDHB_HUMAN]	29.6225	31.14	9	9	36.3429	31.14	9	11	34.2314	34.43	11	12	37.6401	34.13	10	11	39.8205	40.12	12	13	25.3574	27.84	8	9	22.9621	27.84	8	8	24.1944	25.15	7	7	36.4093	34.43	11	13	34.4815	31.14	9	9	21.2358	25.45	7	7	27.3744	27.84	8
P01116-2	KRAS	Isoform 2B of GTPase KRas OS=Homo sapiens OX=9606 GN=KRAS - [RASK_HUMAN]	19.8385	31.38	5	6	17.8323	31.38	5	5	44.8187	66.49	8	9	22.9235	44.68	6	6	33.0851	66.49	8	9	15.1532	31.38	5	5	7.67395	17.02	3	3	17.5046	31.38	5	5	18.282	31.38	5	5	33.5914	53.19	7	8	7.79492	23.4	4	4	12.9107	26.6	4
P55072	VCP	Transitional endoplasmic reticulum ATPase OS=Homo sapiens OX=9606 GN=VCP PE=1 SV=4 - [TERA_HUMAN]	71.7165	33.37	22	23	71.7078	31.51	20	22	134.222	55.33	30	35	90.6193	37.34	23	26	143.309	58.56	32	37	68.3852	30.77	19	25	44.5019	28.29	19	20	73.9685	34.24	22	23	108.362	42.56	24	31	125.299	43.05	23	30	47.8056	25.56	16	18	54.1207	27.54	18
P00492	HPRT1	Hypoxanthine-guanine phosphoribosyltransferase OS=Homo sapiens OX=9606 GN=HPRT1 PE=1 SV=2 - [HPRT_HUMAN]									9.59865	21.56	4	4	11.5676	33.03	6	6	22.8255	42.2	8	8													13.389	27.06	5	5	14.2107	32.11	6	6					4.62622	16.06	3
Cont_P02769	ALB	Albumin OS=Bos taurus OX=9913 GN=ALB PE=1 SV=4 - [ALBU_BOVIN]	68.6226	46.95	23	25	102.675	57	30	32	101.11	54.37	26	29	116.696	59.31	32	35	87.4679	47.28	24	25	130.486	64.74	36	43	141.454	66.39	37	47	97.7527	52.06	30	35	90.4671	53.71	27	31	41.4313	27.18	13	13	34.5813	21.91	11	12	8.48479	8.9	5
Cont_P68103	EEF1A1	Elongation factor 1-alpha 1 OS=Bos taurus OX=9913 GN=EEF1A1 PE=1 SV=1 - [EF1A1_BOVIN]	167.666	54.98	17	34	138.279	54.98	17	34	292.868	61.9	18	67	173.886	54.76	15	36	191.64	61.9	17	39	129.839	46.1	15	29	97.9036	43.72	14	26	141.434	54.98	17	30	146.468	54.98	16	32	307.481	64.29	24	72	111.999	44.59	14	27	120.319	46.1	15
P01876	IGHA1	Immunoglobulin heavy constant alpha 1 OS=Homo sapiens OX=9606 GN=IGHA1 PE=1 SV=2 - [IGHA1_HUMAN]	25.0701	28.9	7	7	19.6938	39.38	8	8					57.4138	51.84	12	14	33.2954	41.36	9	9	19.906	26.91	6	6					21.5428	26.91	6	6	6.79762	14.45	3	3					28.9678	30.88	9	10	23.7363	32.01	7
Q9H9B4	SFXN1	Sideroflexin-1 OS=Homo sapiens OX=9606 GN=SFXN1 PE=1 SV=4 - [SFXN1_HUMAN]	54.2463	52.48	12	18	53.7117	53.42	11	18	82.0402	66.15	14	22	56.8131	58.7	13	19	73.8878	58.7	13	21	43.5965	52.48	12	18	23.4807	26.09	7	9	44.4365	41.93	11	15	70.0427	58.7	13	21	87.9025	58.7	13	22	29.4633	47.2	10	11	43.3778	47.2	10
Q9GZV7	HAPLN2	Hyaluronan and proteoglycan link protein 2 OS=Homo sapiens OX=9606 GN=HAPLN2 PE=1 SV=1 - [HPLN2_HUMAN]	46.3815	31.47	8	13	21.1627	28.53	8	8	72.6959	60.59	13	17	30.1391	32.06	9	9	39.721	28.53	8	12	26.8607	28.53	8	9	28.7314	25.59	7	12	18.9882	22.35	6	6	55.2404	34.41	9	17	47.7953	44.41	12	14	26.7109	22.35	6	8	20.3537	25.29	7
O94973-2	AP2A2	Isoform 2 of AP-2 complex subunit alpha-2 OS=Homo sapiens OX=9606 GN=AP2A2 - [AP2A2_HUMAN]	156.309	51.17	34	45	142.673	54.15	35	44	209.113	55.53	37	52	127.469	52.23	32	36	180.639	57.02	38	44	87.9742	40.21	28	30	38.5775	21.17	16	17	122.247	45.21	30	35	149.617	51.17	34	41	210.486	54.36	37	48	51.3957	26.17	18	19	90.9025	38.62	26
O94973	AP2A2	AP-2 complex subunit alpha-2 OS=Homo sapiens OX=9606 GN=AP2A2 PE=1 SV=2 - [AP2A2_HUMAN]	157.069	51.12	34	45	145.922	55.59	36	45	212.759	56.98	38	53	130.444	53.67	33	37	184.267	58.47	39	45	90.9424	41.64	29	31	41.0112	22.58	17	18	125.745	46.65	31	36	152.934	52.61	35	42	214.315	55.8	38	49	53.7299	27.58	19	20	93.9015	40.04	27
P05386	RPLP1	60S acidic ribosomal protein P1 OS=Homo sapiens OX=9606 GN=RPLP1 PE=1 SV=1 - [RLA1_HUMAN]					7.76509	28.95	2	2	7.85325	28.95	2	2																																	7.05453	28.95	2
P02679-2	FGG	Isoform Gamma-A of Fibrinogen gamma chain OS=Homo sapiens OX=9606 GN=FGG - [FIBG_HUMAN]	21.079	28.6	8	8	46.4011	41.65	12	14	93.7107	48.74	15	22	77.2953	47.37	16	21	82.9254	49.2	16	20	123.949	58.58	20	37	30.2457	33.87	10	11	47.6537	39.59	12	14	18.2273	21.97	6	6	85.8513	47.14	14	21	22.1012	31.12	9	9	70.2689	40.05	13
P52306-4	RAP1GDS1	Isoform 4 of Rap1 GTPase-GDP dissociation stimulator 1 OS=Homo sapiens OX=9606 GN=RAP1GDS1 - [GDS1_HUMAN]	71.7968	35.26	16	22	56.6724	37.23	16	18	126.123	50.74	21	27	53.5546	35.58	16	17	111.318	49.75	21	29	28.8727	21.75	11	11	22.8681	14.5	8	8	58.9096	32.95	16	18	87.1143	41.68	18	22	115.163	41.52	19	25	20.8737	17.63	9	10	33.5952	19.6	10
P31323	PRKAR2B	cAMP-dependent protein kinase type II-beta regulatory subunit OS=Homo sapiens OX=9606 GN=PRKAR2B PE=1 SV=3 - [KAP3_HUMAN]	50.5852	39.23	12	13	34.8302	34.93	10	10	82.6285	47.61	15	20	23.2325	27.27	9	9	78.6944	53.11	15	21	14.6148	17.7	5	5	5.74867	11.96	4	4	54.4151	44.02	13	16	65.1425	49.52	16	20	114.493	63.88	21	26	20.9443	29.9	8	8	26.6647	39	11
Q13303	KCNAB2	Voltage-gated potassium channel subunit beta-2 OS=Homo sapiens OX=9606 GN=KCNAB2 PE=1 SV=2 - [KCAB2_HUMAN]	39.1573	40.6	10	11	38.5668	36.78	9	11	73.7136	52.59	13	17	31.9792	33.51	8	9	60.3778	49.32	12	14	8.25281	12.26	5	5					28.6939	28.61	7	10	53.309	47.96	13	14	65.8974	41.69	12	15	11.9688	21.53	5	7	9.05034	24.52	6
Q9Y2J2-4	EPB41L3	Isoform 4 of Band 4.1-like protein 3 OS=Homo sapiens OX=9606 GN=EPB41L3 - [E41L3_HUMAN]	200.048	54.36	37	52	206.247	54.47	39	54	253.977	57.64	40	55	173.388	53.34	36	44	243.214	56.63	40	57	145.392	47.11	33	40	102.026	45.19	28	31	158.562	49.15	34	39	212.633	55.15	37	53	290.157	59.34	47	66	93.6983	34.77	24	29	161.016	53.34	36
Q14194-2	CRMP1	Isoform LCRMP-1 of Dihydropyrimidinase-related protein 1 OS=Homo sapiens OX=9606 GN=CRMP1 - [DPYL1_HUMAN]	94.0738	40.52	18	24	114.102	47.38	21	31	149.385	60.93	24	34	112.928	43.44	19	28	200.258	54.66	23	46	72.6323	41.98	19	24	46.2221	26.24	11	14	115.29	43.15	20	30	124.979	50.73	22	31	258.211	58.6	28	60	50.1275	22.59	12	15	78.3838	38.92	17
Q9Y281-3	CFL2	Isoform 3 of Cofilin-2 OS=Homo sapiens OX=9606 GN=CFL2 - [COF2_HUMAN]	21.8538	41.61	5	5	11.2348	20.81	4	4	32.7985	46.98	6	8	18.517	52.35	7	7	36.8899	61.74	9	10	11.1114	26.17	4	4	13.042	31.54	5	5	17.4166	46.98	6	7	38.8998	61.74	8	10	41.3451	61.74	8	10	11.7335	37.58	4	4	11.983	30.87	5
P49327	FASN	Fatty acid synthase OS=Homo sapiens OX=9606 GN=FASN PE=1 SV=3 - [FAS_HUMAN]	218.979	32.86	58	71	181.875	31.38	56	62	309.49	44.76	75	85	120.938	23.89	43	45	270.136	40.82	69	77	56.7274	13.66	26	26	38.6173	12.15	23	23	142.017	25.49	47	50	230.189	36.88	64	74	337.485	43.77	72	88	58.8142	14.42	27	28	107.274	21.47	40
P0DJI8	SAA1	Serum amyloid A-1 protein OS=Homo sapiens OX=9606 GN=SAA1 PE=1 SV=1 - [SAA1_HUMAN]									8.70769	27.87	2	2					8.16438	25.41	2	2																	16.6355	41.8	3	3
P07355	ANXA2	Annexin A2 OS=Homo sapiens OX=9606 GN=ANXA2 PE=1 SV=2 - [ANXA2_HUMAN]	30.1768	34.22	9	10	38.4884	46.61	14	16	59.4913	55.75	15	16	57.8823	51.33	16	18	27.5005	46.31	12	13	70.7461	53.69	17	20	1.80349	7.67	2	2	23.8528	31.56	8	9	18.4778	23.01	6	9	17.8789	16.52	4	4	40.8395	41.89	12	14	27.349	36.87	11
P08134	RHOC	Rho-related GTP-binding protein RhoC OS=Homo sapiens OX=9606 GN=RHOC PE=1 SV=1 - [RHOC_HUMAN]	18.6664	28.5	6	7	20.097	37.31	7	8	37.9436	65.8	10	11	18.7866	27.98	5	7	35.6942	65.8	10	11	17.5364	37.31	7	8	18.7532	37.31	7	8	24.6556	37.82	8	9	24.4487	37.82	8	9	39.0983	66.32	10	11	12.9584	27.98	5	6	18.1251	37.31	7
P62330	ARF6	ADP-ribosylation factor 6 OS=Homo sapiens OX=9606 GN=ARF6 PE=1 SV=2 - [ARF6_HUMAN]	15.3043	38.86	5	6	12.2044	35.43	4	4	17.2215	30.29	4	5	13.0984	30.29	4	5	15.3894	65.71	7	7	8.77516	30.29	4	4	5.40986	12	2	2	15.1917	38.86	5	6	17.9871	30.29	4	5	33.9581	66.29	8	9	8.45144	18.29	3	3	14.3878	30.29	4
Q9HAV0	GNB4	Guanine nucleotide-binding protein subunit beta-4 OS=Homo sapiens OX=9606 GN=GNB4 PE=1 SV=3 - [GBB4_HUMAN]	55.2012	57.35	12	18	52.7645	62.06	12	15	85.9574	53.82	13	21	45.6447	45.29	9	11	70.9604	62.94	13	17	36.8787	45	9	10	17.504	25.59	6	7	51.3157	47.94	10	14	47.9788	47.94	11	16	73.1141	53.82	11	17	29.4828	32.06	7	9	31.7646	37.94	8
P08559	PDHA1	Pyruvate dehydrogenase E1 component subunit alpha, somatic form, mitochondrial OS=Homo sapiens OX=9606 GN=PDHA1 PE=1 SV=3 - [ODPA_HUMAN]	30.498	34.87	10	11	52.9712	46.15	15	17	91.6085	47.95	16	25	41.6474	43.08	10	11	69.0541	46.92	15	21	29.4421	33.33	11	14	15.5578	17.69	7	7	38.422	40	11	12	52.5978	41.79	12	17	99.7903	46.92	15	22	22.4021	31.03	10	10	45.1355	49.74	15
P50402	EMD	Emerin OS=Homo sapiens OX=9606 GN=EMD PE=1 SV=1 - [EMD_HUMAN]	16.4045	28.35	6	7	11.8802	25.2	5	5	28.6312	38.98	8	9	10.0064	18.5	4	4	14.0912	25.2	5	5	8.51596	16.14	4	4	4.3047	8.66	2	2	16.2063	22.05	5	5	5.15367	20.87	4	4	10.2884	22.83	4	4	5.84799	9.84	2	2	7.48151	20.47	4
P22694-5	PRKACB	Isoform 5 of cAMP-dependent protein kinase catalytic subunit beta OS=Homo sapiens OX=9606 GN=PRKACB - [KAPCB_HUMAN]	20.8046	25.71	7	11	24.895	31.92	9	10	57.4439	42.66	12	15	31.4466	40.11	10	11	65.0828	49.72	13	19	9.36782	11.02	4	4	7.43414	8.47	3	3	23.1007	22.32	6	10	33.3452	33.05	10	13	100.718	47.46	17	25	5.76656	8.47	3	3	17.6046	18.36	7
Q13642-1	FHL1	Isoform 1 of Four and a half LIM domains protein 1 OS=Homo sapiens OX=9606 GN=FHL1 - [FHL1_HUMAN]	65.2961	59.64	13	17	53.7205	57.14	12	14	59.0786	53.93	11	15	51.6789	57.14	12	15	58.0199	59.64	13	17	57.8981	54.29	11	16	30.3612	50.71	10	10	61.2615	56.79	12	16	43.6046	45	10	12	64.986	60.36	14	16	55.4378	57.14	12	16	38.0119	59.64	13
Q16891-4	IMMT	Isoform 4 of MICOS complex subunit MIC60 OS=Homo sapiens OX=9606 GN=IMMT - [MIC60_HUMAN]	124.735	42.54	26	30	104.446	43.86	26	31	154.223	47.95	29	36	83.4494	41.74	25	27	143.665	46.5	28	37	65.1541	39.5	22	23	33.5795	32.1	19	20	75.6304	38.57	20	22	96.7741	41.61	24	28	187.737	48.75	32	44	49.7967	31.18	17	18	97.873	40.29	22
Q99832	CCT7	T-complex protein 1 subunit eta OS=Homo sapiens OX=9606 GN=CCT7 PE=1 SV=2 - [TCPH_HUMAN]	38.6816	29.65	12	12	39.4273	34.07	14	15	51.848	30.57	12	13	47.8491	33.89	15	16	52.3528	29.1	14	16	19.3502	22.47	9	9	14.9752	14.92	7	7	40.258	32.23	13	14	49.4513	35.36	14	15	72.3454	39.59	15	16	23.3703	26.15	10	10	21.2129	21.73	9
Q9Y2B0	CNPY2	Protein canopy homolog 2 OS=Homo sapiens OX=9606 GN=CNPY2 PE=1 SV=1 - [CNPY2_HUMAN]	5.75283	13.74	2	2	2.26753	13.74	2	2	15.8194	34.62	4	5	13.6588	29.67	4	4	10.5313	20.88	3	3	2.5112	13.74	2	2	4.74127	12.64	2	2	9.8988	20.88	3	3	2.96894	13.74	2	2	14.9596	38.46	5	5	4.16351	15.38	2	2
O94925	GLS	Glutaminase kidney isoform, mitochondrial OS=Homo sapiens OX=9606 GN=GLS PE=1 SV=1 - [GLSK_HUMAN]	117.042	47.09	20	34	130.145	47.53	22	39	177.857	53.66	23	42	123.875	47.83	22	35	207.978	55.61	27	50	66.3999	37.97	17	20	37.2271	26.01	13	15	84.4855	36.32	16	23	154.662	47.53	22	44	311.349	64.57	37	68	28.0062	21.52	11	12	90.846	39.76	18
P26641	EEF1G	Elongation factor 1-gamma OS=Homo sapiens OX=9606 GN=EEF1G PE=1 SV=3 - [EF1G_HUMAN]	26.0312	18.99	8	8	22.5123	20.14	7	7	86.1925	53.32	16	21	38.1283	29.06	12	13	47.847	37.76	12	13	23.6735	23.57	9	10	9.09861	12.36	5	5	38.9637	27.46	11	13	37.8786	25.86	11	12	57.5463	48.05	14	17	5.89243	7.55	3	3	13.557	15.1	6
P14550	AKR1A1	Aldo-keto reductase family 1 member A1 OS=Homo sapiens OX=9606 GN=AKR1A1 PE=1 SV=3 - [AK1A1_HUMAN]	43.9925	39.38	11	12	18.9906	27.69	8	9	67.6045	60	15	17	40.8433	44.92	13	13	59.4852	52.92	14	15	22.8048	31.69	9	10	12.6618	20.62	6	6	50.6493	41.85	12	14	61.1722	52.92	14	16	36.0283	40.92	11	11	25.2332	28.92	8	9	12.4865	15.69	3
Q9Y490	TLN1	Talin-1 OS=Homo sapiens OX=9606 GN=TLN1 PE=1 SV=3 - [TLN1_HUMAN]	198.036	31.17	48	56	138.215	26.72	44	50	232.267	34.08	55	60	162.943	28.22	48	53	180.682	29.75	50	55	133.534	24.05	42	48	94.9522	17.91	33	37	231.058	37.35	58	68	193.578	33.73	54	58	199.977	31.01	46	50	154.577	30.78	52	61	140.37	27.08	46
Q10567-2	AP1B1	Isoform B of AP-1 complex subunit beta-1 OS=Homo sapiens OX=9606 GN=AP1B1 - [AP1B1_HUMAN]	102.914	30.68	25	29	90.6721	27.92	24	26	183.376	55.41	41	48	90.6428	29.94	24	25	129.982	40.76	32	38	65.5891	25.58	20	21	48.1286	19.96	18	19	92.0082	31.53	27	29	104.412	32.06	26	29	165.306	34.39	30	40	62.0244	23.89	18	22	68.591	27.39	21
P51659	HSD17B4	Peroxisomal multifunctional enzyme type 2 OS=Homo sapiens OX=9606 GN=HSD17B4 PE=1 SV=3 - [DHB4_HUMAN]	53.4278	29.76	14	14	44.8221	33.83	15	16	99.7376	49.86	22	24	59.9289	35.05	16	16	71.5125	36.68	17	17	45.2895	31.11	14	14	33.167	26.63	12	12	36.8157	22.96	12	12	55.9368	31.25	14	14	72.0047	36.28	17	18	33.0189	26.77	13	14	49.3032	30.98	15
Q14697-2	GANAB	Isoform 2 of Neutral alpha-glucosidase AB OS=Homo sapiens OX=9606 GN=GANAB - [GANAB_HUMAN]	38.1183	19.05	15	17	36.2889	17.7	14	14	119.823	49.38	32	34	87.7198	36.44	27	29	81.6617	33.44	24	26	38.5729	20.6	16	17	19.9387	10.66	8	8	65.3659	27.95	23	24	62.5102	25.47	21	21	107.5	37.99	28	30	27.5594	15.42	11	12	22.2152	13.98	10
P11216	PYGB	Glycogen phosphorylase, brain form OS=Homo sapiens OX=9606 GN=PYGB PE=1 SV=5 - [PYGB_HUMAN]	141.689	55.63	37	43	134.966	52.43	34	38	237.743	59.31	42	62	169.073	56.47	39	47	217.609	60.62	43	59	116.101	46.14	33	37	84.8363	38.08	28	30	153.187	54.45	41	49	192.45	59.91	42	55	343.284	62.28	52	84	71.3466	30.37	21	23	82.6636	39.86	27
P14621	ACYP2	Acylphosphatase-2 OS=Homo sapiens OX=9606 GN=ACYP2 PE=1 SV=2 - [ACYP2_HUMAN]	10.3155	39.39	4	4	6.42008	31.31	3	3	11.747	31.31	3	4	8.71704	46.46	5	5	12.8529	38.38	4	5	4.20087	18.18	2	2					7.59384	31.31	3	3	6.4681	31.31	3	3	9.21761	29.29	3	3	7.85426	31.31	3	3	7.72847	31.31	3
Q9H4G4	GLIPR2	Golgi-associated plant pathogenesis-related protein 1 OS=Homo sapiens OX=9606 GN=GLIPR2 PE=1 SV=3 - [GAPR1_HUMAN]	6.60375	16.88	2	2	6.86846	16.88	2	2	12.4063	45.45	4	4	6.12433	16.88	2	2	10.2387	16.88	2	3	6.72955	16.88	2	2	7.23146	16.88	2	2	5.94136	16.88	2	2	7.65142	31.17	3	3	7.80244	22.08	3	3					6.5626	16.88	2
Q16718	NDUFA5	NADH dehydrogenase [ubiquinone] 1 alpha subcomplex subunit 5 OS=Homo sapiens OX=9606 GN=NDUFA5 PE=1 SV=3 - [NDUA5_HUMAN]	29.1877	65.52	6	7	23.2131	65.52	5	6	44.049	65.52	6	8	24.4123	65.52	5	5	38.7287	65.52	6	8	19.5487	52.59	4	4	14.9176	52.59	4	4	28.2577	65.52	5	6	28.673	65.52	5	6	44.2623	65.52	6	8	17.3085	65.52	5	5	25.0525	65.52	6
O43175	PHGDH	D-3-phosphoglycerate dehydrogenase OS=Homo sapiens OX=9606 GN=PHGDH PE=1 SV=4 - [SERA_HUMAN]	88.9822	40.34	17	24	56.8757	37.71	16	18	95.9353	45.22	19	26	49.3562	34.15	14	15	92.1051	41.09	19	25	46.7088	33.96	13	13	45.3618	31.89	13	14	68.4809	36.4	17	18	57.0141	36.02	14	16	122.965	55.35	20	27	58.0424	39.21	16	20	47.4689	33.58	14
O43237	DYNC1LI2	Cytoplasmic dynein 1 light intermediate chain 2 OS=Homo sapiens OX=9606 GN=DYNC1LI2 PE=1 SV=1 - [DC1L2_HUMAN]	38.5785	35.77	11	13	26.1501	27.24	9	10	42.1401	36.38	12	14	20.4052	23.58	8	8	41.5567	36.59	12	13	16.6672	14.63	6	7	9.03816	9.15	4	4	29.6649	30.49	10	10	31.718	22.97	9	10	45.801	31.3	9	11					9.88381	17.07	5
Q15019	SEPTIN2	Septin-2 OS=Homo sapiens OX=9606 GN=SEPTIN2 PE=1 SV=1 - [SEPT2_HUMAN]	65.5655	53.46	12	17	36.0117	39.89	10	12	91.2093	62.33	14	20	44.6026	34.35	9	12	74.5813	52.63	13	18	40.4672	39.89	10	13	32.0358	34.35	9	10	47.3956	44.32	11	13	57.8033	44.32	11	14	68.7667	52.08	13	16	33.0065	34.35	9	10	35.6974	29.09	8
P37840-2	SNCA	Isoform 2-4 of Alpha-synuclein OS=Homo sapiens OX=9606 GN=SNCA - [SYUA_HUMAN]	11.4158	47.32	4	4	19.7599	63.39	7	9	19.5952	55.36	6	6	31.0675	63.39	7	8	34.3372	65.18	8	10	21.0456	55.36	6	7	9.11532	41.96	3	3	32.561	55.36	6	8	24.6416	57.14	7	8	27.4621	57.14	6	7	9.34191	50	4	4	26.8748	61.61	6
Q9Y5J7	TIMM9	Mitochondrial import inner membrane translocase subunit Tim9 OS=Homo sapiens OX=9606 GN=TIMM9 PE=1 SV=1 - [TIM9_HUMAN]	4.58984	25.84	2	2	3.65061	25.84	2	2	12.2991	65.17	5	5	5.23261	25.84	2	2	9.54168	34.83	3	3	2.61274	25.84	2	2					7.10058	38.2	3	3	4.22424	25.84	2	2	12.8782	65.17	5	5					5.03273	21.35	2
P13804	ETFA	Electron transfer flavoprotein subunit alpha, mitochondrial OS=Homo sapiens OX=9606 GN=ETFA PE=1 SV=1 - [ETFA_HUMAN]	15.3296	18.62	4	5	28.9368	40.84	9	10	38.7458	52.55	11	11	20.2358	33.03	8	9	44.9257	55.26	12	13	17.3198	36.64	9	9	6.91775	13.21	3	3	22.7882	28.23	7	8	38.2157	49.55	11	12	55.7828	55.86	12	15	8.37456	19.22	4	5	23.013	41.14	9
Q96FJ2	DYNLL2	Dynein light chain 2, cytoplasmic OS=Homo sapiens OX=9606 GN=DYNLL2 PE=1 SV=1 - [DYL2_HUMAN]	13.9497	24.72	2	4	12.7894	24.72	2	4	31.1866	62.92	4	9	13.4773	24.72	2	4	24.6702	49.44	3	7	12.3761	24.72	2	4	10.0347	24.72	2	3	13.7077	24.72	2	4	13.8081	24.72	2	4	18.435	39.33	4	6	9.61113	24.72	2	4	12.7613	24.72	2
O00264	PGRMC1	Membrane-associated progesterone receptor component 1 OS=Homo sapiens OX=9606 GN=PGRMC1 PE=1 SV=3 - [PGRC1_HUMAN]	25.7768	34.87	7	8	26.7462	32.31	7	8	56.3959	48.21	9	10	26.7019	30.77	6	8	22.2576	50.77	8	8	29.7951	46.67	8	10	27.251	34.87	8	10	27.1923	30.77	7	8	28.2716	46.67	7	8	45.6773	53.33	10	11	14.8117	30.26	5	6	16.4867	34.36	6
P21980	TGM2	Protein-glutamine gamma-glutamyltransferase 2 OS=Homo sapiens OX=9606 GN=TGM2 PE=1 SV=2 - [TGM2_HUMAN]	47.4704	18.78	9	12	60.3234	34.06	17	19	46.4404	25.47	12	13	85.1022	41.19	23	27	47.6741	19.94	10	13	70.3546	33.77	18	22	14.5869	19.51	9	9	52.3122	25.91	13	17	54.1593	29.69	15	17	43.9636	20.67	11	13	35.6585	25.33	12	14	40.3346	25.62	13
P07203	GPX1	Glutathione peroxidase 1 OS=Homo sapiens OX=9606 GN=GPX1 PE=1 SV=4 - [GPX1_HUMAN]					5.07621	10.34	2	2					8.30384	18.23	3	3					5.07366	14.78	3	3																					9.17524	14.78	4
P55809	OXCT1	Succinyl-CoA:3-ketoacid coenzyme A transferase 1, mitochondrial OS=Homo sapiens OX=9606 GN=OXCT1 PE=1 SV=1 - [SCOT1_HUMAN]	69.3005	31.73	12	21	97.2608	45	17	28	180.159	60.19	21	45	93.218	45.19	17	24	148.148	54.81	20	37	69.3028	42.5	16	22	31.8701	22.88	8	9	98.312	40.96	16	26	125.514	46.92	18	34	200.342	61.15	21	48	31.6966	24.04	8	10	82.703	47.31	17
P63092	GNAS	Guanine nucleotide-binding protein G(s) subunit alpha isoforms short OS=Homo sapiens OX=9606 GN=GNAS PE=1 SV=1 - [GNAS2_HUMAN]	68.6356	49.24	16	20	61.88	44.42	14	19	130.396	55.84	17	29	42.7655	43.91	14	17	93.0474	57.61	18	25	46.3475	43.4	14	16	27.0464	28.17	9	12	45.189	38.58	13	19	79.2578	49.75	16	21	93.7712	50.51	15	21	37.6576	40.86	14	16	41.7366	40.86	14
P0DOX7		Immunoglobulin kappa light chain OS=Homo sapiens OX=9606 PE=1 SV=1 - [IGK_HUMAN]	79.1966	49.53	7	19	86.732	45.79	7	22	57.2333	31.31	4	13	441.403	54.67	9	126	75.9131	40.65	6	22	96.9152	40.65	6	28	82.2407	36.45	5	25	77.8128	44.86	6	19	75.5033	41.12	6	19	70.8969	32.24	6	15	168.176	48.6	7	47	96.0313	48.6	6
Q99798	ACO2	Aconitate hydratase, mitochondrial OS=Homo sapiens OX=9606 GN=ACO2 PE=1 SV=2 - [ACON_HUMAN]	113.034	46.79	27	30	160.393	51.92	33	41	271.034	61.92	39	57	147.924	53.59	33	38	259.354	62.05	39	57	118.142	50	30	34	54.1502	33.08	17	18	146.53	52.56	32	39	192.2	52.82	35	47	238.541	59.87	34	47	50.3067	27.44	15	16	162.842	54.62	34
Q9Y3Z3	SAMHD1	Deoxynucleoside triphosphate triphosphohydrolase SAMHD1 OS=Homo sapiens OX=9606 GN=SAMHD1 PE=1 SV=2 - [SAMH1_HUMAN]	64.116	41.53	20	23	24.5408	24.92	11	11	82.1724	47.28	22	25	65.6963	43.61	20	21	23.498	15.97	8	8	20.1304	17.41	9	9	29.0077	29.23	14	14	70.7073	52.4	24	25	20.2903	18.05	9	9	20.3456	14.86	8	8	29.1954	24.44	12	13	17.3305	17.09	9
P35611	ADD1	Alpha-adducin OS=Homo sapiens OX=9606 GN=ADD1 PE=1 SV=2 - [ADDA_HUMAN]	84.024	36.36	18	21	95.3029	47.9	24	26	159.078	52.24	25	41	87.8621	40.98	20	23	137.257	50.61	24	34	52.4733	29.31	15	16	24.6313	16.82	10	10	87.2328	43.69	21	22	95.5093	47.22	22	24	174.768	57.12	27	43	38.4323	18.18	13	13	75.1934	39.21	22
Cont_P00883	ALDOA	Fructose-bisphosphate aldolase A OS=Oryctolagus cuniculus OX=9986 GN=ALDOA PE=1 SV=2 - [ALDOA_RABIT]	82.9005	43.13	12	24	88.9859	53.85	15	26	104.396	51.92	15	25	94.695	46.15	13	25	136.721	51.65	14	31	83.069	45.88	12	22	50.9468	45.33	12	17	117.211	53.85	14	27	116.247	46.15	14	29	116.368	49.73	13	27	52.9125	47.53	13	21	89.5513	48.35	15
Q9NVA2	SEPTIN11	Septin-11 OS=Homo sapiens OX=9606 GN=SEPTIN11 PE=1 SV=3 - [SEP11_HUMAN]	59.5052	34.5	14	23	79.7231	48.02	17	28	88.2266	40.56	16	22	59.7819	35.66	14	26	71.8656	39.16	15	25	56.7827	36.13	14	21	15.8984	17.48	6	7	74.5471	36.83	15	24	76.5022	39.39	16	25	96.9501	50.58	21	26	31.2567	28.9	10	12	56.4023	34.97	15
P59768	GNG2	Guanine nucleotide-binding protein G(I)/G(S)/G(O) subunit gamma-2 OS=Homo sapiens OX=9606 GN=GNG2 PE=1 SV=2 - [GBG2_HUMAN]	35.0409	61.97	4	12	35.7675	61.97	4	12	36.5555	52.11	4	10	27.0714	61.97	4	8	37.1523	61.97	5	15	22.6958	52.11	3	8	16.6797	52.11	3	6	27.78	52.11	4	8	32.1511	52.11	4	10	37.1906	54.93	5	9	22.0198	52.11	3	6	22.3762	61.97	4
P21291	CSRP1	Cysteine and glycine-rich protein 1 OS=Homo sapiens OX=9606 GN=CSRP1 PE=1 SV=3 - [CSRP1_HUMAN]	68.3372	64.77	11	17	51.8068	64.77	11	16	75.6162	64.77	11	20	47.1529	64.25	9	12	78.2765	64.77	11	21	29.4177	52.85	8	10	39.2693	61.14	10	14	47.8	50.78	9	12	49.0141	50.78	9	12	48.6203	51.81	9	12	51.0999	51.81	9	14	50.4345	55.44	10
P13637	ATP1A3	Sodium/potassium-transporting ATPase subunit alpha-3 OS=Homo sapiens OX=9606 GN=ATP1A3 PE=1 SV=3 - [AT1A3_HUMAN]	427.953	53.11	46	103	432.597	52.52	46	111	629.559	59.03	49	159	324.41	57.35	45	87	509.073	54.99	47	128	281.694	49.56	42	74	196.972	41.86	35	60	316.098	45.11	41	84	458.907	48.77	44	116	743.317	54.29	53	194	273.719	47.98	42	82	329.429	49.06	41
P17252	PRKCA	Protein kinase C alpha type OS=Homo sapiens OX=9606 GN=PRKCA PE=1 SV=4 - [KPCA_HUMAN]	99.3557	37.2	19	30	84.6453	34.23	19	25	153.21	54.91	26	41	57.9413	24.85	13	17	130.712	41.07	23	37	37.4425	21.58	11	14	24.4464	15.33	8	10	56.432	21.73	13	17	80.1446	35.71	17	25	154.913	43.9	25	41	29.7333	16.37	8	11	64.5812	29.91	16
Q01995	TAGLN	Transgelin OS=Homo sapiens OX=9606 GN=TAGLN PE=1 SV=4 - [TAGL_HUMAN]					1.72237	11.94	2	2					25.0389	40.8	8	8					4.7751	22.89	4	4													17.155	29.35	5	5
Q7L099	RUFY3	Protein RUFY3 OS=Homo sapiens OX=9606 GN=RUFY3 PE=1 SV=1 - [RUFY3_HUMAN]	56.9665	37.53	14	16	43.2565	31.13	12	14	84.4975	46.91	18	23	38.4292	35.61	12	14	72.5616	47.97	19	22	26.1222	18.98	8	10	20.2638	18.12	8	9	34.4964	30.92	12	13	48.4972	39.23	15	17	72.7035	45.84	17	21	15.292	20.26	7	9	26.846	20.68	9
Q9BT78	COPS4	COP9 signalosome complex subunit 4 OS=Homo sapiens OX=9606 GN=COPS4 PE=1 SV=1 - [CSN4_HUMAN]	21.6784	22.66	6	7	2.74006	10.59	3	3	54.8478	49.26	14	15	8.97354	10.1	3	3	37.3683	37.93	10	12									29.6176	36.45	11	12	46.8495	46.06	14	15	60.5036	45.32	12	14					5.66965	15.27	4
P54578-2	USP14	Isoform 2 of Ubiquitin carboxyl-terminal hydrolase 14 OS=Homo sapiens OX=9606 GN=USP14 - [UBP14_HUMAN]	26.2559	25.27	10	10	14.4135	19.17	6	6	75.0303	57.95	17	19	30.9767	27.23	9	10	48.1644	37.25	13	13	2.97434	11.33	4	4	11.8991	14.81	6	6	51.2774	38.13	14	15	55.7931	40.09	14	17	56.9794	39.65	12	13	3.93815	6.32	2	2	7.52097	8.71	3
P14868	DARS1	Aspartate--tRNA ligase, cytoplasmic OS=Homo sapiens OX=9606 GN=DARS1 PE=1 SV=2 - [SYDC_HUMAN]	52.2567	39.32	17	17	37.895	35.13	16	16	70.5262	48.5	19	19	59.9424	42.91	18	18	65.1377	47.9	20	20	37.0182	32.34	14	14	32.8479	30.54	12	12	54.468	38.92	16	16	51.7959	39.52	16	17	63.1586	47.9	19	20	19.5712	20.36	9	9	29.6385	26.75	12
O94819	KBTBD11	Kelch repeat and BTB domain-containing protein 11 OS=Homo sapiens OX=9606 GN=KBTBD11 PE=1 SV=1 - [KBTBB_HUMAN]	79.7585	42.7	17	19	71.2545	38.36	16	18	126.354	48.96	20	27	76.2031	41.09	16	18	108.935	46.39	19	23	47.2868	21.67	9	12	25.0836	25.04	10	10	106.556	48.96	20	26	99.2456	48.96	20	23	127.1	51.69	23	28	46.8703	33.87	13	16	59.269	37.4	14
Q9UNM6	PSMD13	26S proteasome non-ATPase regulatory subunit 13 OS=Homo sapiens OX=9606 GN=PSMD13 PE=1 SV=2 - [PSD13_HUMAN]	43.7927	44.68	14	14	27.401	32.71	11	11	63.1035	49.47	15	16	45.0843	44.15	15	15	57.2623	53.46	17	18	18.0402	25.53	10	10	20.5759	27.39	11	12	46.9293	47.61	15	16	57.2006	53.46	17	18	56.6854	47.07	14	15	6.87409	7.18	3	3	8.73101	10.37	4
Q96DA2	RAB39B	Ras-related protein Rab-39B OS=Homo sapiens OX=9606 GN=RAB39B PE=1 SV=1 - [RB39B_HUMAN]	20.661	30.99	6	7					22.1997	34.27	6	7	11.9495	20.19	4	5	24.2239	31.92	7	8									12.0375	20.19	4	5	20.89	28.64	6	7	27.6585	34.27	8	9					10.364	15.96	3
Q08209	PPP3CA	Protein phosphatase 3 catalytic subunit alpha OS=Homo sapiens OX=9606 GN=PPP3CA PE=1 SV=1 - [PP2BA_HUMAN]	39.0468	25.72	10	11	30.3794	18.81	8	11	71.0735	46.45	14	16	45.2092	24.38	10	14	80.5677	36.66	14	19	23.6614	25.91	10	10	15.0826	12.48	6	6	36.7961	25.91	11	12	67.7704	35.89	15	19	89.492	42.23	16	20	11.6399	14.2	6	7	23.2617	16.89	7
P00441	SOD1	Superoxide dismutase [Cu-Zn] OS=Homo sapiens OX=9606 GN=SOD1 PE=1 SV=2 - [SODC_HUMAN]	5.65834	32.47	2	2	12.4058	38.96	3	4	28.7581	38.96	4	6	9.28956	15.58	2	2	30.1577	38.96	3	5	9.19937	32.47	2	2					13.89	32.47	2	2	13.759	38.96	3	3	41.1567	64.29	5	8					8.54702	32.47	2
P84074	HPCA	Neuron-specific calcium-binding protein hippocalcin OS=Homo sapiens OX=9606 GN=HPCA PE=1 SV=2 - [HPCA_HUMAN]	6.70874	10.88	2	2	9.51627	17.1	3	3	8.62241	18.65	3	3	6.48281	10.88	2	2	13.4788	24.87	4	4	5.79687	10.88	2	2	4.37756	10.88	2	2	12.3297	20.73	4	4	9.18479	14.51	3	3	10.4033	20.73	4	4					6.41509	10.88	2
P11217	PYGM	Glycogen phosphorylase, muscle form OS=Homo sapiens OX=9606 GN=PYGM PE=1 SV=6 - [PYGM_HUMAN]	86.9141	37.89	27	29	55.8341	32.66	22	22	149.798	50.83	36	42	83.4669	39.31	28	29	113.087	38.84	28	31	40.3623	21.73	14	14	24.4403	14.61	10	11	77.6298	34.56	26	27	98.0244	42.16	30	33	148.974	44.77	33	38	50.0354	24.47	17	18	38.0839	23.87	16
P43304	GPD2	Glycerol-3-phosphate dehydrogenase, mitochondrial OS=Homo sapiens OX=9606 GN=GPD2 PE=1 SV=3 - [GPDM_HUMAN]	92.5738	44.98	26	28	67.339	34.39	18	21	95.7124	40.72	20	26	56.176	32.05	17	17	89.5958	45.25	23	24	33.3822	24.48	13	13	21.624	16.64	10	10	69.8434	33.56	19	21	68.1159	32.74	19	20	121.431	53.37	33	38	41.6617	29.99	16	20	60.1945	36.86	20
P13639	EEF2	Elongation factor 2 OS=Homo sapiens OX=9606 GN=EEF2 PE=1 SV=4 - [EF2_HUMAN]	70.1973	36.13	23	26	82.0229	36.36	24	27	143.294	48.02	31	44	121.259	44.64	31	38	140.241	46.62	30	42	52.5596	33.92	22	23	27.6144	18.76	13	14	71.5864	35.08	23	28	106.851	38.69	28	32	224.179	55.01	38	55	51.9352	27.16	19	20	57.0678	27.86	20
O43920	NDUFS5	NADH dehydrogenase [ubiquinone] iron-sulfur protein 5 OS=Homo sapiens OX=9606 GN=NDUFS5 PE=1 SV=3 - [NDUS5_HUMAN]	9.99213	30.19	3	3	9.63665	41.51	4	4	14.6441	41.51	4	4	8.85081	30.19	3	3	13.8142	41.51	4	4	8.48434	30.19	3	3	7.35011	30.19	3	3	12.8404	41.51	4	4	13.7863	41.51	4	4	17.9061	47.17	5	5	7.69931	41.51	4	4	9.66384	30.19	3
P40925	MDH1	Malate dehydrogenase, cytoplasmic OS=Homo sapiens OX=9606 GN=MDH1 PE=1 SV=4 - [MDHC_HUMAN]	27.6425	31.14	8	8	43.8114	39.82	11	12	55.3338	47.6	12	14	45.0812	39.82	10	13	71.8563	50.6	13	18	33.4951	42.81	10	11	19.9747	25.15	7	7	37.6267	34.13	9	12	45.8247	38.02	10	14	41.9641	39.22	10	13	17.6421	25.15	7	7	41.6287	42.51	11
P63167	DYNLL1	Dynein light chain 1, cytoplasmic OS=Homo sapiens OX=9606 GN=DYNLL1 PE=1 SV=1 - [DYL1_HUMAN]	21.5353	49.44	3	5	35.0076	49.44	3	8	31.8693	49.44	3	6	29.0037	49.44	3	6	30.943	49.44	3	10	18.4923	49.44	3	5	14.0903	49.44	3	4	21.8856	49.44	3	5	21.9751	49.44	3	5	29.6137	62.92	4	8	12.862	49.44	3	5	20.4003	49.44	3
Q5T0D9	TPRG1L	Tumor protein p63-regulated gene 1-like protein OS=Homo sapiens OX=9606 GN=TPRG1L PE=1 SV=1 - [TPRGL_HUMAN]	9.4415	11.76	3	3	4.40946	19.12	4	4	17.4398	30.51	5	5	5.07374	7.72	2	2	22.0901	37.87	7	7	5.35874	6.99	2	3	2.05256	6.99	2	2	19.6878	37.13	6	6	26.0086	33.09	6	8	24.4848	19.12	5	6					5.17587	11.76	3
Q9NRW1	RAB6B	Ras-related protein Rab-6B OS=Homo sapiens OX=9606 GN=RAB6B PE=1 SV=1 - [RAB6B_HUMAN]	26.5948	41.83	7	9	21.1788	33.65	5	7	29.3674	44.71	8	9	32.235	42.79	7	10	39.9267	47.6	8	11	23.177	37.5	6	8	20.6998	39.42	6	8	24.417	38.46	6	7	33.7167	38.46	6	9	40.6713	52.4	10	12	15.0419	21.15	4	5	18.2376	31.73	5
Q9Y2A7	NCKAP1	Nck-associated protein 1 OS=Homo sapiens OX=9606 GN=NCKAP1 PE=1 SV=1 - [NCKP1_HUMAN]	132.647	36.52	34	40	89.7887	31.21	29	33	190.263	49.91	39	50	135.06	39.63	37	46	137.759	40.69	35	41	57.0611	21.01	21	22	25.2689	10.64	11	13	132.842	37.94	35	45	96.8976	30.76	28	33	132.346	31.56	28	35	59.7701	23.76	23	28	71.2236	23.23	23
P42025	ACTR1B	Beta-centractin OS=Homo sapiens OX=9606 GN=ACTR1B PE=1 SV=1 - [ACTY_HUMAN]	45.9894	39.63	10	13	29.8643	44.68	9	11	75.416	43.35	12	17	35.9918	33.51	9	10	70.3221	48.14	13	16	15.3527	26.6	6	6	18.7059	23.94	7	7	28.5662	33.51	8	8	37.0113	46.28	12	12	41.925	35.11	9	10	12.59	18.35	5	5	16.9797	24.47	6
Q9NR46	SH3GLB2	Endophilin-B2 OS=Homo sapiens OX=9606 GN=SH3GLB2 PE=1 SV=1 - [SHLB2_HUMAN]	34.8152	36.46	12	14	32.3966	32.41	10	11	57.7633	39.49	13	17	32.7082	27.85	10	10	52.5554	37.72	13	14	24.0484	25.82	9	9	17.7307	23.04	8	8	39.0282	32.66	11	13	47.3003	32.66	11	14	80.5324	49.11	16	20	20.5261	28.61	9	9	31.492	28.61	9
P56378	ATP5MJ	ATP synthase subunit ATP5MJ, mitochondrial OS=Homo sapiens OX=9606 GN=ATP5MJ PE=1 SV=1 - [ATP68_HUMAN]	0	32.76	2	2	4.15049	32.76	2	3	5.67431	63.79	3	4	2.10105	32.76	2	2	8.50356	32.76	2	4
Q13200	PSMD2	26S proteasome non-ATPase regulatory subunit 2 OS=Homo sapiens OX=9606 GN=PSMD2 PE=1 SV=3 - [PSMD2_HUMAN]	68.9362	33.48	23	25	51.8123	28.96	20	20	158.811	51.76	32	39	82.8925	37.56	25	26	123.893	53.41	33	37	63.0135	25.22	18	20	44.1446	26.98	19	20	95.7681	37.44	26	29	89.4876	39.87	27	30	105.188	37.56	24	28	17.117	13.66	9	10	19.4488	9.47	7
P35749-3	MYH11	Isoform 3 of Myosin-11 OS=Homo sapiens OX=9606 GN=MYH11 - [MYH11_HUMAN]	202.789	29.61	47	57	215.377	36.71	58	66	96.5191	13.68	20	26	209.74	35.48	56	66	196.115	30.75	46	55	249.309	37.69	68	82	63.6341	11.31	19	23	145.194	21.34	33	40	120.006	18.51	30	35	163.866	24.63	39	46	114.554	19.02	32	38	157.693	28.48	46
P05771-2	PRKCB	Isoform Beta-II of Protein kinase C beta type OS=Homo sapiens OX=9606 GN=PRKCB - [KPCB_HUMAN]	111.158	43.09	21	33	83.2104	38.93	21	27	139.811	46.36	25	39	73.0528	39.23	20	24	137.053	50.67	26	40	43.0486	24.22	13	16	37.5025	26.15	13	15	81.4396	33.28	19	24	83.8672	34.92	19	27	197.155	45.91	28	53	44.8863	20.8	11	15	74.7217	29.72	16
O95182	NDUFA7	NADH dehydrogenase [ubiquinone] 1 alpha subcomplex subunit 7 OS=Homo sapiens OX=9606 GN=NDUFA7 PE=1 SV=3 - [NDUA7_HUMAN]	16.938	42.48	4	5	17.1562	63.72	6	7	23.9122	63.72	7	8	16.3576	50.44	5	5	26.2402	63.72	7	8	5.23068	41.59	4	4	7.08406	23.89	2	2	11.0939	33.63	3	4	16.2643	51.33	5	5	31.2416	55.75	6	8	11.0755	40.71	4	4	11.8869	45.13	4
P67936	TPM4	Tropomyosin alpha-4 chain OS=Homo sapiens OX=9606 GN=TPM4 PE=1 SV=3 - [TPM4_HUMAN]	14.7957	14.92	4	4	26.0755	20.16	7	7	37.2805	30.24	11	13	21.6448	27.02	7	7	28.4431	27.42	9	9	23.8164	20.16	7	7	12.4917	23.79	7	7	20.7927	23.39	6	6	25.1334	21.77	7	8	40.778	38.71	11	16	2.89815	10.89	3	3	14.6134	16.94	6
Q14974	KPNB1	Importin subunit beta-1 OS=Homo sapiens OX=9606 GN=KPNB1 PE=1 SV=2 - [IMB1_HUMAN]	82.739	31.85	21	26	44.4073	20.55	13	13	176.265	56.85	31	42	69.365	39.5	23	23	100.891	46.92	27	36	26.5488	17.12	11	11	18.1373	9.13	6	6	87.0222	34.47	22	29	75.0057	31.85	20	24	122.764	40.98	25	31	28.022	14.95	10	10	28.3166	13.58	9
O15498	YKT6	Synaptobrevin homolog YKT6 OS=Homo sapiens OX=9606 GN=YKT6 PE=1 SV=1 - [YKT6_HUMAN]	10.5297	27.27	4	4	8.52678	21.72	4	4	16.9685	31.82	5	5	12.7041	24.75	4	4	14.9846	32.83	6	6	7.02125	18.18	3	3	5.90969	24.75	4	4	8.30463	16.16	3	3	9.17153	16.16	3	3	14.7053	29.29	5	5	7.24526	26.77	5	5	7.89093	33.84	6
P35749-4	MYH11	Isoform 4 of Myosin-11 OS=Homo sapiens OX=9606 GN=MYH11 - [MYH11_HUMAN]	202.789	29.72	47	57	211.731	35.96	57	65	96.5191	13.73	20	26	212.28	36.12	57	67	198.452	31.37	47	56	249.309	37.82	68	82	63.6341	11.35	19	23	145.194	21.41	33	40	120.006	18.58	30	35	163.866	24.72	39	46	114.554	19.09	32	38	154.394	27.71	45
Q16777	H2AC20	Histone H2A type 2-C OS=Homo sapiens OX=9606 GN=H2AC20 PE=1 SV=4 - [H2A2C_HUMAN]	143.542	58.14	5	40	82.7991	58.14	5	25	153.745	63.57	6	39	133.695	58.14	5	35	67.8879	58.14	5	20	72.9129	58.14	5	26	59.96	58.14	5	18	104.029	58.14	6	33	63.1638	58.14	6	22	112.625	63.57	8	32	68.8015	58.14	5	23	43.8773	58.14	5
O95670	ATP6V1G2	V-type proton ATPase subunit G 2 OS=Homo sapiens OX=9606 GN=ATP6V1G2 PE=1 SV=1 - [VATG2_HUMAN]	11.2676	26.27	2	6	23.0478	26.27	2	6	27.6916	28.81	3	5	26.9624	44.07	3	6	29.9044	46.61	4	6	18.4722	26.27	2	5					21.8577	28.81	3	5	25.882	44.07	3	5	36.1299	30.51	6	9	9.15354	26.27	2	4	18.355	27.12	3
P60842	EIF4A1	Eukaryotic initiation factor 4A-I OS=Homo sapiens OX=9606 GN=EIF4A1 PE=1 SV=1 - [IF4A1_HUMAN]	50.5943	40.89	16	18	30.3168	29.56	10	10	73.8851	55.42	18	22	57.468	47.54	18	21	54.8782	40.64	15	18	31.7657	35.22	12	13	25.9515	26.85	11	11	55.6565	40.89	16	18	44.0538	37.44	15	16	57.8448	43.1	15	20	28.06	29.8	13	14	25.6073	23.4	8
P43490	NAMPT	Nicotinamide phosphoribosyltransferase OS=Homo sapiens OX=9606 GN=NAMPT PE=1 SV=1 - [NAMPT_HUMAN]	50.3804	42.97	15	16	23.4336	24.44	9	10	80.5587	49.9	19	24	47.7958	47.66	16	16	45.8356	40.33	15	16	16.6737	25.46	10	11	17.0371	16.7	7	8	25.071	33.81	13	13	32.7731	34.62	13	14	66.4632	50.31	17	22	17.3221	30.35	12	13	24.2461	29.12	12
P26232-2	CTNNA2	Isoform 2 of Catenin alpha-2 OS=Homo sapiens OX=9606 GN=CTNNA2 - [CTNA2_HUMAN]	107.137	38.34	27	30	82.3732	37.68	26	32	209.956	52.82	36	50	50.7426	26.63	18	18	146.233	46.85	31	37	27.5416	14.36	9	9	3.67175	7.62	6	6	68.1252	29.61	21	23	89.0771	31.93	21	22	174.161	45.97	32	39	43.3875	21.44	14	15	67.5783	30.28	21
P07099	EPHX1	Epoxide hydrolase 1 OS=Homo sapiens OX=9606 GN=EPHX1 PE=1 SV=1 - [HYEP_HUMAN]	53.6703	41.54	17	18	50.3182	52.31	20	21	70.7608	55.82	20	21	57.4488	49.45	17	18	50.5384	50.11	18	20	34.3439	41.32	14	15	20.2652	25.49	11	11	47.6366	37.36	15	16	39.6255	44.62	15	15	53.9149	37.14	16	17	27.9912	36.04	13	13	43.6257	38.02	15
P29762	CRABP1	Cellular retinoic acid-binding protein 1 OS=Homo sapiens OX=9606 GN=CRABP1 PE=1 SV=2 - [RABP1_HUMAN]									19.7564	56.2	7	7					4.91943	16.79	2	2	6.84086	16.79	2	2					29.7421	63.5	9	10	3.39101	19.71	2	2	6.03537	24.09	3	3
P50993	ATP1A2	Sodium/potassium-transporting ATPase subunit alpha-2 OS=Homo sapiens OX=9606 GN=ATP1A2 PE=1 SV=1 - [AT1A2_HUMAN]	362.829	53.24	48	97	370.513	55.2	49	111	484.097	58.43	52	128	267.018	49.51	43	78	407.302	51.57	48	108	230.142	42.84	39	71	166.319	36.27	32	56	241.178	46.08	40	73	352.189	48.73	44	97	569.335	52.75	47	145	258.412	44.02	39	84	285.557	45.69	40
P04844	RPN2	Dolichyl-diphosphooligosaccharide--protein glycosyltransferase subunit 2 OS=Homo sapiens OX=9606 GN=RPN2 PE=1 SV=3 - [RPN2_HUMAN]	54.6865	33.6	12	15	31.3284	30.11	9	10	79.7897	41.84	14	17	55.4288	41.52	13	15	30.5665	17.59	8	8	28.6642	20.92	9	9	14.3458	9.51	5	5	50.1612	24.88	11	12	30.4749	21.08	8	8	58.9317	31.7	10	13	22.9937	22.82	9	10	15.084	8.24	4
Q9NR46-2	SH3GLB2	Isoform 2 of Endophilin-B2 OS=Homo sapiens OX=9606 GN=SH3GLB2 - [SHLB2_HUMAN]	37.1839	39.85	13	15	34.9727	35.89	11	12	61.057	42.82	14	18	32.7082	31.44	11	11	55.7614	41.09	14	15	24.0484	25.25	9	9	17.7307	22.52	8	8	41.841	36.14	12	14	50.1731	36.14	12	15	81.5819	49.01	16	20	20.5261	27.97	9	9	31.492	27.97	9
Q99536	VAT1	Synaptic vesicle membrane protein VAT-1 homolog OS=Homo sapiens OX=9606 GN=VAT1 PE=1 SV=2 - [VAT1_HUMAN]	19.8378	16.79	5	6	8.81206	13.49	3	3	34.9292	24.43	6	7	13.9612	13.49	5	5	23.9395	21.12	7	8	11.6064	23.66	6	6	18.3715	20.36	7	7	26.5916	24.17	7	7	10.8954	10.69	4	4	18.604	20.36	5	7	15.5179	17.05	4	6	6.73637	9.67	3
P35749	MYH11	Myosin-11 OS=Homo sapiens OX=9606 GN=MYH11 PE=1 SV=3 - [MYH11_HUMAN]	202.789	29.21	47	57	214.434	35.9	58	66	96.5191	13.49	20	26	212.28	35.5	57	67	198.452	30.83	47	56	251.544	37.73	69	83	63.6341	11.16	19	23	146.861	21.55	34	41	120.006	18.26	30	35	163.866	24.29	39	46	114.554	19.27	33	39	154.394	27.99	46
Q14195	DPYSL3	Dihydropyrimidinase-related protein 3 OS=Homo sapiens OX=9606 GN=DPYSL3 PE=1 SV=1 - [DPYL3_HUMAN]	49.7319	20.18	9	13	48.9159	18.25	8	13	73.7884	36.32	14	19	73.0565	27.72	11	20	140.958	50.18	19	35	55.4971	14.74	7	15	27.9484	10	4	7	68.9099	38.42	14	20	101.878	46.32	17	28	169.198	55.26	22	39	36.7507	15.79	7	11	42.8374	15.44	7
Q6IBS0	TWF2	Twinfilin-2 OS=Homo sapiens OX=9606 GN=TWF2 PE=1 SV=2 - [TWF2_HUMAN]	17.5102	18.05	4	4	20.9834	35.53	8	9	53.1486	41.83	8	11	16.621	25.79	6	6	34.5474	38.68	9	9	7.38131	14.04	3	3	3.06531	13.18	3	3	15.7927	30.95	7	7	24.6379	36.39	9	9	43.7756	34.38	8	10					12.9752	30.95	7
O43491	EPB41L2	Band 4.1-like protein 2 OS=Homo sapiens OX=9606 GN=EPB41L2 PE=1 SV=1 - [E41L2_HUMAN]	66.3285	24.78	20	23	57.5706	24.38	19	20	82.0105	26.47	21	24	64.4931	23.08	20	22	63.9244	21.29	18	20	65.2631	20.2	16	20	63.1037	25.57	22	23	76.9129	28.86	21	25	73.1558	23.38	19	23	72.0527	20.6	18	21	49.3484	22.09	17	19	52.7258	24.08	19
P14625	HSP90B1	Endoplasmin OS=Homo sapiens OX=9606 GN=HSP90B1 PE=1 SV=1 - [ENPL_HUMAN]	87.7023	40.6	28	29	87.1134	41.72	27	29	158.92	48.94	33	39	145.624	51.18	37	44	131.162	46.95	32	37	86.2196	43.46	28	30	51.8644	31.38	21	21	120.142	47.45	35	38	108.684	42.84	30	31	138.147	39.48	30	35	59.0948	29.76	24	24	66.8115	33.62	25
P61421	ATP6V0D1	V-type proton ATPase subunit d 1 OS=Homo sapiens OX=9606 GN=ATP6V0D1 PE=1 SV=1 - [VA0D1_HUMAN]	60.0428	47.86	13	15	72.5995	56.7	13	16	64.6491	47.58	13	15	60.2542	47.86	13	15	66.1298	49.86	14	16	47.7748	37.89	10	12	37.2076	40.17	11	12	60.1671	45.58	12	14	58.4613	47.58	13	15	83.4119	51.28	16	21	53.1907	40.17	11	14	58.317	45.01	11
P51649	ALDH5A1	Succinate-semialdehyde dehydrogenase, mitochondrial OS=Homo sapiens OX=9606 GN=ALDH5A1 PE=1 SV=2 - [SSDH_HUMAN]	19.4683	13.64	8	11	55.0371	37.76	14	16	95.6685	57.76	17	25	49.4459	33.46	10	12	73.0434	50.47	17	19	30.6888	19.07	10	12	19.0887	14.77	7	7	24.9405	26.73	10	10	46.8921	32.52	12	14	90.4121	45.05	16	22	15.3249	13.27	6	6	45.4713	30.28	13
Q15257-2	PTPA	Isoform 1 of Serine/threonine-protein phosphatase 2A activator OS=Homo sapiens OX=9606 GN=PTPA - [PTPA_HUMAN]	42.7451	48.92	11	12	25.4922	40.56	9	9	70.0402	56.35	12	16	33.319	43.34	11	11	49.9544	48.61	12	13	8.14339	11.15	3	3	4.69458	7.12	2	2	38.3817	41.8	11	12	44.9039	46.13	12	13	56.2608	50.46	11	12	15.25	26.93	5	5	17.1024	28.79	6
P49368	CCT3	T-complex protein 1 subunit gamma OS=Homo sapiens OX=9606 GN=CCT3 PE=1 SV=4 - [TCPG_HUMAN]	47.3446	39.08	17	17	45.4141	33.76	15	15	81.0769	47.52	20	23	69.3447	43.67	21	23	68.7239	44.77	22	24	35.2495	32.48	14	14	27.6783	22.94	10	10	56.4971	37.25	18	20	56.4776	38.72	18	20	101.001	61.47	26	31	23.1888	21.28	9	10	29.738	25.32	11
P05141	SLC25A5	ADP/ATP translocase 2 OS=Homo sapiens OX=9606 GN=SLC25A5 PE=1 SV=7 - [ADT2_HUMAN]	55.1197	39.6	13	20	81.4686	49.66	15	30	121.351	50	15	30	86.0718	53.02	15	27	98.4651	52.35	16	27	43.6235	33.89	10	14	27.0141	36.91	10	12	38.8744	42.28	12	14	66.6613	37.58	13	23	120.602	42.62	17	33	40.3622	37.25	12	18	59.5985	42.28	14
Q93077	H2AC6	Histone H2A type 1-C OS=Homo sapiens OX=9606 GN=H2AC6 PE=1 SV=3 - [H2A1C_HUMAN]	131.2	57.69	5	39	67.15	57.69	5	24	140.429	54.62	5	36	120.844	57.69	5	32	61.1946	49.23	4	19	76.2631	57.69	5	24	60.2394	57.69	5	17	103.484	57.69	6	32	57.7683	57.69	6	19	105.131	63.08	8	33	71.7587	57.69	5	24	41.1333	57.69	5
P20671	H2AC7	Histone H2A type 1-D OS=Homo sapiens OX=9606 GN=H2AC7 PE=1 SV=2 - [H2A1D_HUMAN]	134.724	57.69	5	40	71.0309	57.69	5	25	138.813	63.08	6	34	123.679	57.69	5	33	63.577	57.69	5	20	79.52	57.69	5	25	62.7344	57.69	5	18	102.708	57.69	6	32	60.0925	57.69	6	20	105.609	57.69	7	30	72.8577	57.69	5	24	45.0051	57.69	5
Q8IUE6	H2AC21	Histone H2A type 2-B OS=Homo sapiens OX=9606 GN=H2AC21 PE=1 SV=3 - [H2A2B_HUMAN]	82.0556	52.31	4	22	46.6541	57.69	5	13	127.528	63.08	6	30	70.1367	57.69	5	16	35.9148	52.31	4	9	45.4615	52.31	4	10	39.4204	57.69	5	10	43.5044	57.69	5	13	31.1609	57.69	5	8	54.4916	63.08	6	14	53.7963	57.69	5	15	37.0781	52.31	4
Q8N3J6-4	CADM2	Isoform 5 of Cell adhesion molecule 2 OS=Homo sapiens OX=9606 GN=CADM2 - [CADM2_HUMAN]	39.8416	41.46	7	10	50.7937	57.84	10	13	65.3796	47.74	7	13	22.1331	32.75	6	7	62.5026	50.87	8	12	13.9437	18.47	4	4	12.4046	18.47	4	4	27.5956	38.33	6	8	48.3196	47.39	7	11	72.8276	56.1	11	16	15.5069	22.3	5	5	37.7001	40.07	7
P21579	SYT1	Synaptotagmin-1 OS=Homo sapiens OX=9606 GN=SYT1 PE=1 SV=1 - [SYT1_HUMAN]	86.6534	41.23	18	27	110.928	55.69	21	37	160.891	53.79	20	41	81.8483	51.42	18	24	118.288	55.69	21	34	60.5228	44.31	17	19	44.431	46.21	16	18	74.4908	43.84	18	25	93.4641	49.05	19	28	194.859	56.64	27	48	46.1532	44.31	17	19	80.3739	39.57	18
P47755	CAPZA2	F-actin-capping protein subunit alpha-2 OS=Homo sapiens OX=9606 GN=CAPZA2 PE=1 SV=3 - [CAZA2_HUMAN]	17.2214	30.07	6	6	32.9774	39.51	7	10	48.5484	46.5	9	12	18.9789	24.48	5	5	30.7573	33.57	6	7	19.0327	33.57	6	6	8.8634	17.83	4	4	21.9373	24.48	5	5	24.5859	30.77	6	7	21.9281	30.77	6	7	8.48919	29.37	5	6	20.4113	39.16	7
P62820	RAB1A	Ras-related protein Rab-1A OS=Homo sapiens OX=9606 GN=RAB1A PE=1 SV=3 - [RAB1A_HUMAN]	36.4056	47.8	8	12	34.5444	47.8	8	11	52.7434	54.15	8	13	38.5857	47.8	8	11	49.348	58.05	9	13	34.7717	54.15	8	11	22.0316	30.24	6	8	24.5313	26.34	5	7	36.9494	43.9	7	10	47.7501	48.78	9	13	28.2685	39.51	7	10	34.2662	49.76	8
P53677	AP3M2	AP-3 complex subunit mu-2 OS=Homo sapiens OX=9606 GN=AP3M2 PE=1 SV=1 - [AP3M2_HUMAN]	24.4663	26.08	7	7	13.8688	14.59	5	5	63.343	50.24	13	16	18.8155	27.75	7	7	44.1367	51.67	13	14	8.36866	17.7	5	5	5.33599	7.18	3	3	19.4481	29.9	7	7	37.2201	44.26	11	13	40.6625	41.63	11	11	2.26005	4.31	2	2	8.39126	11.72	4
Q03252	LMNB2	Lamin-B2 OS=Homo sapiens OX=9606 GN=LMNB2 PE=1 SV=4 - [LMNB2_HUMAN]	109.684	45	29	35	76.8721	34.84	22	25	139.133	46.45	31	42	103.523	42.58	28	35	69.4099	36.61	24	25	81.2993	36.45	24	30	54.195	29.68	19	22	113.472	44.35	29	36	66.9488	33.55	21	23	107.363	40	29	33	86.0515	38.06	25	30	72.518	36.13	23
P62081	RPS7	40S ribosomal protein S7 OS=Homo sapiens OX=9606 GN=RPS7 PE=1 SV=1 - [RS7_HUMAN]	30.8784	52.06	8	9	14.4556	31.44	5	5	52.5521	52.06	8	12	26.0122	51.55	7	8	24.1938	47.42	7	7	12.4273	25.77	4	4	15.0683	30.41	5	5	21.0684	36.6	7	7	15.3003	31.44	5	5	32.968	49.48	8	9	14.041	31.96	5	6	10.2414	31.44	5
P07737	PFN1	Profilin-1 OS=Homo sapiens OX=9606 GN=PFN1 PE=1 SV=2 - [PROF1_HUMAN]	14.6823	50	5	5	12.7501	40	4	4	18.2864	52.86	6	6	17.5536	50	5	5	21.8582	62.86	7	7	13.3857	40	4	4	9.66778	18.57	2	3	32.327	62.86	7	10	42.6605	55.71	6	12	22.3584	50	5	6	12.1435	40	4	4	12.4596	40	4
Q02218	OGDH	2-oxoglutarate dehydrogenase complex component E1 OS=Homo sapiens OX=9606 GN=OGDH PE=1 SV=3 - [ODO1_HUMAN]	112.54	38.32	28	33	101.96	38.61	28	33	148.797	46.73	35	39	81.5315	31.18	24	27	154.47	41.15	35	42	50.7354	22.39	18	19	29.6957	18.77	14	14	72.8902	30.01	23	23	129.997	45.06	32	38	193.874	49.56	37	50	44.214	20.82	18	20	76.0135	26.88	22
P48735	IDH2	Isocitrate dehydrogenase [NADP], mitochondrial OS=Homo sapiens OX=9606 GN=IDH2 PE=1 SV=2 - [IDHP_HUMAN]	91.8624	53.32	23	29	99.4636	51.99	24	31	125.056	60.18	26	35	109.484	58.85	24	32	144.43	51.99	24	42	62.832	44.03	19	22	55.889	40.71	18	20	97.2405	53.32	25	31	107.787	53.32	25	35	146.259	62.83	30	44	55.8551	43.58	19	25	86.902	50.22	22
Q07021	C1QBP	Complement component 1 Q subcomponent-binding protein, mitochondrial OS=Homo sapiens OX=9606 GN=C1QBP PE=1 SV=1 - [C1QBP_HUMAN]	34.7884	26.24	5	7	38.7686	28.37	6	9	51.3556	39.01	7	9	33.7163	28.37	6	7	39.0945	28.37	6	7	18.6476	21.63	4	5	6.73359	4.96	2	2	23.4559	28.37	5	6	36.4989	27.3	5	7	52.028	28.37	5	9	21.1575	19.15	4	5	37.7455	28.37	6
O60684	KPNA6	Importin subunit alpha-7 OS=Homo sapiens OX=9606 GN=KPNA6 PE=1 SV=1 - [IMA7_HUMAN]	17.9827	11.19	5	6	4.58626	5.97	2	2	28.069	22.76	7	8	8.34009	8.58	4	4	6.05167	10.63	3	4									14.3609	12.87	5	7	10.2188	12.69	5	5	24.5228	22.01	7	8					2.80727	8.58	4
O14579	COPE	Coatomer subunit epsilon OS=Homo sapiens OX=9606 GN=COPE PE=1 SV=3 - [COPE_HUMAN]									13.5231	31.17	4	5					12.3473	13.64	2	5																	14.5712	33.12	4	5
P61978	HNRNPK	Heterogeneous nuclear ribonucleoprotein K OS=Homo sapiens OX=9606 GN=HNRNPK PE=1 SV=1 - [HNRPK_HUMAN]	88.8809	47.95	16	24	54.5943	38.01	14	18	122.506	50.32	18	30	67.6713	38.23	15	20	68.9656	47.73	16	19	54.836	50.11	17	17	42.5847	37.15	13	13	91.2384	48.38	16	24	68.5189	44.92	14	16	97.6663	55.51	20	26	53.4792	38.88	15	17	45.2984	42.98	14
Q9NP72	RAB18	Ras-related protein Rab-18 OS=Homo sapiens OX=9606 GN=RAB18 PE=1 SV=1 - [RAB18_HUMAN]	21.3406	38.35	6	6	12.5355	24.27	4	4	25.882	38.35	6	7	19.9657	35.44	6	6	24.2308	42.23	7	7	12.8354	31.55	5	5	7.88758	18.93	3	3	20.9057	38.35	6	6	18.5968	31.07	5	5	25.455	41.26	7	7	4.44288	11.65	2	2	12.5542	24.27	4
Q9BY11	PACSIN1	Protein kinase C and casein kinase substrate in neurons protein 1 OS=Homo sapiens OX=9606 GN=PACSIN1 PE=1 SV=1 - [PACN1_HUMAN]	41.1132	29.73	11	11	64.8379	49.1	15	19	61.1988	42.57	13	14	76.7284	47.07	16	21	79.0617	53.15	15	19	45.0913	31.08	11	12	14.1422	13.96	6	6	74.1147	51.58	14	19	46.6323	33.33	10	12	49.9563	29.95	10	11	48.9384	37.39	13	20	54.9041	40.54	16
P19105	MYL12A	Myosin regulatory light chain 12A OS=Homo sapiens OX=9606 GN=MYL12A PE=1 SV=2 - [ML12A_HUMAN]	51.6576	50.88	7	14	49.1187	62.57	8	14	45.9298	50.88	7	10	56.9174	50.88	7	15	47.0082	50.88	7	11	56.8018	50.88	7	18	24.1034	45.61	6	9	45.5247	50.88	7	12	40.7441	50.88	7	13	62.6111	50.88	9	14	30.8823	40.35	6	9	46.0802	44.44	6
P24752	ACAT1	Acetyl-CoA acetyltransferase, mitochondrial OS=Homo sapiens OX=9606 GN=ACAT1 PE=1 SV=1 - [THIL_HUMAN]	26.842	29.27	9	9	46.3729	41.92	11	14	87.061	50.35	14	18	46.6009	48.24	12	14	80.9406	48.48	13	18	33.7243	31.85	10	10	22.8889	21.08	7	7	48.7544	40.28	11	13	79.2718	48.48	13	20	66.7741	39.58	12	17	18.464	23.19	7	9	58.0804	46.14	13
Q9P0J0	NDUFA13	NADH dehydrogenase [ubiquinone] 1 alpha subcomplex subunit 13 OS=Homo sapiens OX=9606 GN=NDUFA13 PE=1 SV=3 - [NDUAD_HUMAN]	20	32.64	5	7	12.5354	23.61	4	4	22.7899	39.58	6	7	11.9844	23.61	4	4	23.7786	50.69	7	7	11.4425	23.61	4	4	4.29365	13.89	2	2	11.7246	39.58	6	6	21.0409	39.58	6	7	24.0014	39.58	6	7	7.92834	23.61	4	4	12.7475	23.61	4
Q9UPV7	PHF24	PHD finger protein 24 OS=Homo sapiens OX=9606 GN=PHF24 PE=1 SV=2 - [PHF24_HUMAN]	26.5473	25.5	8	8	33.6799	32.75	11	11	39.5794	35	11	12	31.665	28	10	10	51.9313	42.25	13	14	19.583	21.5	7	7	13.9361	19	6	6	26.3246	25.5	8	8	37.7755	30	9	9	60.4163	51	11	13	10.3613	13.5	5	5	21.1734	24.5	8
P17858	PFKL	ATP-dependent 6-phosphofructokinase, liver type OS=Homo sapiens OX=9606 GN=PFKL PE=1 SV=6 - [PFKAL_HUMAN]	123.031	43.21	24	33	105.86	47.95	26	34	152.26	50.64	26	42	116.783	47.95	26	36	110.005	41.67	24	33	80.5205	36.03	20	25	42.3645	24.1	13	17	87.1886	40.51	21	29	92.1147	44.49	24	30	164.165	47.82	27	40	58.382	28.59	17	20	64.3658	30	16
Q8WUM4-2	PDCD6IP	Isoform 2 of Programmed cell death 6-interacting protein OS=Homo sapiens OX=9606 GN=PDCD6IP - [PDC6I_HUMAN]	40.1961	19.82	14	15	26.5379	15.23	11	12	74.9389	30.47	22	24	72.1201	34.94	25	27	63.0814	31.73	20	22	26.7319	15.01	12	12	15.0773	13.17	9	9	58.6211	29.67	20	21	67.9874	37.69	27	28	78.5207	35.74	23	25	10.846	7.33	6	6	21.477	13.17	11
Q8WVJ2	NUDCD2	NudC domain-containing protein 2 OS=Homo sapiens OX=9606 GN=NUDCD2 PE=1 SV=1 - [NUDC2_HUMAN]									4.79891	12.74	2	2	5.993	18.47	2	2	5.00059	12.74	2	2									4.74373	12.74	2	2	3.9839	12.74	2	2	9.22235	26.11	3	3
Q92777	SYN2	Synapsin-2 OS=Homo sapiens OX=9606 GN=SYN2 PE=2 SV=4 - [SYN2_HUMAN]	124.081	42.44	18	29	137.658	45.7	19	33	154.033	47.08	19	31	141.126	49.83	20	32	197.419	53.61	22	43	97.8566	46.74	17	26	42.1482	23.71	10	12	134.482	33.51	17	33	140.286	40.89	17	34	215.015	54.64	23	47	64.6706	31.44	13	20	124.343	38.32	17
P62701	RPS4X	40S ribosomal protein S4, X isoform OS=Homo sapiens OX=9606 GN=RPS4X PE=1 SV=2 - [RS4X_HUMAN]	36.6047	42.59	11	12	25.6945	28.9	8	8	41.2609	43.35	11	12	35.7441	36.12	9	13	40.8092	43.35	11	13	16.8752	19.77	6	6	24.9454	33.46	9	11	21.9533	23.95	7	7	28.8907	33.08	9	9	47.491	48.29	13	13	17.3203	31.18	8	8	18.9911	28.9	8
P06753-4	TPM3	Isoform 4 of Tropomyosin alpha-3 chain OS=Homo sapiens OX=9606 GN=TPM3 - [TPM3_HUMAN]	28.4991	28.74	8	8	43.3281	32.79	10	13	53.2555	42.91	15	18	32.4898	31.98	8	10	43.5504	35.63	12	14	35.746	29.55	9	12	20.2119	31.98	9	10	42.8961	36.44	12	14	43.1126	34.41	12	15	64.6941	55.47	20	26	25.8514	31.98	10	11	32.8693	28.74	10
P56385	ATP5ME	ATP synthase subunit e, mitochondrial OS=Homo sapiens OX=9606 GN=ATP5ME PE=1 SV=2 - [ATP5I_HUMAN]	6.79135	30.43	2	2	12.6588	44.93	3	5	11.1305	62.32	4	5	9.96723	44.93	3	4	12.4636	44.93	3	4	8.96386	44.93	3	4	5.86702	44.93	3	4	6.38853	44.93	3	3	12.6843	44.93	3	5	9.95663	44.93	3	4	2.13997	24.64	2	2	11.2079	44.93	3
P28161-2	GSTM2	Isoform 2 of Glutathione S-transferase Mu 2 OS=Homo sapiens OX=9606 GN=GSTM2 - [GSTM2_HUMAN]	2.22517	20.94	3	3	2.16628	27.75	4	4	35.0617	54.45	8	11	7.41849	27.75	4	5	29.1233	51.31	8	10	4.33315	11.52	2	2	4.00884	11.52	2	2	25.727	42.93	7	9	29.5411	45.03	7	9	34.0614	62.3	10	12					6.83134	13.61	2
Q14168-6	MPP2	Isoform 6 of MAGUK p55 subfamily member 2 OS=Homo sapiens OX=9606 GN=MPP2 - [MPP2_HUMAN]	35.1815	26.25	13	13	26.8157	18.48	9	10	53.6122	32.72	15	16	6.33255	6.28	3	3	47.2634	27.91	14	15	9.2548	9.06	4	4	7.48013	9.43	5	5	12.5042	9.98	5	5	28.6261	24.4	12	12	54.9694	33.09	16	17	6.2301	7.02	4	4	17.7885	13.49	7
P54652	HSPA2	Heat shock-related 70 kDa protein 2 OS=Homo sapiens OX=9606 GN=HSPA2 PE=1 SV=1 - [HSP72_HUMAN]	90.3711	43.04	22	25	75.9917	36.31	18	23	130.986	48.98	24	35	93.1887	37.25	20	25	109.232	41.31	20	29	71.0735	34.27	18	22	79.2145	40.85	21	24	107.955	47.42	24	32	102.624	42.88	23	31	98.3255	40.22	21	28	79.9849	36.46	20	26	67.0563	29.89	17
P30085	CMPK1	UMP-CMP kinase OS=Homo sapiens OX=9606 GN=CMPK1 PE=1 SV=3 - [KCY_HUMAN]	34.9081	55.61	9	11	31.5513	43.88	7	8	55.7574	55.61	9	13	28.1121	36.22	6	8	50.5982	55.61	9	12	6.06106	17.35	3	3	7.94058	17.35	3	3	30.1424	48.47	7	8	42.6864	55.61	9	11	67.1521	56.12	10	14	7.10695	28.57	4	4	8.22983	34.69	5
Q08209-2	PPP3CA	Isoform 2 of Protein phosphatase 3 catalytic subunit alpha OS=Homo sapiens OX=9606 GN=PPP3CA - [PP2BA_HUMAN]	34.2165	22.7	9	10	30.3794	19.18	8	11	59.7776	43.84	13	14	37.1604	22.9	10	13	67.8223	35.42	14	18	23.6614	26.42	10	10	11.784	9.2	5	5	36.7961	26.42	11	12	56.121	34.64	15	18	84.7478	39.73	15	19	7.99716	10.96	5	6	23.2617	17.22	7
Q8WUM4	PDCD6IP	Programmed cell death 6-interacting protein OS=Homo sapiens OX=9606 GN=PDCD6IP PE=1 SV=1 - [PDC6I_HUMAN]	40.1961	19.93	14	15	24.6647	13.71	10	11	71.7873	29.03	21	23	72.1201	36.18	26	28	63.0814	31.91	20	22	26.7319	15.09	12	12	15.0773	13.25	9	9	58.6211	30.88	21	22	65.936	36.29	26	27	75.2126	34.33	22	24	10.846	7.37	6	6	21.477	13.25	11
P38646	HSPA9	Stress-70 protein, mitochondrial OS=Homo sapiens OX=9606 GN=HSPA9 PE=1 SV=2 - [GRP75_HUMAN]	82.675	32.84	17	24	101.164	43.74	24	30	162.295	47.72	24	39	128.824	55.52	28	37	120.465	48.01	25	33	80.3041	36.08	20	27	50.4676	29.6	16	17	124.845	46.39	24	33	134.397	48.31	23	37	134.041	48.31	23	34	56.4179	31.08	16	19	103.959	48.45	26
P35080-2	PFN2	Isoform IIb of Profilin-2 OS=Homo sapiens OX=9606 GN=PFN2 - [PROF2_HUMAN]	28.82	32.86	5	8	20.7858	32.86	5	6	33.6111	32.86	5	8	28.0108	50.71	6	8	29.9723	32.86	5	7	13.0459	32.86	4	5	8.54429	26.43	3	3	39.1251	42.86	6	10	29.0993	32.86	5	7	41.3546	34.29	6	12	17.1004	36.43	5	7	21.0516	32.86	5
P62805	H4-16	Histone H4 OS=Homo sapiens OX=9606 GN=H4-16 PE=1 SV=2 - [H4_HUMAN]	231.702	61.17	12	89	130.066	57.28	11	39	192.57	59.22	13	62	194.389	58.25	12	65	107.182	57.28	11	31	122.933	58.25	12	39	123.847	57.28	11	39	169.2	61.17	13	57	90.8984	56.31	9	25	56.1544	57.28	10	15	146.86	56.31	10	49	83.9667	52.43	9
Q9NQC3	RTN4	Reticulon-4 OS=Homo sapiens OX=9606 GN=RTN4 PE=1 SV=2 - [RTN4_HUMAN]	103.609	28.78	21	28	105.588	38.17	25	33	184.215	42.95	27	37	49.5376	25.92	18	19	153.778	41.44	26	35	39.0634	21.56	15	15	24.0082	14.18	10	10	74.1449	27.6	20	20	97.1252	36.91	23	31	172.394	41.44	25	41	35.0576	18.29	12	15	45.3372	23.07	16
P47985	UQCRFS1	Cytochrome b-c1 complex subunit Rieske, mitochondrial OS=Homo sapiens OX=9606 GN=UQCRFS1 PE=1 SV=2 - [UCRI_HUMAN]	52.6033	42.34	10	14	51.2938	46.35	10	14	73.0526	60.95	13	19	48.0691	49.27	11	14	77.4476	58.39	13	19	34.1785	41.24	9	10	19.8941	37.96	7	7	45.1241	49.64	11	13	57.3253	46.35	10	14	82.8909	54.38	13	20	13.9608	18.61	5	5	37.0358	49.27	11
P20340-2	RAB6A	Isoform 2 of Ras-related protein Rab-6A OS=Homo sapiens OX=9606 GN=RAB6A - [RAB6A_HUMAN]	27.0727	40.38	7	9	20.7729	26.44	5	7	22.0341	33.65	7	8	32.8549	47.12	8	11	25.9468	36.54	7	8	19.0352	20.67	4	6	23.8566	37.02	6	8	21.7266	33.17	6	7	26.9664	37.02	6	8	29.8962	40.38	9	10	17.9909	26.44	5	6	18.9104	26.44	5
Q8NBX0	SCCPDH	Saccharopine dehydrogenase-like oxidoreductase OS=Homo sapiens OX=9606 GN=SCCPDH PE=1 SV=1 - [SCPDL_HUMAN]	29.2434	32.87	9	9	21.9705	19.58	7	7	73.6875	50.82	12	16	15.9006	13.05	5	5	45.2575	38.69	10	10	11.8116	11.19	4	4	12.4788	14.22	5	5	22.1491	19.58	7	7	36.1854	32.87	9	9	78.6194	41.49	11	15	9.86966	11.19	4	4	13.7847	12.82	4
Q9H4G0-2	EPB41L1	Isoform 2 of Band 4.1-like protein 1 OS=Homo sapiens OX=9606 GN=EPB41L1 - [E41L1_HUMAN]	128.918	46.21	29	39	119.534	49.55	30	39	161.812	50.83	31	44	131.622	45.57	27	36	166.169	55.07	35	50	71.2075	37.87	26	29	41.8516	29.01	16	16	102.261	37.36	25	31	141.223	52.12	32	44	173.331	50.06	33	46	59.0999	34.66	21	21	90.8231	44.67	28
P07954-2	FH	Isoform Cytoplasmic of Fumarate hydratase, mitochondrial OS=Homo sapiens OX=9606 GN=FH - [FUMH_HUMAN]	29.8283	26.55	7	7	52.7384	37.26	12	15	74.5956	52.89	13	17	48.7133	42.61	12	13	87.4126	49.89	15	20	30.3212	27.84	8	8	22.825	24.2	7	8	42.4882	30.41	9	10	55.8414	44.33	13	18	104.103	58.67	17	22	13.6022	19.27	6	6	53.255	37.69	11
P40926	MDH2	Malate dehydrogenase, mitochondrial OS=Homo sapiens OX=9606 GN=MDH2 PE=1 SV=3 - [MDHM_HUMAN]	77.3234	59.17	15	20	104.115	59.17	15	25	104.593	59.17	15	23	104.59	59.17	15	25	114.006	59.17	15	25	87.4702	59.17	15	23	63.292	55.62	14	20	96.1064	59.17	15	24	100.099	59.17	15	22	97.9977	61.83	17	23	57.3347	55.62	14	18	98.4623	55.62	14
P01861	IGHG4	Immunoglobulin heavy constant gamma 4 OS=Homo sapiens OX=9606 GN=IGHG4 PE=1 SV=1 - [IGHG4_HUMAN]	29.9121	20.49	6	10	26.963	18.04	5	8	29.5016	23.24	6	10	215.021	57.49	13	67	28.6241	23.24	6	10	36.374	26.3	6	12	27.0006	29.36	6	12	27.6219	23.24	6	10	23.3863	18.04	5	12	25.8987	18.04	5	7	54.7405	29.97	7	18	25.9156	18.04	5
P36969-2	GPX4	Isoform Cytoplasmic of Phospholipid hydroperoxide glutathione peroxidase OS=Homo sapiens OX=9606 GN=GPX4 - [GPX4_HUMAN]	10.8292	28.82	4	4	20.5094	51.18	7	8	22.0625	37.06	5	6	21.4108	43.53	6	7	20.832	44.71	6	7	9.3232	37.06	5	5	7.19749	18.82	3	3	14.8817	44.71	6	6	17.5055	33.53	5	6	24.7467	61.76	9	9	10.664	25.88	4	4	14.6418	37.06	5
Q8NFW8	CMAS	N-acylneuraminate cytidylyltransferase OS=Homo sapiens OX=9606 GN=CMAS PE=1 SV=2 - [NEUA_HUMAN]	35.2968	28.34	9	9	34.0152	28.34	10	11	56.4893	43.78	14	14	46.1132	51.38	15	17	23.0709	23.5	7	7	30.8567	28.34	10	10	28.1304	30.18	11	11	56.0828	37.56	16	16	23.2469	26.5	8	8	39.2522	30.41	9	9	21.7101	26.27	8	9	13.1349	16.36	5
P52788	SMS	Spermine synthase OS=Homo sapiens OX=9606 GN=SMS PE=1 SV=2 - [SPSY_HUMAN]									28.4083	37.16	7	8	1.85193	4.37	2	2	4.16203	6.83	3	3									6.05854	10.93	3	4	1.90347	4.37	2	2	22.3099	35.25	7	7
P06753-5	TPM3	Isoform 5 of Tropomyosin alpha-3 chain OS=Homo sapiens OX=9606 GN=TPM3 - [TPM3_HUMAN]	28.4991	28.63	8	8	41.2139	29.44	9	12	51.7425	41.13	14	17	29.9682	28.63	7	9	41.5277	34.27	11	13	35.746	29.44	9	12	20.2119	28.63	8	9	40.621	33.06	11	13	40.5945	31.05	11	14	62.1027	54.03	19	25	25.8514	31.85	10	11	32.8693	28.63	10
P18085	ARF4	ADP-ribosylation factor 4 OS=Homo sapiens OX=9606 GN=ARF4 PE=1 SV=3 - [ARF4_HUMAN]	37.9775	44.44	7	11	34.5804	48.33	7	10	35.6448	54.44	7	8	40.7833	60.56	9	11	32.3349	46.67	7	8	33.9842	47.78	7	9	26.2541	40	6	8	36.373	46.11	7	9	35.4069	52.22	8	9	35.9546	39.44	6	7	29.5932	46.67	6	12	30.2107	44.44	7
P84085	ARF5	ADP-ribosylation factor 5 OS=Homo sapiens OX=9606 GN=ARF5 PE=1 SV=2 - [ARF5_HUMAN]	34.4809	40	6	10	32.1797	40	6	9	34.5752	46.11	7	9	35.8166	40	6	9	27.3821	41.67	6	7	30.4129	40	6	8	26.822	47.78	7	9	30.6932	41.67	6	8	33.5413	52.22	8	9	41.0172	39.44	7	8	27.9802	38.89	5	11	27.6337	40	6
Q9C040	TRIM2	Tripartite motif-containing protein 2 OS=Homo sapiens OX=9606 GN=TRIM2 PE=1 SV=1 - [TRIM2_HUMAN]	67.0672	29.44	16	18	49.1306	24.73	13	15	107.979	41.8	23	31	65.1354	27.82	14	20	90.1055	40.59	20	22	34.676	24.73	12	12	50.9168	31.72	16	21	72.8419	29.17	16	20	70.4195	40.59	21	22	111.726	49.87	25	29	39.983	25	12	16	30.8366	20.83	10
P04083	ANXA1	Annexin A1 OS=Homo sapiens OX=9606 GN=ANXA1 PE=1 SV=2 - [ANXA1_HUMAN]	48.728	45.38	12	14	31.8059	43.93	11	11	46.6686	45.09	11	12	45.545	45.95	12	12	50.7544	50	13	13	41.4926	44.51	13	14	2.275	9.25	3	3	39.9451	43.93	11	12	36.8047	39.31	10	10	45.8086	39.88	10	10	42.7963	41.91	12	12	29.1337	34.97	9
P46821	MAP1B	Microtubule-associated protein 1B OS=Homo sapiens OX=9606 GN=MAP1B PE=1 SV=2 - [MAP1B_HUMAN]	275.921	35.53	59	83	315.933	42.38	68	95	602.284	51.82	82	143	309.237	39.55	69	95	368.219	44.57	70	101	184.456	29.54	49	61	128.726	21.39	38	40	348.944	44.53	69	95	273.076	39.1	62	85	429.405	38.94	67	99	168.183	26.34	46	55	222.68	34.68	57
Q15121	PEA15	Astrocytic phosphoprotein PEA-15 OS=Homo sapiens OX=9606 GN=PEA15 PE=1 SV=2 - [PEA15_HUMAN]	24.9042	56.15	7	7	19.4429	51.54	6	7	43.0242	51.54	6	9	30.1699	56.92	7	8	34.0492	61.54	8	11	17.4041	51.54	5	6	6.11801	27.69	2	2	45.2297	51.54	6	10	31.1831	56.15	7	9	31.1488	51.54	7	8	17.8288	51.54	6	7	14.7928	50	5
P06753-3	TPM3	Isoform 3 of Tropomyosin alpha-3 chain OS=Homo sapiens OX=9606 GN=TPM3 - [TPM3_HUMAN]	28.4991	28.74	8	8	43.3281	32.79	10	13	53.2555	42.91	15	18	32.4898	34.82	9	11	43.5504	35.63	12	14	35.746	29.55	9	12	20.2119	31.98	9	10	42.8961	32.79	11	13	43.1126	34.41	12	15	64.6941	55.47	20	26	25.8514	28.34	9	10	32.8693	28.74	10
P32969	RPL9P9	60S ribosomal protein L9 OS=Homo sapiens OX=9606 GN=RPL9P9 PE=1 SV=1 - [RL9_HUMAN]	15.6131	29.69	4	4	19.81	43.75	5	5	41.9245	55.21	6	12	20.1335	55.21	6	6	22.6833	43.75	5	6	11.6231	36.46	4	4	8.53505	22.4	3	3	11.8266	29.69	4	4	15.2346	43.75	5	5	9.14255	12.5	2	2	15.3953	36.98	4	5	11.2229	29.69	4
P31040	SDHA	Succinate dehydrogenase [ubiquinone] flavoprotein subunit, mitochondrial OS=Homo sapiens OX=9606 GN=SDHA PE=1 SV=2 - [SDHA_HUMAN]	67.6322	33.89	14	19	88.8989	50.15	21	27	117.515	54.97	23	28	61.4661	44.88	19	19	88.9047	47.44	20	24	57.2561	30.27	14	16	32.1054	24.1	11	11	65.8991	36.6	16	18	72.6845	39.31	17	22	118.477	45.03	21	32	27.0031	17.77	8	10	62.2924	43.07	17
P52895	AKR1C2	Aldo-keto reductase family 1 member C2 OS=Homo sapiens OX=9606 GN=AKR1C2 PE=1 SV=3 - [AK1C2_HUMAN]	33.879	34.98	8	9	10.9416	18.89	4	4	69.0325	51.7	10	13	16.3498	24.77	4	4	50.5137	48.61	10	11	8.13408	18.89	4	4					27.2146	32.2	6	7	18.3929	20.74	4	6	59.2108	46.44	9	13	6.72277	24.77	4	5	2.86233	17.96	3
Q9H0Q0	CYRIA	CYFIP-related Rac1 interactor A OS=Homo sapiens OX=9606 GN=CYRIA PE=2 SV=1 - [CYRIA_HUMAN]	20.4335	32.2	7	8	11.7812	14.55	4	4	31.9256	30.96	7	8	11.7929	19.81	5	5	38.0433	35.6	8	11	6.5183	16.41	4	4	5.64578	9.91	3	3	11.2536	13.31	4	4	29.7747	35.6	8	10	28.4677	24.46	7	8					7.875	11.15	3
O43399-2	TPD52L2	Isoform 2 of Tumor protein D54 OS=Homo sapiens OX=9606 GN=TPD52L2 - [TPD54_HUMAN]					2.81512	15.59	2	2	18.9196	45.7	5	5	5.08002	16.67	2	2	9.44359	15.59	2	2
P49588	AARS1	Alanine--tRNA ligase, cytoplasmic OS=Homo sapiens OX=9606 GN=AARS1 PE=1 SV=2 - [SYAC_HUMAN]	96.5969	35.74	26	31	112.477	43.08	29	35	189.678	48.35	32	43	120.995	46.18	31	36	176.672	49.38	35	46	60.337	27.38	20	21	39.968	22.62	17	17	80.7344	29.65	22	23	108.349	38.64	27	32	169.989	42.98	31	40	54.9983	26.14	20	21	73.8463	30.27	23
P10606	COX5B	Cytochrome c oxidase subunit 5B, mitochondrial OS=Homo sapiens OX=9606 GN=COX5B PE=1 SV=2 - [COX5B_HUMAN]	22.1123	40.31	5	6	28.3687	60.47	7	8	26.902	40.31	5	7	19.5319	40.31	5	6	37.5189	61.24	8	11	22.2965	40.31	5	6	15.1741	40.31	4	5	14.253	40.31	5	6	26.1702	40.31	5	7	78.6689	45.74	8	29	17.1062	40.31	5	6	21.1261	40.31	5
P12956	XRCC6	X-ray repair cross-complementing protein 6 OS=Homo sapiens OX=9606 GN=XRCC6 PE=1 SV=2 - [XRCC6_HUMAN]	136.35	51.89	26	39	73.2144	38.92	20	23	145.705	48.6	26	40	105.268	46.14	25	31	87.8573	42.53	20	26	52.1195	38.42	18	20	25.679	26.93	12	12	149.384	54.19	28	45	61.2337	35.3	16	18	136.066	47.45	21	34	60.4344	36.62	19	21	39.6777	30.71	15
P36776-2	LONP1	Isoform 2 of Lon protease homolog, mitochondrial OS=Homo sapiens OX=9606 GN=LONP1 - [LONM_HUMAN]	60.1467	29.16	19	21	32.2888	18.21	12	13	90.0821	40.45	22	26	32.8199	16.54	11	11	61.688	24.47	17	19	6.26025	5.25	4	4	4.33825	7.6	7	7	35.1994	16.09	12	13	50.8807	18.88	14	15	126.305	42.57	29	33	19.4123	11.73	9	9	35.61	18.88	14
Q9UBQ0	VPS29	Vacuolar protein sorting-associated protein 29 OS=Homo sapiens OX=9606 GN=VPS29 PE=1 SV=1 - [VPS29_HUMAN]	13.901	30.22	5	5	10.932	27.47	5	5	22.8482	40.11	6	6	18.2634	35.16	5	5	24.7769	40.11	6	7	9.4246	22.53	4	4	9.29169	22.53	4	4	16.823	27.47	5	5	21.9355	40.11	6	6	32.4529	42.86	6	8	5.72621	15.38	3	3	5.91828	16.48	3
P09211	GSTP1	Glutathione S-transferase P OS=Homo sapiens OX=9606 GN=GSTP1 PE=1 SV=2 - [GSTP1_HUMAN]	14.7718	30.48	4	4	12.1297	39.52	5	5	30.7551	52.38	6	7	11.2738	21.9	3	3	26.0102	43.33	6	8	12.3623	25.71	3	3	8.52974	17.14	2	2	20.3367	39.52	5	5	19.1687	44.76	6	6	18.0633	39.52	5	5	3.75322	17.14	2	2	13.7788	21.9	3
O75367-3	MACROH2A1	Isoform 3 of Core histone macro-H2A.1 OS=Homo sapiens OX=9606 GN=MACROH2A1 - [H2AY_HUMAN]	88.9638	53.91	17	25	60.7854	53.1	14	18	102.209	51.21	13	21	104.593	56.33	17	27	52.0421	39.62	10	12	65.0679	53.91	15	19	54.249	45.28	14	17	89.871	53.1	14	23	48.697	43.4	12	12	86.2456	54.45	15	20	52.4406	47.71	15	16	48.2128	43.94	12
Q52LJ0-1	FAM98B	Isoform 1 of Protein FAM98B OS=Homo sapiens OX=9606 GN=FAM98B - [FA98B_HUMAN]	21.9535	26.97	7	7	8.66003	13.33	3	3	53.6547	51.82	11	12	24.3286	31.52	8	8	18.7847	23.33	6	6	8.82575	15.15	4	4	5.81808	9.7	3	3	24.3414	29.09	7	7	3.73876	13.33	3	3	24.0864	29.7	6	6	7.41774	16.97	4	4
Q9Y6M9	NDUFB9	NADH dehydrogenase [ubiquinone] 1 beta subcomplex subunit 9 OS=Homo sapiens OX=9606 GN=NDUFB9 PE=1 SV=3 - [NDUB9_HUMAN]	25.8788	48.6	7	9	19.2948	48.6	7	7	33.947	43.58	6	8	15.8776	32.4	5	5	36.0384	48.6	7	10	10.5954	28.49	4	4	6.63293	23.46	3	3	14.1776	27.37	4	4	26.3958	43.58	6	7	47.2622	60.89	11	12	5.5352	12.85	2	2	28.1574	48.6	7
Q00577	PURA	Transcriptional activator protein Pur-alpha OS=Homo sapiens OX=9606 GN=PURA PE=1 SV=2 - [PURA_HUMAN]	44.7999	31.68	7	9	28.0446	41.3	7	10	39.558	31.37	7	9	22.3584	22.36	5	6	42.1046	23.29	5	9	13.9876	28.88	4	4	9.28903	12.42	3	3	32.9145	33.85	7	9	32.1763	21.12	5	8	45.2521	31.68	7	9	15.2157	29.19	5	8	18.2814	28.88	6
Cont_P04264	KRT1	Keratin, type II cytoskeletal 1 OS=Homo sapiens OX=9606 GN=KRT1 PE=1 SV=6 - [K2C1_HUMAN]	81.241	41.15	18	30	77.3765	32.92	15	27	341.654	50.78	24	93	171.118	52.95	25	52	130.528	24.22	12	42	231.736	47.52	28	71	70.7787	37.73	20	28	70.4747	29.97	15	21	82.8053	39.29	20	32	144.673	27.64	16	45	108.424	49.53	24	35	58.4023	29.35	16
P35222	CTNNB1	Catenin beta-1 OS=Homo sapiens OX=9606 GN=CTNNB1 PE=1 SV=1 - [CTNB1_HUMAN]	94.3709	42.77	24	26	88.2801	45.2	23	28	147.3	51.73	26	37	59.1987	28.68	16	18	123.592	44.43	24	33	56.2552	35.34	20	21	19.9936	13.7	9	9	80.4877	36.24	20	21	107.239	43.28	24	27	133.327	40.2	24	32	40.9318	21.9	13	14	71.112	32.27	20
Q99962	SH3GL2	Endophilin-A1 OS=Homo sapiens OX=9606 GN=SH3GL2 PE=1 SV=1 - [SH3G2_HUMAN]	42.295	37.5	11	12	61.8908	42.61	14	20	87.6467	44.32	16	26	73.7171	40.34	13	22	74.9624	42.61	14	21	29.1738	23.01	7	8	12.6747	15.06	4	4	66.1743	38.35	12	20	71.689	42.61	15	21	76.515	45.45	14	21	20.7802	25.85	7	8	40.3026	36.36	11
Cont_P13645	KRT10	Keratin, type I cytoskeletal 10 OS=Homo sapiens OX=9606 GN=KRT10 PE=1 SV=6 - [K1C10_HUMAN]	60.9164	33.73	16	19	45.8456	21.4	11	15	45.33	27.74	12	14	62.5581	35.1	17	19	19.4519	14.04	8	8	111.174	46.75	23	33	58.5185	38.53	18	21	38.1815	18.84	11	13	41.7019	23.46	12	13	24.1833	17.12	9	10	55.1649	35.1	15	16	24.2557	16.27	9
Q99447-4	PCYT2	Isoform 4 of Ethanolamine-phosphate cytidylyltransferase OS=Homo sapiens OX=9606 GN=PCYT2 - [PCY2_HUMAN]	13.6941	18.77	5	5	1.88395	5.88	2	2	23.3088	21.01	6	9	3.65841	7.56	3	3	34.8778	31.65	11	12									8.92347	17.37	5	5	17.7389	22.97	6	6	30.9424	30.25	7	8					2.38541	5.32	2
O75935-3	DCTN3	Isoform 3 of Dynactin subunit 3 OS=Homo sapiens OX=9606 GN=DCTN3 - [DCTN3_HUMAN]	9.52292	27.85	5	5	8.96863	27.85	5	5	7.48985	37.34	5	5	8.21882	22.78	4	4	9.78	22.78	4	4	6.21732	22.78	4	4	2.553	12.66	2	2	9.30707	22.78	4	4	7.19057	22.78	4	4	7.58343	22.78	4	4	4.33093	17.72	3	3	6.807	17.72	3
Q9UQB8-3	BAIAP2	Isoform 3 of Brain-specific angiogenesis inhibitor 1-associated protein 2 OS=Homo sapiens OX=9606 GN=BAIAP2 - [BAIP2_HUMAN]	25.6309	22.46	8	8	19.9808	20.51	8	8	57.685	40.43	16	17	22.6383	18.55	8	8	36.2276	28.91	10	10					4.44869	6.25	3	3	59.6541	45.7	17	18	34.6694	29.1	10	11	57.4214	45.9	17	18	4.74976	6.45	3	3	21.0856	18.95	6
P62333	PSMC6	26S proteasome regulatory subunit 10B OS=Homo sapiens OX=9606 GN=PSMC6 PE=1 SV=1 - [PRS10_HUMAN]	43.391	38.56	11	13	28.7684	26.48	9	11	66.2645	52.7	15	18	36.0355	38.56	12	14	53.5939	52.7	15	16	32.3346	30.85	10	12	23.5705	20.82	7	9	48.0566	49.36	14	17	33.7952	31.36	10	11	81.6632	54.24	16	19	11.7519	17.48	5	5	14.3131	15.94	5
P12532	CKMT1B	Creatine kinase U-type, mitochondrial OS=Homo sapiens OX=9606 GN=CKMT1B PE=1 SV=1 - [KCRU_HUMAN]	59.9979	44.84	14	17	94.0673	53	15	22	150.643	53	16	33	95.3772	51.32	15	20	119.694	55.4	17	28	76.8019	44.84	14	21	37.3902	34.05	10	11	74.0491	44.84	14	17	92.058	53	16	22	166.885	56.12	18	37	47.0003	33.57	10	16	63.8413	47.48	13
O95433	AHSA1	Activator of 90 kDa heat shock protein ATPase homolog 1 OS=Homo sapiens OX=9606 GN=AHSA1 PE=1 SV=1 - [AHSA1_HUMAN]	16.4666	20.12	6	6	12.3681	18.93	5	5	38.5318	45.86	14	14	22.5239	28.7	9	9	23.7066	29.29	9	9	4.87277	12.13	3	3	5.26012	9.47	2	2	21.9857	26.04	8	8	34.0916	40.53	12	12	44.2277	34.62	11	13	6.41281	11.83	3	3	9.44021	13.02	3
Q8WUD1	RAB2B	Ras-related protein Rab-2B OS=Homo sapiens OX=9606 GN=RAB2B PE=1 SV=1 - [RAB2B_HUMAN]	10.5584	17.13	3	3	14.7212	24.54	4	4	13.8205	23.61	4	4	14.1052	22.22	4	4	15.4161	22.22	4	4	11.028	17.13	3	3	10.6402	20.83	4	4	10.7968	17.13	3	3	18.9214	29.63	5	5	18.0428	22.69	5	5	10.2532	17.13	3	3	11.7127	26.39	5
P20340	RAB6A	Ras-related protein Rab-6A OS=Homo sapiens OX=9606 GN=RAB6A PE=1 SV=3 - [RAB6A_HUMAN]	26.6535	40.38	7	9	20.7729	26.44	5	7	25.5368	44.23	8	9	36.0442	47.12	8	12	30.8813	47.12	8	9	19.0352	20.67	4	6	21.5283	26.44	5	7	21.7266	33.17	6	7	29.3039	37.02	6	8	35.1588	50.96	10	11	17.9909	26.44	5	6	18.9104	26.44	5
P42704	LRPPRC	Leucine-rich PPR motif-containing protein, mitochondrial OS=Homo sapiens OX=9606 GN=LRPPRC PE=1 SV=3 - [LPPRC_HUMAN]	95.3001	28.62	31	35	103.358	35.65	38	43	142.734	34.94	36	41	28.3445	12.77	15	15	114.728	31.35	33	39	7.14301	4.88	7	7	8.87969	6.89	10	10	56.5224	19.08	22	24	69.1909	22.31	24	27	165.826	40.75	43	52	19.6091	9.11	11	11	63.3901	22.6	27
P61769	B2M	Beta-2-microglobulin OS=Homo sapiens OX=9606 GN=B2M PE=1 SV=1 - [B2MG_HUMAN]	8.23194	26.89	2	2					6.0029	26.89	2	2																					5.9907	26.89	2	2	7.99952	37.82	3	3
O95298	NDUFC2	NADH dehydrogenase [ubiquinone] 1 subunit C2 OS=Homo sapiens OX=9606 GN=NDUFC2 PE=1 SV=1 - [NDUC2_HUMAN]	7.17307	29.41	4	4	11.0327	38.66	4	4	11.371	51.26	6	6	8.27415	45.38	5	5	6.45382	51.26	6	6	5.6938	22.69	3	3	5.70302	22.69	3	3	8.65982	38.66	5	5	10.8173	54.62	6	6	13.5769	44.54	6	6	5.33339	16.81	2	2	8.18305	29.41	4
Q9UMY4	SNX12	Sorting nexin-12 OS=Homo sapiens OX=9606 GN=SNX12 PE=1 SV=4 - [SNX12_HUMAN]	7.66149	20.37	5	5	6.15019	22.84	4	4	21.4032	56.79	8	8	11.2908	48.77	6	7	11.7138	28.4	5	5	4.68036	18.52	3	3	5.08499	9.88	2	2	10.8339	33.33	6	6	10.6225	29.01	6	6	12.1766	27.78	5	5	4.92789	9.88	2	2	5.12376	15.43	3
O75380	NDUFS6	NADH dehydrogenase [ubiquinone] iron-sulfur protein 6, mitochondrial OS=Homo sapiens OX=9606 GN=NDUFS6 PE=1 SV=1 - [NDUS6_HUMAN]	31.1018	60.48	6	10	28.7981	60.48	6	10	33.493	60.48	7	9	27.1048	52.42	5	6	36.6711	60.48	7	8	26.067	60.48	6	9	9.09168	29.84	4	4	26.643	60.48	6	9	33.8361	60.48	6	12	40.3499	60.48	5	8	17.1297	52.42	4	5	32.7757	60.48	6
P13861-2	PRKAR2A	Isoform 2 of cAMP-dependent protein kinase type II-alpha regulatory subunit OS=Homo sapiens OX=9606 GN=PRKAR2A - [KAP2_HUMAN]	16.4447	22.25	6	6	20.3872	25.39	7	7	61.6652	48.43	14	16	9.90396	11.26	3	3	29.7639	28.27	8	10	6.73378	9.16	3	3	4.11026	6.81	2	2	20.6176	18.85	5	5	30.02	30.63	9	11	56.4011	34.29	10	16	10.3245	17.8	5	5	12.1651	20.94	6
O96000	NDUFB10	NADH dehydrogenase [ubiquinone] 1 beta subcomplex subunit 10 OS=Homo sapiens OX=9606 GN=NDUFB10 PE=1 SV=3 - [NDUBA_HUMAN]	20.6483	38.95	7	7	19.9693	38.95	7	7	19.3714	30.81	6	7	14.218	33.14	5	6	26.4543	52.91	8	8	13.8882	33.14	6	7	7.42012	29.07	4	4	12.885	25	5	5	18.8771	38.95	7	7	18.1367	38.95	6	7	11.1504	29.65	4	4	20.2685	43.02	7
P04843	RPN1	Dolichyl-diphosphooligosaccharide--protein glycosyltransferase subunit 1 OS=Homo sapiens OX=9606 GN=RPN1 PE=1 SV=1 - [RPN1_HUMAN]	50.3253	30.48	13	14	29.2696	19.93	10	10	64.2762	39.87	17	19	53.8415	34.6	15	16	40.8434	30.15	13	13	35.3392	26.52	13	13	31.1543	24.38	12	12	52.3192	37.4	17	17	31.2105	20.76	10	10	46.075	29.65	14	15	28.603	20.59	10	10	30.4484	24.22	12
P61978-3	HNRNPK	Isoform 3 of Heterogeneous nuclear ribonucleoprotein K OS=Homo sapiens OX=9606 GN=HNRNPK - [HNRPK_HUMAN]	79.6708	45	16	23	54.5943	40	14	18	97.858	44.77	17	26	67.6713	40.23	15	20	68.9656	50.23	16	19	52.2658	44.55	16	16	42.5847	39.09	13	13	84.9686	45.45	16	24	54.9729	39.09	13	14	86.7518	52.95	20	25	53.4792	40.91	15	17	42.8543	37.05	13
P36405	ARL3	ADP-ribosylation factor-like protein 3 OS=Homo sapiens OX=9606 GN=ARL3 PE=1 SV=2 - [ARL3_HUMAN]	15.7549	37.91	6	6	12.0159	34.07	4	4	41.9549	60.44	9	9	19.9005	51.1	6	6	24.0313	60.44	7	7	4.95817	11.54	2	2	3.82027	21.98	3	3	12.8033	28.57	4	4	29.4307	60.44	7	7	25.7407	44.51	5	5	11.2063	30.22	4	4	8.92907	30.22	4
Q9Y5K8	ATP6V1D	V-type proton ATPase subunit D OS=Homo sapiens OX=9606 GN=ATP6V1D PE=1 SV=1 - [VATD_HUMAN]	52.3866	52.63	11	14	32.8448	45.75	8	10	64.9661	49.39	8	14	47.5907	52.63	10	13	61.1163	55.47	11	15	19.621	33.2	6	6					33.2783	36.84	6	8	37.7236	46.56	9	9	56.5361	45.34	9	11	12.944	22.27	3	4	11.1526	25.1	3
Q9P0L0	VAPA	Vesicle-associated membrane protein-associated protein A OS=Homo sapiens OX=9606 GN=VAPA PE=1 SV=3 - [VAPA_HUMAN]	23.1082	23.69	5	6	20.9272	34.94	6	7	45.8376	42.57	7	10	20.8225	29.72	6	8	34.8845	53.01	9	13	19.465	33.73	6	7	8.58816	10.44	2	2	15.8626	22.49	5	5	18.7227	30.52	6	6	43.6881	38.96	7	11	10.6392	15.66	4	4	11.1393	15.66	4
Q16795	NDUFA9	NADH dehydrogenase [ubiquinone] 1 alpha subcomplex subunit 9, mitochondrial OS=Homo sapiens OX=9606 GN=NDUFA9 PE=1 SV=2 - [NDUA9_HUMAN]	67.9845	53.32	16	21	65.747	54.11	16	20	79.3818	55.44	17	22	61.8612	50.66	15	17	79.293	52.52	16	22	47.5411	50.66	15	16	30.0231	38.99	11	11	59.8426	50.66	15	18	65.7109	50.66	15	18	99.7802	54.38	18	26	28.6359	42.18	12	12	49.3606	47.48	14
Q9BPW8	NIPSNAP1	Protein NipSnap homolog 1 OS=Homo sapiens OX=9606 GN=NIPSNAP1 PE=1 SV=1 - [NIPS1_HUMAN]	18.6574	33.8	6	7	19.5697	24.3	5	8	46.7361	57.39	10	12	17.0719	37.32	6	7	43.5111	40.14	7	9	8.42591	16.55	3	3					22.2275	27.11	5	6	34.8981	47.18	7	8	68.7281	60.21	12	16					17.8399	24.65	5
P42765	ACAA2	3-ketoacyl-CoA thiolase, mitochondrial OS=Homo sapiens OX=9606 GN=ACAA2 PE=1 SV=2 - [THIM_HUMAN]	18.7061	24.43	7	7	13.0403	17.38	6	6	43.0417	40.81	10	11	11.8691	20.4	6	6	34.2325	32.24	9	11	5.3182	7.56	3	3	7.29046	10.33	4	4	16.6802	22.92	6	6	16.474	17.88	7	8	89.3584	60.2	18	22	5.07358	7.56	3	3	3.75493	7.56	3
Q15102	PAFAH1B3	Platelet-activating factor acetylhydrolase IB subunit alpha1 OS=Homo sapiens OX=9606 GN=PAFAH1B3 PE=1 SV=1 - [PA1B3_HUMAN]	19.7405	33.77	6	6	9.68397	16.02	4	4	25.1309	44.16	7	8	16.886	33.77	6	6	24.4586	33.77	6	7	5.67264	10.82	3	3	5.17652	10.82	3	3	23.1351	33.77	6	8	15.0018	23.38	5	5	33.4603	46.75	8	11	8.41038	15.15	3	3	8.86816	15.15	3
P62424	RPL7A	60S ribosomal protein L7a OS=Homo sapiens OX=9606 GN=RPL7A PE=1 SV=2 - [RL7A_HUMAN]	36.61	37.22	11	11	24.6651	45.86	10	11	53.926	53.01	13	14	39.941	43.98	12	13	34.2321	45.86	10	10	31.3681	43.98	12	12	24.1226	30.45	8	8	40.1836	40.6	11	11	21.0788	36.84	9	9	44.0155	41.35	12	12	19.9274	28.57	8	8	19.4439	32.71	7
Q12765	SCRN1	Secernin-1 OS=Homo sapiens OX=9606 GN=SCRN1 PE=1 SV=2 - [SCRN1_HUMAN]	63.0534	31.88	12	18	37.3997	27.29	10	12	95.8075	49.03	17	27	55.7103	42.75	12	16	97.105	39.37	16	25	26.0962	27.29	9	10	13.7418	16.67	6	6	66.9167	38.16	15	21	82.1391	39.37	16	25	107.621	57.49	18	29	26.5272	26.33	9	12	29.4238	24.4	8
Q96F07-2	CYFIP2	Isoform 2 of Cytoplasmic FMR1-interacting protein 2 OS=Homo sapiens OX=9606 GN=CYFIP2 - [CYFP2_HUMAN]	133.02	32	38	45	118.186	33.92	40	45	187.441	41.34	45	52	157.899	40.06	44	55	155.61	38.63	43	49	90.0843	26.34	29	34	34.762	15.08	17	17	146.945	36.87	42	48	123.443	31.44	36	40	131.188	28.65	32	38	65.6395	20.75	24	29	83.1109	24.42	29
P48643	CCT5	T-complex protein 1 subunit epsilon OS=Homo sapiens OX=9606 GN=CCT5 PE=1 SV=1 - [TCPE_HUMAN]	33.3543	24.03	11	11	25.7345	18.85	8	8	64.8713	42.51	16	20	50.423	36.97	17	19	40.3696	31.42	13	14	16.9704	20.52	9	9	20.3516	17.74	8	8	33.8731	23.84	11	11	37.4921	29.39	12	14	58.5088	34.75	14	17	5.30048	4.44	2	2	16.6321	17.01	7
P05771	PRKCB	Protein kinase C beta type OS=Homo sapiens OX=9606 GN=PRKCB PE=1 SV=4 - [KPCB_HUMAN]	101.735	37.7	19	31	83.2104	39.05	21	27	128.4	40.98	23	36	70.2632	35.92	19	23	132.263	46.94	25	39	43.0486	24.29	13	16	33.1363	22.8	12	14	74.8362	29.96	18	23	83.8672	35.02	19	27	177.468	40.54	26	48	44.8863	20.86	11	15	74.7217	29.81	16
P50990	CCT8	T-complex protein 1 subunit theta OS=Homo sapiens OX=9606 GN=CCT8 PE=1 SV=4 - [TCPQ_HUMAN]	30.3303	21.53	10	10	27.0202	20.07	9	9	39.3476	28.83	14	15	42.4607	31.57	15	15	41.8889	31.57	15	16	22.6601	21.17	10	10	19.1869	16.79	8	8	33.035	28.83	14	14	38.9588	25	13	14	27.0721	28.65	14	15	11.9509	10.77	5	5	25.3426	21.35	10
P05166	PCCB	Propionyl-CoA carboxylase beta chain, mitochondrial OS=Homo sapiens OX=9606 GN=PCCB PE=1 SV=3 - [PCCB_HUMAN]	7.11107	5.19	2	2	31.0735	24.12	10	12	34.1353	20.41	8	9	13.1223	15.21	6	6	49.9896	36.55	14	15	10.2519	8.91	4	4					26.0265	23.93	9	9	42.2234	33.21	13	14	58.9742	36.18	15	16					20.3835	27.27	11
P50148	GNAQ	Guanine nucleotide-binding protein G(q) subunit alpha OS=Homo sapiens OX=9606 GN=GNAQ PE=1 SV=4 - [GNAQ_HUMAN]	58.1287	43.73	13	17	52.9996	42.06	13	16	82.1953	47.63	15	20	53.2366	42.06	13	16	71.7908	42.9	13	21	52.9934	48.19	15	17	30.7611	35.93	11	12	50.7296	42.62	13	15	68.3293	51.25	15	17	91.7401	56.27	19	24	28.9709	34.26	10	12	34.6965	30.64	10
Q14254	FLOT2	Flotillin-2 OS=Homo sapiens OX=9606 GN=FLOT2 PE=1 SV=2 - [FLOT2_HUMAN]	60.1424	44.63	17	18	66.8414	51.4	18	19	83.3156	53.04	20	22	53.6997	41.59	16	16	63.2424	49.3	19	19	31.1149	28.97	10	10	38.5955	39.95	14	14	50.4104	37.62	13	14	66.774	51.64	20	21	64.4758	43.69	17	19	32.4715	31.07	11	11	49.0309	38.55	14
Q9UKM9	RALY	RNA-binding protein Raly OS=Homo sapiens OX=9606 GN=RALY PE=1 SV=1 - [RALY_HUMAN]	36.4322	33.99	11	13	13.9973	15.03	5	6	28.4526	31.05	9	10	31.716	28.43	9	11	8.08227	9.48	3	4	20.395	31.05	9	10	20.2269	24.51	9	9	35.5484	31.05	10	12	5.06235	9.8	3	3	12.6384	16.34	4	5	15.1637	25.49	8	9	8.74413	11.76	4
P43034	PAFAH1B1	Platelet-activating factor acetylhydrolase IB subunit beta OS=Homo sapiens OX=9606 GN=PAFAH1B1 PE=1 SV=2 - [LIS1_HUMAN]	36.0131	31.95	11	13	38.4306	38.05	13	14	52.4763	40.73	14	16	32.9529	30.98	11	13	57.5158	44.88	16	20	18.198	30.98	10	11	18.9724	22.93	8	9	37.5656	34.15	12	15	47.6151	42.93	14	19	62.0949	49.02	15	17	24.7403	26.1	9	10	34.0006	33.17	11
P50991	CCT4	T-complex protein 1 subunit delta OS=Homo sapiens OX=9606 GN=CCT4 PE=1 SV=4 - [TCPD_HUMAN]	58.1203	37.48	15	17	50.597	39.7	16	17	63.9555	43.97	16	17	64.0108	39.7	17	18	59.2193	39.7	16	17	25.5269	19.85	9	10	29.6229	28.57	12	12	53.7637	38.22	16	17	58.1114	38.4	17	18	78.0675	48.61	18	23	19.035	19.29	9	10	33.1583	33.4	13
O00487	PSMD14	26S proteasome non-ATPase regulatory subunit 14 OS=Homo sapiens OX=9606 GN=PSMD14 PE=1 SV=1 - [PSDE_HUMAN]	14.4187	21.94	5	6	11.0175	14.84	3	4	43.4836	40.32	7	9	8.73597	17.1	4	4	29.3797	40.32	7	8	4.91253	14.84	3	3	4.9691	6.45	2	2	18.2033	30.97	5	6	14.9381	30	5	5	25.379	35.16	6	6	3.18228	12.58	2	2	2.67084	17.42	3
O00408	PDE2A	cGMP-dependent 3',5'-cyclic phosphodiesterase OS=Homo sapiens OX=9606 GN=PDE2A PE=1 SV=1 - [PDE2A_HUMAN]	78.2568	35.18	24	26	42.4546	22	17	18	99.4257	42.4	26	28	17.4313	10.2	8	8	63.165	30.71	22	22	13.0669	6.27	6	6	5.27354	3.93	4	4	58.8249	23.49	18	18	57.8105	23.17	17	19	81.4874	35.6	22	27	6.47332	9.67	6	6	14.6921	10.84	7
Q71DI3	H3C13	Histone H3.2 OS=Homo sapiens OX=9606 GN=H3C13 PE=1 SV=3 - [H32_HUMAN]	22.8924	25.74	7	16	9.88042	25	5	7	63.4048	48.53	7	18	18.3472	22.06	5	11	14.2291	48.53	6	10	8.88042	13.24	3	5	9.91908	13.24	3	5	14.9647	27.21	6	10	11.0974	41.91	4	5	10.1508	13.24	3	4	7.61825	15.44	3	5	5.02656	13.24	2
P84243	H3-3B	Histone H3.3 OS=Homo sapiens OX=9606 GN=H3-3B PE=1 SV=2 - [H33_HUMAN]	42.9391	49.26	8	19	45.2675	48.53	6	13	170.252	48.53	7	39	66.3103	45.59	6	17	38.552	48.53	6	12	22.074	36.76	4	8	31.1516	36.76	4	7	37.9772	50.74	7	13	33.7389	41.91	4	7	38.8953	36.76	4	7	15.0137	38.97	4	8	5.02656	13.24	2
P68431	H3C12	Histone H3.1 OS=Homo sapiens OX=9606 GN=H3C12 PE=1 SV=2 - [H31_HUMAN]	22.8924	25.74	7	16	24.6242	48.53	6	9	66.7879	48.53	7	18	43.4557	45.59	6	14	24.9911	48.53	6	11	14.8415	36.76	4	6	9.91908	13.24	3	5	14.9647	27.21	6	10	21.0727	41.91	4	6	19.8871	36.76	4	6	7.61825	15.44	3	5	5.02656	13.24	2
P20336	RAB3A	Ras-related protein Rab-3A OS=Homo sapiens OX=9606 GN=RAB3A PE=1 SV=1 - [RAB3A_HUMAN]	50.449	52.73	9	13	54.7517	52.73	9	15	56.7047	52.73	9	15	50.3511	52.73	9	14	63.2998	53.64	10	18	50.8274	52.73	9	14	31.8873	44.09	8	10	50.6848	52.73	9	15	53.3717	50	9	14	55.4118	54.09	10	14	34.2008	52.73	9	12	50.0855	52.73	9
P52597	HNRNPF	Heterogeneous nuclear ribonucleoprotein F OS=Homo sapiens OX=9606 GN=HNRNPF PE=1 SV=3 - [HNRPF_HUMAN]	37.4169	26.27	8	10	18.0809	12.29	4	5	55.2968	32.53	8	12	27.3249	17.35	6	8	19.0825	10.36	3	4	21.5703	12.29	4	6	20.7596	16.14	5	6	30.3977	26.27	8	9	23.2387	16.14	5	6	40.6077	20.24	5	8	19.3178	16.39	5	6	14.8936	10.36	3
O75323	NIPSNAP2	Protein NipSnap homolog 2 OS=Homo sapiens OX=9606 GN=NIPSNAP2 PE=1 SV=1 - [NIPS2_HUMAN]	6.07904	10.49	2	3	21.9709	28.67	6	7	37.2189	38.46	7	8	12.7765	25.87	5	5	37.5249	34.97	7	9	9.66579	16.43	4	4	4.73747	5.24	2	2	13.8689	18.88	5	5	22.448	29.72	6	6	40.4005	38.11	8	9	4.12347	7.34	2	2	5.37998	7.34	2
Q12860	CNTN1	Contactin-1 OS=Homo sapiens OX=9606 GN=CNTN1 PE=1 SV=1 - [CNTN1_HUMAN]	167.213	48.23	38	47	190.397	49.12	35	56	281.785	49.9	38	66	163.202	47.54	34	48	235.979	54.42	41	62	122.709	41.06	29	36	72.2707	32.51	24	26	135.204	42.44	30	37	166.329	46.37	34	50	310.946	55.5	45	73	81.9551	36.44	26	29	149.008	43.52	32
P10176	COX8A	Cytochrome c oxidase subunit 8A, mitochondrial OS=Homo sapiens OX=9606 GN=COX8A PE=1 SV=2 - [COX8A_HUMAN]					1.65203	59.42	2	3
Q9BXS5	AP1M1	AP-1 complex subunit mu-1 OS=Homo sapiens OX=9606 GN=AP1M1 PE=1 SV=3 - [AP1M1_HUMAN]	30.1269	25.06	9	11	5.65637	5.44	2	2	19.6542	19.15	8	8	20.0142	26.95	9	10	25.0219	36.64	11	11									27.3237	24.11	10	11	19.9999	22.22	8	8	25.2321	26	10	10	6.57357	12.53	4	4
Q9NTK5	OLA1	Obg-like ATPase 1 OS=Homo sapiens OX=9606 GN=OLA1 PE=1 SV=2 - [OLA1_HUMAN]	12.3716	8.84	3	4	12.5202	12.12	4	5	36.844	28.54	9	11	17.8071	19.44	7	8	24.0191	21.97	8	9	2.02304	6.31	2	2					25.1904	23.23	8	9	29.8925	31.31	10	11	38.1719	34.09	9	12
P55060-3	CSE1L	Isoform 3 of Exportin-2 OS=Homo sapiens OX=9606 GN=CSE1L - [XPO2_HUMAN]	75.2858	28.15	22	26	34.1983	18.62	14	14	132.492	44.97	30	37	52.4409	24.02	19	20	62.7567	24.44	20	23	28.8443	14.6	11	11	17.409	12.49	10	10	55.6572	23.92	19	20	43.9934	21.16	16	18	75.339	27.2	17	20	19.7558	12.8	9	9	20.0312	9.31	6
P30048-2	PRDX3	Isoform 2 of Thioredoxin-dependent peroxide reductase, mitochondrial OS=Homo sapiens OX=9606 GN=PRDX3 - [PRDX3_HUMAN]	24.3709	39.08	7	9	38.5367	46.22	8	10	52.7748	55.04	9	12	51.8251	58.82	9	12	40.2621	42.02	7	11	32.8491	41.6	7	11	22.1555	39.08	7	8	50.0901	54.62	8	13	49.1982	58.82	9	13	59.6392	59.24	10	14	14.3561	26.05	6	6	28.6071	33.19	7
P62244	RPS15A	40S ribosomal protein S15a OS=Homo sapiens OX=9606 GN=RPS15A PE=1 SV=2 - [RS15A_HUMAN]	17.249	30.77	4	5	16.8265	46.15	5	6	14.0593	30.77	4	4	19.7081	46.15	5	6	13.9697	30.77	4	4	17.2525	30.77	4	6	14.425	30.77	4	5	16.8331	30.77	4	5	16.7656	30.77	4	5	19.6955	38.46	5	6	7.93948	30.77	4	4	11.5423	30.77	4
P30043	BLVRB	Flavin reductase (NADPH) OS=Homo sapiens OX=9606 GN=BLVRB PE=1 SV=3 - [BLVRB_HUMAN]	29.3581	47.09	6	7	20.9826	35.44	4	6	54.3168	59.22	7	11	15.6256	30.58	4	5	44.8105	51.94	6	9	10.6276	14.08	2	3	9.39867	14.08	2	3	44.0904	59.22	7	10	34.4495	47.57	6	8	27.783	33.01	4	7	14.4268	21.36	3	4	7.83247	19.42	2
P55268	LAMB2	Laminin subunit beta-2 OS=Homo sapiens OX=9606 GN=LAMB2 PE=1 SV=2 - [LAMB2_HUMAN]	210.521	34.59	44	53	203.681	37.65	48	58	178.561	28.64	37	42	142.355	26.81	35	41	185.726	31.92	40	45	189.227	35.15	45	54	107.742	25.31	34	35	163.638	34.59	43	46	195.915	33.48	42	52	162.458	28.25	35	40	161.175	32.26	41	53	145.895	31.76	40
P09493-5	TPM1	Isoform 5 of Tropomyosin alpha-1 chain OS=Homo sapiens OX=9606 GN=TPM1 - [TPM1_HUMAN]	29.4792	34.69	9	9	35.1577	38.37	10	11	52.5539	45.71	14	17	31.515	35.1	10	10	36.1095	35.1	9	10	27.8798	31.43	9	10	17.9993	22.45	6	6	36.4593	38.37	10	11	34.6747	40	10	11	46.9628	53.06	16	21	17.0494	27.35	7	8	26.2879	38.37	10
Q9BZV1	UBXN6	UBX domain-containing protein 6 OS=Homo sapiens OX=9606 GN=UBXN6 PE=1 SV=1 - [UBXN6_HUMAN]	26.7188	34.92	10	12	19.3171	27.66	8	8	35.5246	26.3	7	8	15.7344	24.72	7	7	28.4666	26.53	7	8	4.2586	9.07	3	3	2.17514	6.35	2	2	17.1044	12.02	4	5	27.4199	29.02	8	8	78.9786	43.31	12	16	4.22441	12.24	4	5	7.64023	15.19	5
Q96QK1	VPS35	Vacuolar protein sorting-associated protein 35 OS=Homo sapiens OX=9606 GN=VPS35 PE=1 SV=2 - [VPS35_HUMAN]	118.158	37.06	25	30	84.6509	37.44	25	26	165.352	50.75	32	40	114.932	46.98	29	32	140.56	45.6	30	34	57.2741	26.51	16	17	32.9572	20.23	14	14	104.373	37.44	25	28	130.444	42.96	29	35	133.681	40.45	28	35	52.8928	29.65	19	22	70.2585	33.42	22
P98160	HSPG2	Basement membrane-specific heparan sulfate proteoglycan core protein OS=Homo sapiens OX=9606 GN=HSPG2 PE=1 SV=4 - [PGBM_HUMAN]	263.836	22.52	61	72	376.497	32.02	87	103	235.392	19.7	54	63	261.741	22.39	64	73	276.48	24	65	70	318.551	29.08	84	100	138.455	16.44	45	49	242	20.15	59	63	214.219	19.22	56	63	433.384	29.26	77	100	215.305	20.02	61	74	269.732	26.85	75
P78352-3	DLG4	Isoform 3 of Disks large homolog 4 OS=Homo sapiens OX=9606 GN=DLG4 - [DLG4_HUMAN]	76.2897	40.22	19	23	73.2573	37.17	18	19	97.3432	38.83	18	25	40.1618	27.46	14	14	104.295	41.89	20	27	28.7608	22.61	11	11	9.07263	11.37	6	6	55.6146	34.4	16	17	86.6047	43.13	22	25	138.291	47.02	24	34	24.1111	31.35	14	15	62.3444	36.62	19
P14406	COX7A2	Cytochrome c oxidase subunit 7A2, mitochondrial OS=Homo sapiens OX=9606 GN=COX7A2 PE=1 SV=1 - [CX7A2_HUMAN]	16.1531	56.63	3	4	20.7138	56.63	3	5	34.8897	56.63	3	6	25.8983	56.63	3	5	33.045	56.63	3	6	15.0964	56.63	3	4	11.9273	56.63	3	3	13.4067	56.63	3	3	22.3209	56.63	3	5	34.7881	59.04	4	6	8.43542	27.71	2	2	8.69122	27.71	2
P09417	QDPR	Dihydropteridine reductase OS=Homo sapiens OX=9606 GN=QDPR PE=1 SV=2 - [DHPR_HUMAN]	20.1874	29.51	5	5	29.9713	46.72	7	7	48.8705	49.59	8	11	25.2898	42.21	6	6	51.263	56.56	9	13	17.259	25	4	4	16.7342	25.82	4	4	9.93531	13.11	2	2	37.6587	49.18	7	9	38.9641	49.59	8	9	6.65201	16.8	3	3	19.348	47.13	7
Q9NQC3-2	RTN4	Isoform B of Reticulon-4 OS=Homo sapiens OX=9606 GN=RTN4 - [RTN4_HUMAN]	25.5523	21.18	6	8	29.3135	34.05	7	8	57.8531	34.85	7	10	16.6027	29.76	6	7	42.2068	26.01	6	10	20.0228	34.05	7	7	12.8309	15.28	4	4	15.481	20.64	5	5	25.2256	28.15	6	7	17.7392	16.62	3	4	15.2734	20.64	4	6	11.7507	20.64	4
Q9NPJ3-2	ACOT13	Isoform 2 of Acyl-coenzyme A thioesterase 13 OS=Homo sapiens OX=9606 GN=ACOT13 - [ACO13_HUMAN]	6.23357	18.8	2	2	6.07373	21.37	2	2	15.2509	58.97	4	4	14.9101	58.97	4	5	12.0185	47.86	3	3	9.37558	47.86	3	3					7.12223	18.8	2	2	10.5811	29.91	3	3	6.23571	18.8	2	2					2.90365	19.66	2
P09874	PARP1	Poly [ADP-ribose] polymerase 1 OS=Homo sapiens OX=9606 GN=PARP1 PE=1 SV=4 - [PARP1_HUMAN]	99.1794	37.38	29	30	34.3011	14	12	12	164.553	46.15	35	45	80.9946	35.31	25	26	25.5989	12.62	10	10	40.331	19.13	16	16	50.276	20.32	17	17	113.94	33.23	29	34	24.2003	11.74	9	9	75.8194	29.29	21	22	31.468	21.3	17	17	16.7787	11.83	10
Q99719-2	SEPTIN5	Isoform 2 of Septin-5 OS=Homo sapiens OX=9606 GN=SEPTIN5 - [SEPT5_HUMAN]	32.654	26.59	9	9	38.9245	26.59	9	12	57.5233	41.62	10	13	35.296	26.59	9	10	61.8996	50.58	12	17	23.8656	22.83	7	7	19.0458	21.1	6	6	41.7047	26.59	9	12	42.5144	26.59	9	11	70.429	32.37	11	15	21.3547	19.65	6	7	40.6801	26.88	10
P05023	ATP1A1	Sodium/potassium-transporting ATPase subunit alpha-1 OS=Homo sapiens OX=9606 GN=ATP1A1 PE=1 SV=1 - [AT1A1_HUMAN]	409.822	45.06	43	102	413.869	49.36	45	112	548.314	48.09	45	146	321.275	48.48	45	85	474.416	48.97	46	121	276.507	44.57	42	78	207.883	41.45	37	64	279.869	46.33	44	80	450.918	46.92	44	117	663.061	47.12	50	166	248.861	42.23	40	78	334.74	45.94	42
P63000	RAC1	Ras-related C3 botulinum toxin substrate 1 OS=Homo sapiens OX=9606 GN=RAC1 PE=1 SV=1 - [RAC1_HUMAN]	26.8484	44.27	9	10	28.6179	50	8	8	35.6312	58.85	10	10	29.7032	51.56	9	12	33.2769	58.85	10	10	19.1887	40.63	7	7	14.1148	29.69	5	5	26.1132	41.15	8	9	30.1254	58.85	10	10	39.5854	58.85	10	12	11.1337	21.35	4	4	18.4253	41.15	8
Q12931-2	TRAP1	Isoform 2 of Heat shock protein 75 kDa, mitochondrial OS=Homo sapiens OX=9606 GN=TRAP1 - [TRAP1_HUMAN]	31.5872	20.89	12	12	23.8674	15.98	10	10	53.2279	31.64	16	16	37.7294	24.73	13	14	40.2681	32.26	16	17	14.9843	10.45	6	6	9.35029	5.07	3	3	27.2101	21.97	13	14	49.2149	33.64	17	18	58.68	32.1	16	16	13.2153	11.52	7	7	23.9543	13.98	8
P47756-2	CAPZB	Isoform 2 of F-actin-capping protein subunit beta OS=Homo sapiens OX=9606 GN=CAPZB - [CAPZB_HUMAN]	7.9149	16.54	4	4	16.6588	34.19	8	8	24.9298	25.74	7	7	17.6644	27.57	6	6	22.2582	27.57	7	7	7.76978	14.34	4	4	6.42903	16.54	4	4	13.6413	20.59	5	5	15.3603	32.72	7	7	11.7928	19.12	4	4	10.3593	14.34	4	4	4.85831	9.19	3
Q9BPX5	ARPC5L	Actin-related protein 2/3 complex subunit 5-like protein OS=Homo sapiens OX=9606 GN=ARPC5L PE=1 SV=1 - [ARP5L_HUMAN]	6.89068	16.34	2	2	13.6973	46.41	4	5	12.8819	21.57	3	4	15.1719	46.41	4	5	12.6279	33.99	4	5	6.28896	16.34	2	2					10.3641	21.57	3	4	20.9833	58.82	5	6	16.3746	41.18	4	5	6.20949	16.34	2	2	7.06154	21.57	3
P51148	RAB5C	Ras-related protein Rab-5C OS=Homo sapiens OX=9606 GN=RAB5C PE=1 SV=2 - [RAB5C_HUMAN]	25.0055	36.57	6	7	33.3531	53.24	8	10	26.1684	33.33	6	7	32.7269	42.13	7	9	25.4141	33.33	6	7	24.9921	35.65	6	8	15.6069	35.65	6	6	15.7729	26.85	5	5	31.3012	42.13	7	9	19.6133	33.33	6	7	15.3261	36.57	5	6	16.7264	53.24	8
Q9UQ16-2	DNM3	Isoform 2 of Dynamin-3 OS=Homo sapiens OX=9606 GN=DNM3 - [DYN3_HUMAN]	136.432	39.46	28	44	119.564	40.05	27	36	167.146	51.46	35	49	105.159	38.42	27	35	161.08	48.66	33	49	76.5417	35.04	24	29	46.7754	23.98	17	20	99.6924	36.2	25	34	139.034	42.84	30	40	265.267	51.46	40	72	62.455	25.15	19	25	106.917	40.51	27
P16104	H2AX	Histone H2AX OS=Homo sapiens OX=9606 GN=H2AX PE=1 SV=2 - [H2AX_HUMAN]	96.318	47.55	4	34	55.4654	52.45	5	19	130.418	52.45	5	31	81.7231	52.45	5	22	39.8591	47.55	4	12	50.3152	47.55	4	17	40.766	52.45	5	12	49.7322	52.45	5	19	39.2667	52.45	5	13	66.5104	52.45	6	19	56.3861	52.45	5	17	37.1945	47.55	4
P27105	STOM	Stomatin OS=Homo sapiens OX=9606 GN=STOM PE=1 SV=3 - [STOM_HUMAN]	18.2753	34.03	7	7	14.6037	25.69	5	5	27.0455	31.6	7	8	12.2895	16.32	3	3	15.5773	19.1	4	4	12.2116	16.32	3	3	12.6416	20.83	5	5	16.021	24.31	5	5	11.6571	21.88	5	6	14.2175	16.67	3	4	15.4192	25.69	6	6	18.175	32.64	7
Q86VP6	CAND1	Cullin-associated NEDD8-dissociated protein 1 OS=Homo sapiens OX=9606 GN=CAND1 PE=1 SV=2 - [CAND1_HUMAN]	104.815	32.11	31	33	78.4618	30.33	28	29	106.392	33.66	31	34	105.612	30.16	30	35	104.489	31.38	30	32	51.9562	24.15	25	26	54.0275	22.76	24	26	70.6588	25.04	26	26	87.9096	30.98	29	31	96.5166	30.33	26	29	35.3054	14.63	16	16	50.7576	18.21	19
O60313-2	OPA1	Isoform 2 of Dynamin-like 120 kDa protein, mitochondrial OS=Homo sapiens OX=9606 GN=OPA1 - [OPA1_HUMAN]	97.2846	33.9	28	31	89.4938	35.21	30	30	144.671	42.03	33	38	77.8608	27.58	23	23	131.928	45.14	37	39	59.345	25.38	22	23	38.2237	19.76	17	17	80.3139	29.99	27	27	108.458	39.32	33	35	207.21	49.05	42	50	42.9676	22.47	19	19	77.981	34.8	30
P45974-2	USP5	Isoform Short of Ubiquitin carboxyl-terminal hydrolase 5 OS=Homo sapiens OX=9606 GN=USP5 - [UBP5_HUMAN]	128.286	38.68	24	35	92.3661	37.84	21	29	171.266	46.35	27	36	85.07	31.74	20	26	145.648	43.95	26	37	84.8716	35.45	22	26	78.1829	33.89	20	26	118.958	37.6	24	31	141.916	38.68	26	36	184.17	54.97	30	44	52.3691	25.75	16	19	61.1318	28.62	16
Q14141-2	SEPTIN6	Isoform I of Septin-6 OS=Homo sapiens OX=9606 GN=SEPTIN6 - [SEPT6_HUMAN]	58.2159	39.11	13	21	66.215	33.26	12	19	69.6409	41.69	14	18	60.6754	33.26	11	19	71.0694	42.86	15	25	43.3891	33.26	11	15	14.8075	12.88	5	6	65.4569	37.7	12	19	70.774	40.52	14	21	106.556	48.95	18	27	28.585	26.7	9	13	61.8519	33.26	12
P0CF74	IGLC6	Immunoglobulin lambda constant 6 OS=Homo sapiens OX=9606 GN=IGLC6 PE=1 SV=1 - [IGLC6_HUMAN]	39.1048	46.23	3	13	35.6361	46.23	3	9	40.1599	46.23	3	15	86.647	50.94	4	26	47.2467	46.23	3	14	52.5245	46.23	3	16	37.5782	46.23	3	11	52.2328	46.23	3	15	37.1352	46.23	3	10	68.1314	50.94	4	19	48.7141	46.23	3	15	45.495	46.23	3
P07237	P4HB	Protein disulfide-isomerase OS=Homo sapiens OX=9606 GN=P4HB PE=1 SV=3 - [PDIA1_HUMAN]	22.3129	16.14	8	8	50.8567	40.55	18	18	80.3797	49.21	20	22	59.723	40.55	18	18	51.7005	35.63	15	17	49.1263	38.98	17	17	28.1715	25.98	12	12	57.4763	42.13	19	20	61.6466	42.13	18	18	56.3814	36.42	14	16	19.2263	23.43	8	9	39.2378	38.78	15
Q14764	MVP	Major vault protein OS=Homo sapiens OX=9606 GN=MVP PE=1 SV=4 - [MVP_HUMAN]	15.3552	8.73	6	6	22.5657	12.54	9	9	31.0122	14.33	7	9	19.0494	10.53	8	8	30.516	17.47	11	11	14.3988	10.86	9	9	14.1393	7.05	6	6	6.02719	3.25	2	2	7.48999	4.26	3	3	34.8592	13.55	7	7	16.4232	10.3	8	8	17.5827	13.1	10
O75390	CS	Citrate synthase, mitochondrial OS=Homo sapiens OX=9606 GN=CS PE=1 SV=2 - [CISY_HUMAN]	9.91233	8.15	4	4	29.5364	31.55	12	13	52.8746	42.49	12	14	22.8457	25.32	9	9	54.1488	40.34	14	19	21.4347	23.39	7	8	11.8959	11.8	5	5	14.5372	22.32	10	10	32.655	28.33	11	12	56.3686	46.35	16	18	12.0029	13.3	6	6	24.1791	20.17	9
P30049	ATP5F1D	ATP synthase subunit delta, mitochondrial OS=Homo sapiens OX=9606 GN=ATP5F1D PE=1 SV=2 - [ATPD_HUMAN]	10.225	37.5	3	3	11.2655	37.5	3	3	13.6015	58.33	4	5	11.902	37.5	3	3	15.126	58.33	4	8	11.6119	37.5	3	3	7.40521	13.69	2	2	11.7419	37.5	3	4	16.8291	37.5	3	4	15.9419	37.5	3	4	6.9413	13.69	2	2	7.97337	13.69	2
Q96HU8	DIRAS2	GTP-binding protein Di-Ras2 OS=Homo sapiens OX=9606 GN=DIRAS2 PE=1 SV=1 - [DIRA2_HUMAN]	20.0793	43.22	7	7	11.8138	28.64	5	5	30.926	53.77	8	8	13.2656	28.64	5	5	24.7939	37.19	6	7	4.0448	10.05	2	2					13.2954	30.15	5	5	17.7204	37.19	6	6	28.0178	46.73	7	8	4.70545	12.56	2	2	4.85745	11.06	2
P62888	RPL30	60S ribosomal protein L30 OS=Homo sapiens OX=9606 GN=RPL30 PE=1 SV=2 - [RL30_HUMAN]	14.7824	47.83	4	5	11.3524	47.83	4	5	19.552	47.83	4	5	13.6739	47.83	4	4	17.1393	47.83	4	5	17.2422	47.83	4	5	9.46665	31.3	3	3	12.2048	40.87	3	3	11.8617	30.43	2	3	18.063	47.83	4	5	8.48422	47.83	4	4	7.73575	31.3	3
Q86Y39	NDUFA11	NADH dehydrogenase [ubiquinone] 1 alpha subcomplex subunit 11 OS=Homo sapiens OX=9606 GN=NDUFA11 PE=1 SV=3 - [NDUAB_HUMAN]	26.753	57.45	5	6	21.5968	49.65	4	5	25.0253	57.45	5	6	9.99885	26.95	2	2	22.8953	57.45	5	5	11.5116	33.33	3	4	2.3256	19.86	2	2	17.05	49.65	4	4	19.3369	57.45	5	5	29.9621	58.16	6	6	8.79862	36.17	3	3	17.1746	57.45	5
P00167-2	CYB5A	Isoform 2 of Cytochrome b5 OS=Homo sapiens OX=9606 GN=CYB5A - [CYB5_HUMAN]									7.75008	34.69	2	2																	4.76099	34.69	2	2													2.21823	34.69	2
Q9UIJ7	AK3	GTP:AMP phosphotransferase AK3, mitochondrial OS=Homo sapiens OX=9606 GN=AK3 PE=1 SV=4 - [KAD3_HUMAN]	17.4724	35.24	7	7	11.5348	31.28	6	6	10.7568	21.15	4	4	6.7412	16.3	3	3	13.0013	28.63	6	6	16.2729	31.28	6	7	1.80094	12.78	3	4	15.3718	31.28	6	6	10.8962	25.55	5	6	6.90385	14.98	3	3					17.3869	33.48	6
P17612	PRKACA	cAMP-dependent protein kinase catalytic subunit alpha OS=Homo sapiens OX=9606 GN=PRKACA PE=1 SV=2 - [KAPCA_HUMAN]	15.4287	16.52	5	9	24.5601	27.64	8	9	39.6707	35.61	9	11	20.9855	26.21	7	8	40.4582	35.9	9	14	8.84718	11.11	4	4	4.18462	5.13	2	2	25.2432	29.34	7	11	32.1875	32.76	9	12	82.0579	38.18	13	19	2.52257	5.13	2	2	13.9021	15.1	6
P60201	PLP1	Myelin proteolipid protein OS=Homo sapiens OX=9606 GN=PLP1 PE=1 SV=2 - [MYPR_HUMAN]	96.4994	35.74	7	37	78.0623	22.74	6	33	166.958	51.62	9	53	86.1689	51.62	9	30	114.061	35.74	7	41	65.5523	22.74	6	23	84.4461	23.47	7	39	38.9341	22.74	6	14	104.521	35.74	7	38	64.052	24.91	7	20	50.1511	22.74	6	20	61.9406	22.74	6
P27824	CANX	Calnexin OS=Homo sapiens OX=9606 GN=CANX PE=1 SV=2 - [CALX_HUMAN]	73.9943	34.8	17	21	50.9844	30.91	15	16	155.085	45.44	24	48	66.8716	44.43	18	19	70.2222	40.88	19	23	48.634	31.76	14	15	43.9412	30.57	14	15	65.7249	34.63	20	22	58.5064	32.26	18	21	121.408	49.83	23	35	60.3869	30.24	16	20	51.0721	30.24	17
Q7L5N1	COPS6	COP9 signalosome complex subunit 6 OS=Homo sapiens OX=9606 GN=COPS6 PE=1 SV=1 - [CSN6_HUMAN]	14.8081	17.74	5	5	8.70526	10.7	3	3	41.2299	48.32	11	13	7.91217	10.7	3	3	23.6522	36.09	8	8									16.0701	21.1	6	6	24.0485	31.5	8	8	17.5445	21.1	6	6	4.98371	8.56	2	2	6.57853	10.7	3
O14531	DPYSL4	Dihydropyrimidinase-related protein 4 OS=Homo sapiens OX=9606 GN=DPYSL4 PE=1 SV=2 - [DPYL4_HUMAN]	17.6934	15.38	6	6	25.9848	23.78	10	10	44.8828	31.64	12	12	17.2104	17.13	7	7	54.0462	37.41	14	15	10.2301	11.54	5	5	8.00997	5.94	3	3	17.2501	16.08	6	6	34.3585	24.48	10	11	56.1317	36.01	13	14	7.65452	6.64	3	3	17.211	13.81	6
Q15366-3	PCBP2	Isoform 3 of Poly(rC)-binding protein 2 OS=Homo sapiens OX=9606 GN=PCBP2 - [PCBP2_HUMAN]	34.1159	33.7	9	10	24.0023	28.45	7	7	48.2331	37.85	9	13	41.4053	33.7	9	11	32.4361	37.85	9	10	25.8466	28.45	7	8	16.9267	22.93	6	6	35.1978	40.06	10	11	28.5635	37.85	9	9	66.7808	49.72	11	15	21.3867	24.86	7	8	17.9977	25.14	7
Q8IUR0	TRAPPC5	Trafficking protein particle complex subunit 5 OS=Homo sapiens OX=9606 GN=TRAPPC5 PE=1 SV=1 - [TPPC5_HUMAN]	4.03934	9.04	2	2					11.2001	31.38	4	4	0	9.04	2	2																					6.72762	18.62	2	2
P52272	HNRNPM	Heterogeneous nuclear ribonucleoprotein M OS=Homo sapiens OX=9606 GN=HNRNPM PE=1 SV=3 - [HNRPM_HUMAN]	80.5526	33.42	22	27	50.1632	30.68	19	22	145.728	50.68	31	48	113.192	49.32	30	44	57.805	31.92	20	21	63.4765	33.56	22	25	42.4634	24.79	15	16	103.609	43.29	29	38	39.18	22.05	14	14	94.8141	38.77	25	30	47.117	30.82	17	18	26.8754	16.85	10
Q9H4G0	EPB41L1	Band 4.1-like protein 1 OS=Homo sapiens OX=9606 GN=EPB41L1 PE=1 SV=2 - [E41L1_HUMAN]	128.918	43.81	31	42	124.544	46.99	34	44	192.549	50.74	35	51	133.662	41.77	29	39	189.294	51.76	37	56	71.2075	34.73	27	30	41.8516	26.9	17	17	107.595	36.21	28	34	139.195	46.31	33	46	207.129	50.06	37	53	59.0999	30.65	21	21	90.8231	40.98	30
P54619-2	PRKAG1	Isoform 2 of 5'-AMP-activated protein kinase subunit gamma-1 OS=Homo sapiens OX=9606 GN=PRKAG1 - [AAKG1_HUMAN]	16.5431	19.73	4	5	8.31179	13.71	3	3	15.1925	12.71	3	4	5.51524	7.02	2	2	12.9937	18.73	4	4	5.09357	7.02	2	2	5.08309	9.36	3	3					14.9168	28.76	7	7									7.48072	13.04	3
P36507	MAP2K2	Dual specificity mitogen-activated protein kinase kinase 2 OS=Homo sapiens OX=9606 GN=MAP2K2 PE=1 SV=1 - [MP2K2_HUMAN]	53.1599	29.5	11	17	32.0421	33.75	9	11	77.1028	47	13	17	26.3744	22.5	8	10	51.3365	40.75	11	14	18.4302	25.5	6	7	4.6204	5	2	3	37.1986	34.75	10	14	44.8823	29.25	11	15	67.0444	39.5	13	18	10.0337	11	3	4	11.9784	16.75	5
P05388	RPLP0	60S acidic ribosomal protein P0 OS=Homo sapiens OX=9606 GN=RPLP0 PE=1 SV=1 - [RLA0_HUMAN]	31.5706	33.12	8	11	22.6349	28.08	7	7	37.744	35.33	9	10	29.4674	25.55	8	10	29.2406	31.55	8	9	23.8324	25.55	8	8	16.76	29.34	7	7	33.2611	33.12	8	9	17.7004	19.24	6	6	8.28438	6.31	2	3	23.7568	36.28	8	8	24.4495	30.91	7
Cont_P08779	KRT16	Keratin, type I cytoskeletal 16 OS=Homo sapiens OX=9606 GN=KRT16 PE=1 SV=4 - [K1C16_HUMAN]	13.8879	12.26	6	7	7.82001	3.38	2	3	10.372	7.61	4	4	26.0379	18.18	8	9	4.43128	3.38	2	2	79.8813	53.91	23	28	9.5128	7.82	4	5					14.8647	10.36	5	6	4.41445	3.38	2	2	7.96163	6.34	3	4	4.58642	3.38	2
P62241	RPS8	40S ribosomal protein S8 OS=Homo sapiens OX=9606 GN=RPS8 PE=1 SV=2 - [RS8_HUMAN]	25.3618	39.42	7	7	19.1505	38.46	7	7	29.2773	45.67	8	9	26.6855	45.67	8	8	27.32	45.67	8	8	22.3697	45.67	8	8	27.0827	45.67	8	8	27.8809	45.67	8	8	27.0001	45.67	8	8	31.5826	52.4	9	9	25.0183	45.67	8	9	17.9117	45.67	8
Q14203-3	DCTN1	Isoform 3 of Dynactin subunit 1 OS=Homo sapiens OX=9606 GN=DCTN1 - [DCTN1_HUMAN]	88.0327	26.21	26	28	41.4561	15.78	16	16	152.674	39	36	40	58.0497	22.25	23	25	129.331	38.43	35	36	36.1379	14.89	16	16	29.096	14.48	14	14	67.419	24.68	23	24	91.5457	27.18	25	26	142.269	37.3	35	37	30.3616	13.03	13	13	56.1452	22.25	22
O00408-2	PDE2A	Isoform PDE2A1 of cGMP-dependent 3',5'-cyclic phosphodiesterase OS=Homo sapiens OX=9606 GN=PDE2A - [PDE2A_HUMAN]	78.2568	35.98	24	26	42.4546	22.5	17	18	99.4257	43.37	26	28	17.4313	10.43	8	8	63.165	31.41	22	22	13.0669	6.41	6	6	5.27354	4.02	4	4	58.8249	24.02	18	18	57.8105	23.7	17	19	76.3467	30.65	20	24	6.47332	9.89	6	6	14.6921	11.09	7
P01860	IGHG3	Immunoglobulin heavy constant gamma 3 OS=Homo sapiens OX=9606 GN=IGHG3 PE=1 SV=2 - [IGHG3_HUMAN]	52.5818	42.97	11	16	44.8482	40.85	10	13	47.1322	37.67	10	16	185.78	54.11	16	60	62.1799	50.93	13	23	60.4885	45.89	12	21	33.3568	44.03	11	18	53.5901	46.95	13	21	42.1634	42.97	11	18	46.3019	42.97	11	15	87.4535	54.11	16	32	56.7181	45.89	12
P37235	HPCAL1	Hippocalcin-like protein 1 OS=Homo sapiens OX=9606 GN=HPCAL1 PE=1 SV=3 - [HPCL1_HUMAN]	6.70874	10.88	2	2	13.2866	22.28	4	4	14.6173	22.28	4	4	10.0578	17.1	3	3	19.0344	30.05	5	5	11.3309	22.28	4	4	4.37756	16.06	3	3	16.1207	25.91	5	5	15.1483	27.46	5	5	16.3351	34.72	6	6					10.026	22.28	4
P04632	CAPNS1	Calpain small subunit 1 OS=Homo sapiens OX=9606 GN=CAPNS1 PE=1 SV=1 - [CPNS1_HUMAN]	9.22862	11.94	3	3	8.44904	11.94	3	3	32.9575	41.42	7	7	9.71433	11.94	3	3	23.4282	32.46	6	6	8.64974	11.94	3	3	6.46644	11.94	3	3	9.37022	11.94	3	3	15.2979	27.99	5	6	36.8895	52.61	8	8	4.81622	9.33	2	2	1.82901	18.28	3
P18859	ATP5PF	ATP synthase-coupling factor 6, mitochondrial OS=Homo sapiens OX=9606 GN=ATP5PF PE=1 SV=1 - [ATP5J_HUMAN]	38.6019	51.85	6	7	43.6276	51.85	6	9	35.1293	47.22	5	9	36.3236	51.85	6	8	36.9928	51.85	6	7	28.4654	31.48	4	5	15.4762	31.48	3	4	39.7334	51.85	6	8	32.9982	45.37	5	7	50.6875	57.41	8	15	27.1772	37.96	5	6	36.4794	45.37	5
P23284	PPIB	Peptidyl-prolyl cis-trans isomerase B OS=Homo sapiens OX=9606 GN=PPIB PE=1 SV=2 - [PPIB_HUMAN]	22.6492	31.94	8	10	21.4204	34.72	8	8	38.559	44.91	12	14	37.7436	44.91	11	14	17.3261	30.09	7	7	21.9486	31.94	8	9	17.0324	30.09	7	8	31.5053	40.28	9	11	22.3792	31.94	7	9	19.4672	44.91	9	9	15.2081	31.02	7	8	25.7877	31.48	8
Q53GQ0	HSD17B12	Very-long-chain 3-oxoacyl-CoA reductase OS=Homo sapiens OX=9606 GN=HSD17B12 PE=1 SV=2 - [DHB12_HUMAN]	39.5149	37.18	9	10	43.2516	44.55	11	12	54.5554	56.09	12	15	36.0047	41.35	9	9	39.6699	44.55	11	11	31.887	35.9	10	10	23.1335	29.49	8	8	31.9502	33.97	9	9	35.7932	43.91	11	11	42.9021	41.99	10	11	10.6625	12.18	3	3	14.4575	26.28	5
P61160	ACTR2	Actin-related protein 2 OS=Homo sapiens OX=9606 GN=ACTR2 PE=1 SV=1 - [ARP2_HUMAN]	24.7464	21.57	7	8	25.8485	25.38	8	9	50.195	31.98	9	11	29.8877	29.7	8	10	43.4176	28.68	10	14	20.7501	15.74	6	8	10.7259	15.74	5	5	23.686	19.04	6	7	30.7068	24.87	9	10	49.7358	43.4	11	15	7.88825	9.9	3	3	7.72221	9.9	3
O60262	GNG7	Guanine nucleotide-binding protein G(I)/G(S)/G(O) subunit gamma-7 OS=Homo sapiens OX=9606 GN=GNG7 PE=1 SV=1 - [GBG7_HUMAN]	23.7745	57.35	4	6	18.8665	57.35	3	5	29.232	57.35	4	8	18.4192	57.35	4	6	26.2497	57.35	4	7	18.959	57.35	4	6	10.5711	47.06	3	4	15.0702	57.35	4	5	19.367	57.35	4	5	37.4577	57.35	4	9	10.4087	57.35	4	5	15.0394	47.06	3
P82909	MRPS36	Alpha-ketoglutarate dehydrogenase component 4 OS=Homo sapiens OX=9606 GN=MRPS36 PE=1 SV=2 - [KGD4_HUMAN]									4.06243	27.18	2	2	5.4371	27.18	2	2	7.27459	27.18	2	2													0	27.18	2	2	13.2778	28.16	2	3					6.05734	27.18	2
P35580-4	MYH10	Isoform 4 of Myosin-10 OS=Homo sapiens OX=9606 GN=MYH10 - [MYH10_HUMAN]	294.185	39.61	68	82	197.283	34.88	55	61	350.586	42.2	67	85	225.082	35.43	56	68	270.983	36.27	60	68	139.427	22.77	38	47	74.5538	14.95	25	28	189.287	30.74	52	57	224.911	33.68	57	66	361.327	42.95	69	84	134.439	27.3	47	52	153.198	29.3	49
P62269	RPS18	40S ribosomal protein S18 OS=Homo sapiens OX=9606 GN=RPS18 PE=1 SV=3 - [RS18_HUMAN]	31.3981	52.63	10	11	14.0194	37.5	6	6	28.1282	43.42	8	9	24.7165	44.08	8	9	24.2314	38.16	7	8	17.16	32.89	6	6	20.7093	32.89	6	7	22.8373	47.37	9	10	20.8014	38.82	7	7	24.5797	42.76	7	9	15.059	26.97	5	5	13.4701	31.58	5
P20339-2	RAB5A	Isoform 2 of Ras-related protein Rab-5A OS=Homo sapiens OX=9606 GN=RAB5A - [RAB5A_HUMAN]	8.94443	15.92	3	3	19.5436	32.34	5	6	13.1194	15.92	3	4	19.2253	32.34	5	6	19.5942	34.83	5	6	16.9152	25.37	4	6	14.9905	25.37	4	5	9.32213	25.37	4	4	19.1154	32.34	5	6	8.82985	15.92	3	4	7.9989	17.91	3	4	8.9776	25.37	4
O43837	IDH3B	Isocitrate dehydrogenase [NAD] subunit beta, mitochondrial OS=Homo sapiens OX=9606 GN=IDH3B PE=1 SV=2 - [IDH3B_HUMAN]	31.652	27.27	9	10	44.7762	37.92	11	13	59.3335	45.97	15	19	36.2491	40	12	14	63.2688	52.73	16	20	22.9131	29.09	10	11	14.2661	19.22	6	6	29.1257	27.01	9	10	57.4732	52.73	16	20	68.084	50.91	16	20	10.8739	16.1	5	5	30.3185	27.01	9
P19367	HK1	Hexokinase-1 OS=Homo sapiens OX=9606 GN=HK1 PE=1 SV=3 - [HXK1_HUMAN]	182.378	45.47	38	56	212.166	44.49	39	64	258.156	50.49	41	69	201.134	42.53	37	60	236.602	47.44	40	66	150.995	43.62	38	52	111.065	40.02	32	38	194.507	41.55	36	57	213.037	43.84	38	61	235.564	53.33	46	63	135.451	41.66	35	44	204.848	45.91	38
Q9NS86	LANCL2	LanC-like protein 2 OS=Homo sapiens OX=9606 GN=LANCL2 PE=1 SV=1 - [LANC2_HUMAN]	63.5168	50.67	15	16	43.2513	49.33	13	13	65.4001	51.11	13	13	38.9895	33.78	10	11	51.466	46.67	12	12	31.0757	24.89	8	9	20.0044	22.22	7	7	34.241	28.67	9	9	41.5272	44	12	13	25.9983	20.67	7	7	13.4012	14	5	5	25.9097	28	9
Q9ULD0	OGDHL	2-oxoglutarate dehydrogenase-like, mitochondrial OS=Homo sapiens OX=9606 GN=OGDHL PE=1 SV=3 - [OGDHL_HUMAN]	77.978	26.73	24	27	84.0355	36.34	27	29	108.394	39.21	28	31	48.1497	19.5	18	20	112.519	37.62	29	35	32.9176	17.43	16	17	23.8113	9.41	10	10	41.0367	17.82	17	17	74.0779	32.67	26	27	152.58	40.4	31	37	28.6341	14.16	14	16	50.0681	19.5	19
Q92747	ARPC1A	Actin-related protein 2/3 complex subunit 1A OS=Homo sapiens OX=9606 GN=ARPC1A PE=1 SV=2 - [ARC1A_HUMAN]	35.6214	39.19	11	11	28.473	29.46	8	9	52.4722	53.24	13	14	28.953	30.54	8	8	46.9575	43.51	12	13	9.17635	14.32	4	4					20.7271	26.49	7	7	32.6154	32.7	9	9	47.0076	45.95	13	15	9.66026	17.03	5	5	17.9664	25.41	7
Q9P0M6	MACROH2A2	Core histone macro-H2A.2 OS=Homo sapiens OX=9606 GN=MACROH2A2 PE=1 SV=3 - [H2AW_HUMAN]	39.554	35.48	10	14	16.4432	16.4	5	6	51.8564	39.52	11	14	37.6901	27.96	8	11	15.6965	12.37	4	4	29.7531	33.6	9	11	15.4391	16.13	5	5	56.7222	44.62	13	15	14.4011	12.37	4	4	25.3933	23.92	6	7	11.3726	25.27	6	6	6.64477	12.9	4
P62491	RAB11A	Ras-related protein Rab-11A OS=Homo sapiens OX=9606 GN=RAB11A PE=1 SV=3 - [RB11A_HUMAN]	23.3175	43.52	9	9	16.6802	27.78	6	6	17.3653	35.65	7	7	20.499	43.52	9	9	23.4891	38.89	8	8	16.5771	27.31	6	6	12.898	39.35	8	8	21.5476	36.57	8	8	20.0423	43.52	9	9	19.6711	39.35	8	8	7.96951	22.69	5	5	11.5158	29.63	6
P11586	MTHFD1	C-1-tetrahydrofolate synthase, cytoplasmic OS=Homo sapiens OX=9606 GN=MTHFD1 PE=1 SV=4 - [C1TC_HUMAN]	74.5019	29.41	22	23	56.1359	30.16	23	25	106.783	44.39	33	34	47.6196	25.99	20	20	83.3343	36.79	29	29	44.7839	21.39	17	18	29.6364	16.47	14	14	61.8808	26.42	22	23	67.5516	31.66	25	25	89.4068	38.4	26	30	32.4425	16.47	14	14	51.4055	27.17	22
P11498	PC	Pyruvate carboxylase, mitochondrial OS=Homo sapiens OX=9606 GN=PC PE=1 SV=2 - [PYC_HUMAN]	86.1484	34.55	28	31	67.0792	30.14	24	25	109.568	32	26	31	51.1148	20.71	17	18	99.3141	34.8	28	30	17.8282	11.8	9	10	7.34249	7.56	6	6	51.2688	20.29	18	18	70.5839	29.2	23	24	169.643	47.62	40	48	35.1833	19.02	16	16	61.5238	27.67	24
P62249	RPS16	40S ribosomal protein S16 OS=Homo sapiens OX=9606 GN=RPS16 PE=1 SV=2 - [RS16_HUMAN]	19.1688	49.32	7	7	16.4761	41.1	6	6	18.502	41.1	7	7	14.0852	25.34	5	5	17.3534	42.47	6	6	11.8105	33.56	5	5	15.9093	49.32	8	9	17.5699	41.1	6	6	17.8926	41.1	6	6	19.3268	50.68	7	7	12.4702	35.62	5	5	12.1199	27.4	4
P50395	GDI2	Rab GDP dissociation inhibitor beta OS=Homo sapiens OX=9606 GN=GDI2 PE=1 SV=2 - [GDIB_HUMAN]	11.6045	12.81	5	5	38.2307	22.47	8	10	75.8792	38.43	13	18	45.8876	31.91	11	13	74.6986	45.39	15	19	17.5271	21.57	8	8	8.83619	8.99	4	4	40.7921	33.93	11	15	62.3674	35.28	12	16	55.6292	27.64	11	15	9.91535	17.75	6	6	23.8212	22.92	8
P12273	PIP	Prolactin-inducible protein OS=Homo sapiens OX=9606 GN=PIP PE=1 SV=1 - [PIP_HUMAN]																																	28.1338	56.85	7	7
P35609	ACTN2	Alpha-actinin-2 OS=Homo sapiens OX=9606 GN=ACTN2 PE=1 SV=1 - [ACTN2_HUMAN]	45.7636	18.12	13	13	42.921	23.49	17	19	61.9963	23.49	18	19	62.5378	22.15	19	20	71.2648	26.17	22	22	31.4996	14.43	11	11	10.8385	6.82	5	5	59.8707	23.49	19	19	70.3069	27.74	21	22	79.525	31.88	24	24	15.696	7.27	6	7	23.9711	14.32	11
Q9Y6G9	DYNC1LI1	Cytoplasmic dynein 1 light intermediate chain 1 OS=Homo sapiens OX=9606 GN=DYNC1LI1 PE=1 SV=3 - [DC1L1_HUMAN]	23.7692	23.14	10	10	18.7964	20.46	9	9	44.2282	30.21	12	12	16.5314	15.3	7	7	30.6837	26.58	11	11	7.06309	10.71	5	5	8.20158	10.13	5	5	20.1212	17.78	7	7	24.9371	24.67	11	11	24.695	22.37	8	8	5.34049	9.37	4	4	12.8537	19.69	7
Q9GZY8-2	MFF	Isoform 2 of Mitochondrial fission factor OS=Homo sapiens OX=9606 GN=MFF - [MFF_HUMAN]	5.62528	19.24	3	3	5.95763	11.68	2	2	20.194	33.33	5	5	5.10904	13.4	2	2	9.47166	17.53	3	3													5.95233	13.06	2	2	24.1388	35.05	5	6	2.6705	9.28	2	2	7.59044	13.75	3
Q96IU4	ABHD14B	Putative protein-lysine deacylase ABHD14B OS=Homo sapiens OX=9606 GN=ABHD14B PE=1 SV=1 - [ABHEB_HUMAN]	6.65211	10.95	2	2	2.87922	10.95	2	2	7.62868	15.71	3	3	11.1063	26.19	4	4	5.36721	10.95	2	2									12.6423	22.38	4	4	7.39624	15.71	3	3	5.48975	23.33	3	3	9.95919	22.38	4	4	12.038	22.38	4
P20674	COX5A	Cytochrome c oxidase subunit 5A, mitochondrial OS=Homo sapiens OX=9606 GN=COX5A PE=1 SV=2 - [COX5A_HUMAN]	31.3131	32	4	8	47.83	52.67	6	11	45.7362	52.67	7	12	41.4345	52	5	9	50.029	52.67	6	11	23.3916	52	5	9	15.797	32	4	5	22.527	32	4	8	47.5134	53.33	7	12	80.7216	56.67	9	17	21.4664	26.67	3	7	32.8345	32.67	6
P39656	DDOST	Dolichyl-diphosphooligosaccharide--protein glycosyltransferase 48 kDa subunit OS=Homo sapiens OX=9606 GN=DDOST PE=1 SV=4 - [OST48_HUMAN]	22.1427	31.58	10	10	8.2738	13.16	4	4	43.2896	32.89	9	11	29.3724	30.92	9	10	15.9028	10.75	3	4	10.263	8.33	4	4	5.22778	10.75	3	3	18.5806	20.18	7	7	9.56488	14.91	4	4	20.0097	17.76	6	8	10.1077	9.87	4	4	10.4517	9.87	4
Q9Y2J2	EPB41L3	Band 4.1-like protein 3 OS=Homo sapiens OX=9606 GN=EPB41L3 PE=1 SV=2 - [E41L3_HUMAN]	203.013	45.81	38	53	206.215	45.91	40	54	255.946	49.4	42	56	172.502	44.99	37	44	245.767	48.57	42	58	151.119	41.49	35	42	105.699	38.55	29	32	157.825	40.2	34	39	215.594	47.38	39	55	293.251	50.78	49	68	98.1013	30.08	25	30	159.893	44.62	37
P35580-5	MYH10	Isoform 5 of Myosin-10 OS=Homo sapiens OX=9606 GN=MYH10 - [MYH10_HUMAN]	294.185	39.4	67	81	197.283	34.41	54	60	346.892	42.02	66	84	223.021	34.41	54	65	268.03	36.02	59	67	139.427	23.02	38	47	74.5538	15.11	25	28	187.103	30.43	51	56	222.813	32.54	55	64	354.192	41.91	67	82	134.439	26.95	46	51	153.198	29.62	49
Q9Y224	RTRAF	RNA transcription, translation and transport factor protein OS=Homo sapiens OX=9606 GN=RTRAF PE=1 SV=1 - [RTRAF_HUMAN]	41.8771	46.72	9	10	28.3223	43.03	8	8	52.9239	46.72	9	12	38.0295	46.72	9	10	33.9852	50.41	10	10	27.7945	41.39	8	9	11.3192	26.64	5	6	37.8849	46.72	9	10	26.3625	46.72	9	9	44.6229	40.16	9	10	21.1762	40.16	7	8	23.7164	38.93	7
O95741	CPNE6	Copine-6 OS=Homo sapiens OX=9606 GN=CPNE6 PE=1 SV=3 - [CPNE6_HUMAN]	42.554	29.62	14	14	10.3079	15.98	8	8	72.4366	50.63	21	25	7.80532	7.72	4	4	46.9924	30.34	14	15	2.78833	3.59	2	3					68.4432	38.06	19	21	41.8985	32.14	14	15	53.478	31.96	14	16	8.84103	8.62	4	4	11.2703	12.39	6
P68036	UBE2L3	Ubiquitin-conjugating enzyme E2 L3 OS=Homo sapiens OX=9606 GN=UBE2L3 PE=1 SV=1 - [UB2L3_HUMAN]									10.1226	24.03	2	2	3.87743	14.29	2	2	14.8956	40.26	4	4													7.97836	24.03	2	2	8.67385	21.43	2	2
Q96BM9	ARL8A	ADP-ribosylation factor-like protein 8A OS=Homo sapiens OX=9606 GN=ARL8A PE=1 SV=1 - [ARL8A_HUMAN]	36.1707	53.23	8	12	27.6569	50	7	10	42.3398	50	7	12	28.2151	37.63	6	9	21.2922	32.26	6	8	14.5581	37.63	6	6	11.0976	40.86	6	8	24.8908	44.62	7	9	38.5085	50	7	12	42.0198	44.62	7	11	14.5894	32.26	5	6	20.3187	50	7
Q15907	RAB11B	Ras-related protein Rab-11B OS=Homo sapiens OX=9606 GN=RAB11B PE=1 SV=4 - [RB11B_HUMAN]	23.3175	46.79	10	10	16.6802	27.52	6	6	17.3653	38.99	8	8	22.6013	46.79	10	10	25.4152	42.2	9	9	16.5771	27.06	6	6	14.8525	42.66	9	9	23.762	39.91	9	9	26.4157	56.42	11	11	28.7688	52.29	10	10	9.61554	26.15	6	6	13.6422	33.03	7
Q14203-6	DCTN1	Isoform 6 of Dynactin subunit 1 OS=Homo sapiens OX=9606 GN=DCTN1 - [DCTN1_HUMAN]	93.5067	27.14	27	29	46.6497	18.41	18	18	152.674	37.92	36	40	62.2734	23.29	24	26	129.331	38.79	36	37	38.3714	16.13	17	17	31.377	15.74	15	15	73.9087	25.65	24	25	101.913	29.5	27	29	142.269	37.69	36	38	30.3616	12.67	13	13	60.1672	23.29	23
Q13011	ECH1	Delta(3,5)-Delta(2,4)-dienoyl-CoA isomerase, mitochondrial OS=Homo sapiens OX=9606 GN=ECH1 PE=1 SV=2 - [ECH1_HUMAN]					12.2216	22.26	7	7	30.2413	40.55	9	10	9.94736	14.94	4	4	23.2959	24.39	6	6	6.12948	10.37	3	3	5.11882	6.4	2	2	10.1939	13.11	4	4	6.76711	8.54	3	3	20.2513	21.95	6	6					11.0357	13.11	4
Q9Y2X7	GIT1	ARF GTPase-activating protein GIT1 OS=Homo sapiens OX=9606 GN=GIT1 PE=1 SV=2 - [GIT1_HUMAN]	43.2413	29.57	17	20	32.2732	27.6	16	16	45.9531	24.31	15	16	21.0772	15.64	9	9	36.647	23.78	14	16	13.4918	12.09	9	9	8.13992	7.62	5	5	17.5783	14.32	10	10	30.417	18.53	13	13	75.1802	36.53	18	25	7.47853	9.33	6	6	16.924	14.59	10
Q00839	HNRNPU	Heterogeneous nuclear ribonucleoprotein U OS=Homo sapiens OX=9606 GN=HNRNPU PE=1 SV=6 - [HNRPU_HUMAN]	148.793	33.58	24	38	80.294	34.55	20	30	198.664	37.09	24	43	146.693	36.12	24	39	94.7079	32.24	20	28	80.9594	24.36	17	29	61.3605	24.85	15	22	126.564	35.88	24	36	63.3955	24.48	17	22	150.756	42.42	29	39	77.1968	25.45	18	24	44.5707	19.15	12
O43324	EEF1E1	Eukaryotic translation elongation factor 1 epsilon-1 OS=Homo sapiens OX=9606 GN=EEF1E1 PE=1 SV=1 - [MCA3_HUMAN]	4.99131	25.86	3	3					11.6707	29.31	4	4	4.95207	11.49	2	2									4.40747	11.49	2	2									5.53449	20.11	2	3
Q15029-2	EFTUD2	Isoform 2 of 116 kDa U5 small nuclear ribonucleoprotein component OS=Homo sapiens OX=9606 GN=EFTUD2 - [U5S1_HUMAN]	62.1907	29.03	21	21	18.0977	12.91	10	10	107.647	42.8	28	32	42.3779	22.95	17	17	16.9137	10.89	8	8	20.6581	13.77	11	11	14.4325	9.28	8	8	48.06	22.52	17	17	15.3674	10.25	8	8	34.0216	19	12	12	20.9404	20.06	15	15	7.9292	6.94	5
Q9UHG3	PCYOX1	Prenylcysteine oxidase 1 OS=Homo sapiens OX=9606 GN=PCYOX1 PE=1 SV=3 - [PCYOX_HUMAN]	39.2478	26.53	10	12	28.94	24.95	9	9	62.2722	42.97	14	16	35.6509	26.73	10	10	38.347	34.06	11	12	22.7955	19.41	8	8	13.0061	12.87	5	5	20.9181	16.63	7	7	26.3769	24.55	9	9	39.2505	31.29	11	12	11.5049	14.65	5	5	12.9436	10.5	4
O00154-6	ACOT7	Isoform 6 of Cytosolic acyl coenzyme A thioester hydrolase OS=Homo sapiens OX=9606 GN=ACOT7 - [BACH_HUMAN]	27.3982	28.27	7	8	23.6821	26.44	6	7	33.3808	37.39	9	9	34.0836	34.35	8	9	47.8258	32.52	8	12	16.9566	27.36	6	6	17.2764	20.06	5	6	20.7569	27.05	6	7	52.462	37.69	10	14	54.2006	31.31	11	13	12.4552	15.5	4	4	23.5577	29.79	7
P31689	DNAJA1	DnaJ homolog subfamily A member 1 OS=Homo sapiens OX=9606 GN=DNAJA1 PE=1 SV=2 - [DNJA1_HUMAN]	18.7384	23.68	6	6	11.6	14.36	3	3	19.1357	20.4	5	5	15.1721	15.11	3	3	14.5738	12.85	3	4	19.5807	26.95	6	6					26.4559	24.69	6	9	30.1472	24.69	6	10	41.026	30.98	6	9	12.2792	12.59	3	4	9.79251	12.59	3
Q562R1	ACTBL2	Beta-actin-like protein 2 OS=Homo sapiens OX=9606 GN=ACTBL2 PE=1 SV=2 - [ACTBL_HUMAN]	72.3884	15.43	4	31	84.5306	15.69	5	38	177.907	36.7	8	67	114.191	16.22	6	43	130.837	28.72	7	50	74.1873	15.69	5	37	47.6485	18.35	5	28	93.6174	18.62	6	42	107.371	16.22	6	46	138.742	28.99	11	55	39.946	17.02	5	19	48.7469	9.31	3
Q9NZ32	ACTR10	Actin-related protein 10 OS=Homo sapiens OX=9606 GN=ACTR10 PE=1 SV=1 - [ARP10_HUMAN]	9.20397	13.67	5	5	1.7585	3.36	2	2	23.3749	25.66	8	8	5.96604	11.27	5	5	13.7841	12.47	5	5	1.6441	3.36	2	2					6.25798	12.47	5	5	8.58728	15.35	5	5	11.1217	17.51	5	5
Q9GZT3-2	SLIRP	Isoform 2 of SRA stem-loop-interacting RNA-binding protein, mitochondrial OS=Homo sapiens OX=9606 GN=SLIRP - [SLIRP_HUMAN]	5.70763	22.43	2	2	13.093	44.86	4	5	12.2882	42.99	4	4	4.68885	22.43	2	2	7.69147	31.78	3	3	2.18105	22.43	2	2					3.70866	18.69	2	2					11.9998	42.99	4	4					6.70521	46.73	4
Q9Y277-2	VDAC3	Isoform 2 of Voltage-dependent anion-selective channel protein 3 OS=Homo sapiens OX=9606 GN=VDAC3 - [VDAC3_HUMAN]	27.9071	27.11	7	9	22.4332	27.82	7	8	35.4334	43.31	10	13	33.539	41.2	9	10	38.1391	41.2	9	11	19.6921	25.7	6	7	8.73959	11.97	3	4	21.3195	25.7	6	7	34.7292	33.1	8	11	44.8214	33.8	9	12	22.1102	23.24	6	7	38.0395	31.69	8
P21810	BGN	Biglycan OS=Homo sapiens OX=9606 GN=BGN PE=1 SV=2 - [PGS1_HUMAN]	61.3474	37.5	10	15	104.078	50.27	13	25	78.3317	46.47	12	20	92.9821	50.27	13	21	42.6223	30.43	8	10	84.7711	46.47	12	20	11.8227	19.29	5	5	70.329	46.47	12	17	43.1589	27.99	8	12	98.1312	48.91	14	23	34.8609	33.15	9	12	55.7842	35.33	11
P17661	DES	Desmin OS=Homo sapiens OX=9606 GN=DES PE=1 SV=3 - [DESM_HUMAN]	27.282	8.09	6	10	38.2888	8.51	6	13	32.5706	6.38	4	10	61.8629	35.96	17	21	39.0872	15.32	8	13	35.0211	9.15	7	13	15.5453	6.38	4	5	25.6126	6.38	4	7	26.5887	6.38	4	8	26.9757	7.02	5	9	28.0378	8.51	5	9	25.517	6.38	4
P40763-3	STAT3	Isoform 3 of Signal transducer and activator of transcription 3 OS=Homo sapiens OX=9606 GN=STAT3 - [STAT3_HUMAN]	25.9047	16.07	9	9	5.25833	5.26	3	3	50.1165	24.79	14	15	27.3692	21.19	11	11	13.026	6.93	5	5	17.6882	11.36	7	7	5.40117	3.88	3	3	25.5551	16.9	9	13	8.96044	7.89	5	5	39.9099	26.32	10	10	13.1139	11.63	6	6	12.5867	13.85	7
Q16527	CSRP2	Cysteine and glycine-rich protein 2 OS=Homo sapiens OX=9606 GN=CSRP2 PE=1 SV=3 - [CSRP2_HUMAN]	5.93981	12.95	2	2	3.12713	17.62	2	2	9.33602	22.8	3	3									5.49151	14.51	2	2																	2.43848	12.95	2	2	2.3136	11.92	2
Q9UH99	SUN2	SUN domain-containing protein 2 OS=Homo sapiens OX=9606 GN=SUN2 PE=1 SV=3 - [SUN2_HUMAN]	66.1124	36.26	15	18	8.06471	10.88	5	5	52.7448	27.34	11	16	47.7932	30.13	12	13	7.92855	5.44	3	3	12.0846	10.04	6	7	32.1228	24.41	11	12	40.5564	20.5	10	11	5.26733	6.56	3	3	22.6226	13.67	6	6	10.9432	19.8	8	9
P62316	SNRPD2	Small nuclear ribonucleoprotein Sm D2 OS=Homo sapiens OX=9606 GN=SNRPD2 PE=1 SV=1 - [SMD2_HUMAN]	14.492	40.68	4	4					16.9739	49.15	5	5	5.57566	16.1	2	2	6.03328	47.46	5	5					8.68387	32.2	3	3	7.20917	24.58	3	3	7.12131	32.2	3	3					5.07026	23.73	2	2
O94826	TOMM70	Mitochondrial import receptor subunit TOM70 OS=Homo sapiens OX=9606 GN=TOMM70 PE=1 SV=1 - [TOM70_HUMAN]	50.7883	31.91	16	16	60.7788	37.34	18	20	101.031	41.78	20	26	44.795	28.78	16	17	97.0709	42.27	20	26	27.5594	23.36	13	13	10.2261	12.99	7	7	45.2563	31.09	16	17	61.7842	34.7	17	19	118.021	46.71	21	28	22.7695	15.3	9	9	37.9187	23.36	13
Q13501	SQSTM1	Sequestosome-1 OS=Homo sapiens OX=9606 GN=SQSTM1 PE=1 SV=1 - [SQSTM_HUMAN]	75.7355	45.45	10	16	80.0208	45.45	10	16	141.44	53.41	13	25	57.2716	42.95	9	13	133.165	46.36	11	26	105.984	48.41	12	22	47.5404	37.95	10	17	110.022	50.68	12	22	71.2151	41.36	9	16	87.274	41.14	9	16
Q99963-4	SH3GL3	Isoform 4 of Endophilin-A3 OS=Homo sapiens OX=9606 GN=SH3GL3 - [SH3G3_HUMAN]	12.9843	14.41	4	4	16.0201	20.29	6	6	25.2312	30.29	9	9	14.9641	22.35	7	7	24.7622	28.82	10	10	10.3216	16.76	5	5					29.9922	32.65	11	11	24.4232	27.06	8	8	35.3928	35.29	10	11	3.34835	6.18	2	2	12.9777	21.47	6
P52565	ARHGDIA	Rho GDP-dissociation inhibitor 1 OS=Homo sapiens OX=9606 GN=ARHGDIA PE=1 SV=3 - [GDIR1_HUMAN]	15.2051	22.55	4	4	8.04082	15.2	3	3	48.623	42.65	7	9	11.2908	15.2	3	3	19.9256	22.55	5	5	4.41259	15.2	2	2					33.5449	22.55	5	8	24.3031	22.55	4	6	35.1398	46.57	6	8	7.2132	15.2	2	2	7.95724	15.2	2
Q9UPY8	MAPRE3	Microtubule-associated protein RP/EB family member 3 OS=Homo sapiens OX=9606 GN=MAPRE3 PE=1 SV=1 - [MARE3_HUMAN]	30.1352	36.65	9	10	28.0456	37.37	9	11	59.2893	55.52	13	18	32.358	39.5	10	11	37.7721	46.26	10	10	20.5689	31.32	8	10	9.17451	13.52	4	4	35.5772	37.37	9	10	38.2103	38.08	10	11	76.4041	55.52	14	18	10.834	19.93	5	7	18.1229	24.56	6
P21333-2	FLNA	Isoform 2 of Filamin-A OS=Homo sapiens OX=9606 GN=FLNA - [FLNA_HUMAN]	170.122	25.5	48	49	168.698	27.4	50	52	142.084	23.95	41	41	219.626	33	60	67	168.241	28.04	48	49	209.787	33.16	59	64	52.5387	13.15	24	24	150.034	23.57	44	47	149.122	25.46	44	48	198.434	27.4	46	52	136.011	23.15	42	44	163.502	26.3	50
Q16658	FSCN1	Fascin OS=Homo sapiens OX=9606 GN=FSCN1 PE=1 SV=3 - [FSCN1_HUMAN]	34.4909	30.22	11	11	28.1284	28.6	11	11	61.9491	37.32	13	15	46.2188	31.64	11	12	56.0963	37.12	13	14	29.5199	26.17	10	10	30.7263	26.37	10	10	42.5575	31.64	11	11	66.7773	47.46	17	20	72.3828	43.61	16	21	17.0942	20.89	7	7	20.1561	20.69	8
P35080	PFN2	Profilin-2 OS=Homo sapiens OX=9606 GN=PFN2 PE=1 SV=3 - [PROF2_HUMAN]	25.6189	26.43	4	7	17.9161	26.43	4	5	30.7575	26.43	4	7	25.4874	44.29	5	7	26.9703	26.43	4	6	11.3838	26.43	3	4	6.35305	20.71	2	2	38.0633	36.43	5	10	26.102	26.43	4	6	38.2427	27.86	5	10	15.3434	30.71	4	6	17.6616	26.43	4
Q92598-2	HSPH1	Isoform Beta of Heat shock protein 105 kDa OS=Homo sapiens OX=9606 GN=HSPH1 - [HS105_HUMAN]	47.6426	22.97	13	13	27.1583	14	8	8	73.6499	31.57	18	18	55.6721	24.08	14	14	54.8609	25.43	15	15	16.9983	9.83	6	6	7.73213	4.42	3	3	59.9214	26.66	16	16	67.7115	31.08	18	19	84.8284	33.42	18	21	12.0786	6.14	4	4	12.0055	8.72	5
O14980	XPO1	Exportin-1 OS=Homo sapiens OX=9606 GN=XPO1 PE=1 SV=1 - [XPO1_HUMAN]	66.1259	28.2	23	26	41.5107	16.34	15	15	113.742	38	29	35	60.9331	21.94	20	21	73.068	30.16	25	28	28.324	12.23	11	11	17.3819	8.03	8	8	48.7018	22.22	19	19	40.2752	20.92	17	21	70.4375	20.82	16	19	23.5131	15.13	12	13	23.7848	14.57	12
P12111-4	COL6A3	Isoform 4 of Collagen alpha-3(VI) chain OS=Homo sapiens OX=9606 GN=COL6A3 - [CO6A3_HUMAN]	223.675	29.77	58	68	328.384	38.52	76	91	310.091	33.11	61	76	364.328	42.57	81	98	218.147	28.64	54	61	328.811	38.75	78	95	118.329	20.66	41	43	245.334	34.2	65	72	239.035	29.73	56	65	288.329	30.89	58	69	187.776	26.85	54	64	270.741	35.21	75
P09493-8	TPM1	Isoform 8 of Tropomyosin alpha-1 chain OS=Homo sapiens OX=9606 GN=TPM1 - [TPM1_HUMAN]	18.5956	15.49	6	6	20.8617	18.31	7	8	29.4396	27.46	11	13	18.4331	15.49	6	6	17.1673	15.49	5	5	23.2196	23.24	8	9	11.9231	10.92	4	4	19.7473	15.49	6	6	16.5549	20.07	7	7	30.7462	27.82	11	16	10.7226	15.14	5	6	18.0076	18.31	7
Q8TB36	GDAP1	Ganglioside-induced differentiation-associated protein 1 OS=Homo sapiens OX=9606 GN=GDAP1 PE=1 SV=3 - [GDAP1_HUMAN]	34.2874	23.18	10	13	28.5226	31.01	9	11	56.3632	43.3	13	20	29.3762	31.84	10	10	46.7422	39.94	13	17	25.5895	20.67	7	7	18.7469	17.6	5	5	25.3754	23.18	8	12	38.6486	32.68	11	14	88.7675	44.69	15	25	18.317	12.57	5	6	30.5532	18.16	7
Q01518	CAP1	Adenylyl cyclase-associated protein 1 OS=Homo sapiens OX=9606 GN=CAP1 PE=1 SV=5 - [CAP1_HUMAN]	46.2058	27.79	10	12	52.3847	36	11	13	87.746	43.16	15	22	48.551	30.53	12	14	69.9708	42.11	15	18	55.4828	39.58	14	16	32.362	28	10	13	56.0826	36.42	12	15	64.1518	40.21	13	16	80.2248	45.68	15	18	22.9244	20.84	7	8	29.7498	22.74	8
P15954	COX7C	Cytochrome c oxidase subunit 7C, mitochondrial OS=Homo sapiens OX=9606 GN=COX7C PE=1 SV=1 - [COX7C_HUMAN]									12.4333	41.27	2	3																									19.9609	55.56	3	6
P31146	CORO1A	Coronin-1A OS=Homo sapiens OX=9606 GN=CORO1A PE=1 SV=4 - [COR1A_HUMAN]	33.4221	29.07	10	11	20.2077	22.34	8	8	59.9367	41.21	14	16	26.5106	22.34	10	10	27.8324	26.46	9	9	16.561	14.97	7	7	21.5864	18.44	8	8	50.5174	36.23	14	15	40.4819	31.89	13	13	72.7676	43.82	16	19	22.0466	18.87	8	8	17.8663	16.7	7
Q01518-2	CAP1	Isoform 2 of Adenylyl cyclase-associated protein 1 OS=Homo sapiens OX=9606 GN=CAP1 - [CAP1_HUMAN]	35.1491	23	9	10	41.015	31.22	10	11	73.0763	38.4	14	20	36.7785	25.74	11	12	56.7761	37.34	14	16	45.2487	34.81	13	14	27.2569	23.21	9	12	45.7753	31.65	11	13	52.6533	35.44	12	14	70.2612	45.57	15	18	17.6047	16.03	6	7	23.2491	17.93	7
P49748-2	ACADVL	Isoform 2 of Very long-chain specific acyl-CoA dehydrogenase, mitochondrial OS=Homo sapiens OX=9606 GN=ACADVL - [ACADV_HUMAN]	48.7255	30.02	14	14	45.4235	32.23	15	16	59.3506	31.6	14	14	28.7626	16.9	10	10	61.6998	33.65	15	15	32.2365	24.33	12	12	24.7782	18.01	10	10	41.1932	24.01	12	12	35.9522	23.06	10	10	60.4699	33.65	15	19	38.7232	22.43	12	13	35.509	23.85	13
Q9Y4I1-2	MYO5A	Isoform 2 of Unconventional myosin-Va OS=Homo sapiens OX=9606 GN=MYO5A - [MYO5A_HUMAN]	160.708	30.8	49	56	138.396	31.46	49	53	238.948	40.97	58	64	118.753	23.52	38	39	219.724	41.25	58	63	80.0211	19.31	32	33	40.3656	12.47	20	20	109.38	25.16	38	38	157.519	29.65	49	51	261.652	37.96	57	69	48.6336	13.24	22	22	100.272	23.85	38
Q9Y4G6	TLN2	Talin-2 OS=Homo sapiens OX=9606 GN=TLN2 PE=1 SV=4 - [TLN2_HUMAN]	98.6044	17.66	32	34	97.3982	20.06	35	37	224.421	33.56	52	55	65.1529	11.92	25	25	160.177	25.85	44	46	54.4446	10.74	21	21	22.1002	6.25	14	14	72.3842	13.34	25	25	93.9253	18.29	34	36	168.932	27.46	42	48	38.76	9.17	19	19	86.6405	16.48	33
O75489	NDUFS3	NADH dehydrogenase [ubiquinone] iron-sulfur protein 3, mitochondrial OS=Homo sapiens OX=9606 GN=NDUFS3 PE=1 SV=1 - [NDUS3_HUMAN]	51.6043	50.38	12	14	46.4476	50	11	12	69.5292	50.38	12	16	45.2926	47.35	10	12	59.6073	50.38	12	14	28.6052	47.35	9	9	19.8079	30.3	6	7	41.8152	40.91	9	11	60.8193	50.38	12	15	89.8621	52.27	16	20	32.9966	40.91	9	10	38.1899	41.29	10
P47756	CAPZB	F-actin-capping protein subunit beta OS=Homo sapiens OX=9606 GN=CAPZB PE=1 SV=4 - [CAPZB_HUMAN]	5.52189	13.36	3	3	14.4937	27.8	6	6	25.1925	25.99	7	7	15.2606	24.19	5	5	20.2044	24.19	6	6	6.09187	8.3	2	2	4.5487	13.36	3	3	13.6413	16.97	4	4	13.6527	29.24	6	6	11.7928	18.77	4	4	6.67802	8.3	2	2
O00410	IPO5	Importin-5 OS=Homo sapiens OX=9606 GN=IPO5 PE=1 SV=4 - [IPO5_HUMAN]	31.7624	14.31	10	10	17	8.39	6	6	54.864	18.6	13	14	21.3477	8.66	6	6	36.032	13.13	10	10									43.9384	18.23	13	13	43.9571	19.14	12	13	67.7704	18.69	13	15					9.32076	6.11	4
Q92499	DDX1	ATP-dependent RNA helicase DDX1 OS=Homo sapiens OX=9606 GN=DDX1 PE=1 SV=2 - [DDX1_HUMAN]	113.771	50.95	29	33	77.8326	43.51	24	28	142.765	53.51	33	39	90.1186	44.05	24	26	83.159	38.92	22	24	46.5391	27.03	15	15	35.6681	25	15	15	96.7684	40.68	25	30	68.6174	40.41	22	22	120.393	39.19	25	29	44.6905	29.46	16	20	46.6237	28.38	16
P42330	AKR1C3	Aldo-keto reductase family 1 member C3 OS=Homo sapiens OX=9606 GN=AKR1C3 PE=1 SV=4 - [AK1C3_HUMAN]	15.3708	22.6	7	7	2.8489	4.95	2	2	51.304	36.53	8	13					5.88774	10.53	4	4	2.52844	4.95	2	2					11.8349	16.41	4	5	6.91654	7.74	3	3	25.2779	30.65	7	8	2.60955	11.15	3	3
P55786	NPEPPS	Puromycin-sensitive aminopeptidase OS=Homo sapiens OX=9606 GN=NPEPPS PE=1 SV=2 - [PSA_HUMAN]	33.9783	14.15	12	12	26.2364	14.58	12	12	58.1043	30.25	20	20	33.6238	16.43	14	14	77.0955	32.43	22	23	17.4985	11.43	10	10	1.68912	3.37	3	3	50.3201	22.74	19	19	63.8903	28.4	22	23	73.1362	35.04	24	24	4.06883	2.07	2	2	21.5903	11.64	10
Q8N126	CADM3	Cell adhesion molecule 3 OS=Homo sapiens OX=9606 GN=CADM3 PE=1 SV=1 - [CADM3_HUMAN]	41.8816	32.41	8	14	38.9978	32.41	8	12	49.4811	46.23	10	11	32.1822	25.88	7	8	48.279	37.19	9	11	22.5021	19.35	5	6	14.3886	19.35	5	6	31.7537	28.14	7	10	41.642	37.19	9	12	67.2394	40.7	10	14	8.37684	20.35	5	5	41.6231	35.18	8
P07741	APRT	Adenine phosphoribosyltransferase OS=Homo sapiens OX=9606 GN=APRT PE=1 SV=2 - [APT_HUMAN]	4.23031	14.44	2	2					3.28507	11.11	2	2																	6.69557	20	3	3	13.3358	38.33	5	5	9.41795	38.33	5	5	0	20	3	3	0	11.11	2
O00499-6	BIN1	Isoform II2 of Myc box-dependent-interacting protein 1 OS=Homo sapiens OX=9606 GN=BIN1 - [BIN1_HUMAN]	94.6469	45.02	15	23	66.3943	42.95	13	16	99.6575	45.02	17	20	79.5451	41.29	13	21	97.2415	44.81	15	19	52.2704	38.38	12	14	36.3501	26.56	8	10	72.1396	39.83	15	17	83.7365	46.89	16	19	96.9724	42.32	15	21	51.1885	29.67	9	14	51.9786	35.06	11
P61247	RPS3A	40S ribosomal protein S3a OS=Homo sapiens OX=9606 GN=RPS3A PE=1 SV=2 - [RS3A_HUMAN]	24.221	35.61	9	10	11.4116	25.76	6	6	22.6611	30.68	7	7	16.8717	24.24	7	7	21.2924	30.68	8	9	16.2798	29.17	7	7	17.0118	32.95	8	8	21.3534	30.68	8	8	21.0373	30.68	8	8	18.233	27.27	7	7	15.1174	25.38	6	6	9.79397	21.97	5
Q9UN36-2	NDRG2	Isoform 2 of Protein NDRG2 OS=Homo sapiens OX=9606 GN=NDRG2 - [NDRG2_HUMAN]	9.89266	12.89	3	3	13.11	25.49	5	5	54.8795	44.26	8	11	12.3178	17.09	4	4	33.171	35.57	7	8	5.98309	19.33	4	4	5.11127	6.72	2	2	14.836	19.33	4	4	29.6591	38.38	7	7	66.2703	46.78	9	14	4.98062	8.96	2	2	15.5403	19.05	4
P38117	ETFB	Electron transfer flavoprotein subunit beta OS=Homo sapiens OX=9606 GN=ETFB PE=1 SV=3 - [ETFB_HUMAN]	7.99674	16.47	4	4	17.3407	25.88	6	6	22.1917	30.59	7	7	18.9498	28.63	7	7	23.0492	30.2	7	7	15.2235	31.76	7	7	4.45711	16.47	4	4	17.1404	25.88	6	6	16.9114	31.76	7	7	23.2468	30.59	7	7	4.27245	18.82	5	5	18.0576	31.76	7
P36404	ARL2	ADP-ribosylation factor-like protein 2 OS=Homo sapiens OX=9606 GN=ARL2 PE=1 SV=4 - [ARL2_HUMAN]	21.8149	38.04	6	7	8.86612	22.83	4	4	23.9335	47.83	7	7	15.1109	28.26	5	5	11.9919	25	4	4	7.24658	16.85	3	3					15.0819	29.89	5	5	12.1934	21.2	3	3	16.4358	32.07	4	4	10.2257	27.17	4	4	8.20613	23.91	4
Q00839-2	HNRNPU	Isoform 2 of Heterogeneous nuclear ribonucleoprotein U OS=Homo sapiens OX=9606 GN=HNRNPU - [HNRPU_HUMAN]	148.793	34.37	24	38	80.294	32.88	19	29	198.664	37.97	24	43	142.071	34.49	23	37	94.7079	33	20	28	80.9594	24.94	17	29	64.3316	26.8	16	23	126.564	36.72	24	36	63.3955	25.06	17	22	150.756	43.42	29	39	77.1968	26.05	18	24	44.5707	19.6	12
O76041-2	NEBL	Isoform 2 of Nebulette OS=Homo sapiens OX=9606 GN=NEBL - [NEBL_HUMAN]	14.0143	29.26	7	7	19.699	36.67	9	9	46.4078	38.15	9	14	10.834	20.37	5	5	21.1388	25.19	7	8	10.864	20	5	5					14.4216	21.11	5	5	15.7969	28.52	7	7	28.7965	36.3	8	8	5.81453	12.96	3	3	21.9594	35.93	8
Q99685	MGLL	Monoglyceride lipase OS=Homo sapiens OX=9606 GN=MGLL PE=1 SV=2 - [MGLL_HUMAN]	8.26634	16.5	3	3	2.28098	16.5	3	3	16.6315	28.05	5	7	4.67363	9.57	2	2	14.1244	20.13	4	4									8.65446	12.87	3	3	20.2035	27.72	5	6	13.7967	25.41	5	6
P01034	CST3	Cystatin-C OS=Homo sapiens OX=9606 GN=CST3 PE=1 SV=1 - [CYTC_HUMAN]									3.92654	19.18	2	2	5.96158	19.18	3	3									5.99039	30.14	3	3									6.3328	30.82	3	4
P11021	HSPA5	Endoplasmic reticulum chaperone BiP OS=Homo sapiens OX=9606 GN=HSPA5 PE=1 SV=2 - [BIP_HUMAN]	89.4293	40.98	21	24	105.4	44.34	24	30	147	50.76	31	38	137.789	48.17	29	37	122.308	46.02	25	30	103.352	45.41	23	30	60.326	35.02	20	22	125.554	48.17	25	33	108.009	46.79	24	29	135.3	48.32	28	35	64.3661	27.83	16	21	80.459	37.31	19
Q09666	AHNAK	Neuroblast differentiation-associated protein AHNAK OS=Homo sapiens OX=9606 GN=AHNAK PE=1 SV=2 - [AHNK_HUMAN]	118.67	23.55	41	54	145.552	24.87	47	56	305.092	37.23	85	103	60.6781	18.42	27	29	98.0111	20.19	33	39	174.916	31.17	66	81	17.1583	10.68	12	14	88.2592	21.54	34	39	65.3902	18.12	26	29	55.0516	9.69	18	19	99.2323	24.43	46	52	135.15	28.1	55
Q9UEY8-2	ADD3	Isoform 1 of Gamma-adducin OS=Homo sapiens OX=9606 GN=ADD3 - [ADDG_HUMAN]	52.8593	24.63	12	14	52.0476	24.63	13	15	111.725	47.48	23	25	41.7118	23.15	12	12	76.9782	37.09	18	21	42.6712	19.14	11	12	17.4677	11.57	7	8	45.7478	20.77	13	13	62.2084	28.34	14	15	61.9596	31.9	14	14	39.7632	18.55	11	12	45.4791	18.99	11
P30050	RPL12	60S ribosomal protein L12 OS=Homo sapiens OX=9606 GN=RPL12 PE=1 SV=1 - [RL12_HUMAN]	33.3075	54.55	6	7	26.2846	54.55	6	6	34.0066	54.55	6	7	31.8525	54.55	6	7	29.8767	54.55	6	6	28.6508	54.55	6	7	21.7939	54.55	6	6	29.8678	54.55	6	6	23.7984	54.55	6	6	27.7797	54.55	6	6	28.3073	54.55	6	8	28.9877	54.55	6
Q9H3Z4	DNAJC5	DnaJ homolog subfamily C member 5 OS=Homo sapiens OX=9606 GN=DNAJC5 PE=1 SV=1 - [DNJC5_HUMAN]	24.7012	37.37	5	7	21.824	37.37	5	7	45.7757	54.55	6	10	18.1004	24.75	4	4	28.2758	41.92	5	7	9.52197	24.24	3	3	8.38652	24.75	4	4	22.6973	41.92	5	7	25.2487	24.75	5	9	23.153	24.75	4	8	10.4983	24.24	3	3	12.0086	54.04	5
Q9UPY8-2	MAPRE3	Isoform 2 of Microtubule-associated protein RP/EB family member 3 OS=Homo sapiens OX=9606 GN=MAPRE3 - [MARE3_HUMAN]	28.3719	35.34	8	9	26.0905	36.09	8	10	53.7606	48.5	11	13	30.3819	38.35	9	10	35.7552	45.49	9	9	18.8011	29.7	7	9	9.17451	14.29	4	4	33.1928	36.09	8	9	36.0158	36.84	9	10	65.5461	48.5	12	14	10.834	21.05	5	7	18.1229	25.94	6
Q99426	TBCB	Tubulin-folding cofactor B OS=Homo sapiens OX=9606 GN=TBCB PE=1 SV=2 - [TBCB_HUMAN]	19.6247	29.1	7	8	15.8106	22.95	5	5	34.9151	44.67	8	9	16.6116	25.82	6	6	28.5705	36.07	7	9	10.4864	18.44	4	4	6.64633	14.75	3	3	24.8365	36.07	7	9	21.4252	36.07	7	7	30.7332	44.67	8	9	11.103	20.9	5	5	12.8547	25.82	6
Q08495-3	DMTN	Isoform 3 of Dematin OS=Homo sapiens OX=9606 GN=DMTN - [DEMA_HUMAN]	10.4538	12.29	4	4	11.8297	13.13	4	4	37.0059	46.65	10	11	6.73704	9.78	3	3	28.3631	37.99	9	10									20.118	20.95	6	7	16.7813	24.3	7	7	27.3583	33.8	7	8	6.47267	8.94	3	3	12.0736	12.85	4
P46109	CRKL	Crk-like protein OS=Homo sapiens OX=9606 GN=CRKL PE=1 SV=1 - [CRKL_HUMAN]	14.4416	23.43	5	5	7.89755	13.2	3	3	29.0244	36.63	7	7	14.7272	22.11	5	5	23.773	35.64	7	7	4.08454	14.52	3	3					16.1538	27.39	6	6	12.8629	17.16	4	4	32.6406	36.3	8	9	5.00424	9.57	2	2	5.0058	9.57	2
Q9NRX4	PHPT1	14 kDa phosphohistidine phosphatase OS=Homo sapiens OX=9606 GN=PHPT1 PE=1 SV=1 - [PHP14_HUMAN]	20.0357	47.2	4	7	5.76817	18.4	2	2	25.4189	47.2	4	6	13.1869	47.2	4	4	32.9878	47.2	4	7	3.40387	18.4	2	2	2.94002	18.4	2	2	17.6126	47.2	4	5	19.3942	47.2	4	5	44.8377	47.2	4	8	5.30506	18.4	2	2	11.8219	47.2	4
O00232	PSMD12	26S proteasome non-ATPase regulatory subunit 12 OS=Homo sapiens OX=9606 GN=PSMD12 PE=1 SV=3 - [PSD12_HUMAN]	38.4684	28.29	11	11	24.0552	30.92	10	10	57.7675	41.01	15	17	28.484	30.92	10	12	46.2832	41.01	14	14	20.1109	23.03	8	8	15.1841	17.76	6	6	30.3957	26.32	10	10	27.0786	24.34	10	10	54.5066	32.46	12	16					6.68232	7.89	3
P31942	HNRNPH3	Heterogeneous nuclear ribonucleoprotein H3 OS=Homo sapiens OX=9606 GN=HNRNPH3 PE=1 SV=2 - [HNRH3_HUMAN]	38.7402	41.33	9	14	24.9084	22.25	6	7	62.9263	41.33	9	14	40.093	41.33	9	11	26.0781	33.82	8	8	32.0283	33.82	8	11	22.5234	22.25	6	7	58.5577	50.29	10	15	20.8712	16.18	5	6	44.8038	32.95	8	11	30.4449	28.61	6	8	20.8302	17.34	5
P29992	GNA11	Guanine nucleotide-binding protein subunit alpha-11 OS=Homo sapiens OX=9606 GN=GNA11 PE=1 SV=2 - [GNA11_HUMAN]	44.4017	45.4	13	15	46.4399	38.72	12	16	70.251	47.91	14	17	37.3945	40.11	12	14	63.2069	45.4	14	20	33.0694	40.11	12	12	21.3138	31.75	10	10	29.1367	29.81	9	10	49.3817	41.78	12	13	64.9966	48.47	14	16	22.6788	28.13	8	10	22.5209	27.3	9
Q07866-8	KLC1	Isoform S of Kinesin light chain 1 OS=Homo sapiens OX=9606 GN=KLC1 - [KLC1_HUMAN]	24.3875	16.7	9	9	20.4647	21.96	11	11	31.3748	28.31	14	14	9.44242	6.53	4	4	26.8781	25.41	12	12	9.24199	7.44	4	4	6.19873	9.8	5	5	19.1111	19.06	10	10	23.9005	21.78	11	11	29.2393	24.14	12	12	5.95876	8.71	5	5	10.8164	13.43	7
P19404	NDUFV2	NADH dehydrogenase [ubiquinone] flavoprotein 2, mitochondrial OS=Homo sapiens OX=9606 GN=NDUFV2 PE=1 SV=2 - [NDUV2_HUMAN]	27.6345	32.53	6	8	31.2348	42.17	8	8	52.9123	46.99	9	13	26.2633	37.75	7	8	54.881	52.61	10	14	19.5743	37.35	6	6	15.2086	32.13	5	5	28.3029	32.53	6	7	38.7397	46.99	10	11	72.6011	54.22	12	17	13.4033	21.29	4	4	37.4302	46.99	9
P42167-2	TMPO	Isoform Gamma of Lamina-associated polypeptide 2, isoforms beta/gamma OS=Homo sapiens OX=9606 GN=TMPO - [LAP2B_HUMAN]	29.1522	46.09	10	10	6.14488	14.49	4	4	40.7506	40.29	11	13	12.9402	21.45	6	6	2.07683	9.57	3	3	6.85598	11.3	4	4	12.5742	33.33	8	9	20.219	25.22	7	8	2.88696	6.09	2	2	3.97756	12.75	3	3	18.2118	35.65	8	8	13.3729	22.03	5
Q9NSD9	FARSB	Phenylalanine--tRNA ligase beta subunit OS=Homo sapiens OX=9606 GN=FARSB PE=1 SV=3 - [SYFB_HUMAN]	45.3302	26.66	15	16	49.4346	31.92	17	18	71.8442	40.58	19	20	64.6542	38.2	20	21	69.634	39.39	20	22	50.0162	30.05	16	17	38.4741	32.09	17	17	57.8148	33.28	18	19	49.7374	30.22	16	17	77.9791	35.31	18	20	25.6816	21.56	11	11	34.3626	28.01	15
O15020-2	SPTBN2	Isoform 2 of Spectrin beta chain, non-erythrocytic 2 OS=Homo sapiens OX=9606 GN=SPTBN2 - [SPTN2_HUMAN]	193.085	28.75	53	59	150.044	25.2	48	54	273.289	35.56	65	83	108.398	19.2	38	41	228.093	33.28	64	77	74.7402	14.88	29	33	32.0662	8.63	17	17	149.962	23.09	44	49	185.744	29.34	55	62	352.055	40.3	75	100	68.9212	12.56	27	29	139.028	23.81	47
Q9UH03-2	SEPTIN3	Isoform 2 of Neuronal-specific septin-3 OS=Homo sapiens OX=9606 GN=SEPTIN3 - [SEPT3_HUMAN]	23.3879	24.29	7	8	20.8582	31.71	10	12	45.3927	39.71	11	14	27.3516	35.43	12	12	44.1296	42.29	13	14	19.8725	17.43	7	7	12.476	14	5	5	31.0438	30	9	10	40.2391	38.57	12	15	54.6581	38.57	11	15	16.0017	14	6	6	27.6595	27.14	9
P01112	HRAS	GTPase HRas OS=Homo sapiens OX=9606 GN=HRAS PE=1 SV=1 - [RASH_HUMAN]	11.7358	20.11	3	3	11.9984	20.11	3	3	37.0446	47.09	5	6	17.2322	33.33	4	4	25.921	53.44	6	6	10.4251	20.11	3	3	5.48149	12.17	2	2	12.2053	20.11	3	3	12.9772	20.11	3	3	28.5581	40.21	5	6	5.03146	12.17	2	2	11.0475	20.11	3
P0C0S5	H2AZ1	Histone H2A.Z OS=Homo sapiens OX=9606 GN=H2AZ1 PE=1 SV=2 - [H2AZ_HUMAN]	59.4948	53.91	5	26	35.7786	53.91	5	16	67.7215	53.91	5	19	58.6771	53.91	5	20	28.4644	53.91	5	10	32.5327	53.91	5	16	32.0692	53.91	5	11	50.5292	53.91	5	19	31.386	53.91	5	13	46.5975	53.91	6	18	29.7112	53.91	5	14	19.3593	23.44	3
P23634-5	ATP2B4	Isoform ZK of Plasma membrane calcium-transporting ATPase 4 OS=Homo sapiens OX=9606 GN=ATP2B4 - [AT2B4_HUMAN]	208.033	32.8	32	59	194.446	37.17	35	59	262.251	40.73	34	64	151.478	34.14	32	43	232.84	42.78	38	69	130.844	33.24	30	40	55.1896	20.41	19	24	169.119	37.08	34	47	201.736	37.52	34	55	257.062	34.31	35	65	95.7738	24.24	22	36	140.435	32.44	30
Q9NVJ2	ARL8B	ADP-ribosylation factor-like protein 8B OS=Homo sapiens OX=9606 GN=ARL8B PE=1 SV=1 - [ARL8B_HUMAN]	37.7903	50	8	11	25.7	50	7	9	51.9995	53.23	9	14	28.9968	37.63	7	9	33.6241	37.63	7	10	14.0837	32.26	6	6	11.0919	32.26	5	7	33.7422	50	8	10	36.68	48.92	7	11	52.2495	50.54	9	13	14.707	44.09	7	8	23.6382	53.23	8
O43242	PSMD3	26S proteasome non-ATPase regulatory subunit 3 OS=Homo sapiens OX=9606 GN=PSMD3 PE=1 SV=2 - [PSMD3_HUMAN]	51.8403	36.33	16	17	23.5007	20.79	11	11	62.8054	41.57	19	21	35.4037	28.09	13	13	61.0733	43.63	21	22	29.1649	26.03	12	12	27.6698	23.22	11	11	49.8629	36.14	16	17	50.0111	31.27	16	16	63.5261	40.45	20	21	12.3824	12.36	6	6	12.4274	12.17	6
P53007	SLC25A1	Tricarboxylate transport protein, mitochondrial OS=Homo sapiens OX=9606 GN=SLC25A1 PE=1 SV=2 - [TXTP_HUMAN]	17.0974	17.36	5	5	14.263	19.94	6	6	25.9625	32.48	7	8	17.2222	19.94	6	6	21.2485	21.22	6	6	14.5247	17.36	5	5	9.50288	14.79	4	4	18.3369	21.22	6	6	15.9024	17.36	5	5	14.6496	13.83	4	4	4.75642	11.25	3	3	10.9036	12.86	4
Q9ULP0-2	NDRG4	Isoform 2 of Protein NDRG4 OS=Homo sapiens OX=9606 GN=NDRG4 - [NDRG4_HUMAN]	16.5533	19.17	5	5	11.024	28.91	6	6	46.3133	53.39	10	12	11.5876	14.16	4	4	18.9705	25.66	6	6	7.52104	11.5	3	3	2.25319	11.5	3	3	11.0017	14.75	4	4	25.5903	42.18	8	8	34.5962	32.45	6	7					7.09479	14.16	4
P14866	HNRNPL	Heterogeneous nuclear ribonucleoprotein L OS=Homo sapiens OX=9606 GN=HNRNPL PE=1 SV=2 - [HNRPL_HUMAN]	21.7854	12.73	5	6	2.81658	4.58	2	2	68.4623	43.8	13	15	20.3456	12.56	6	6	10.4088	10.19	5	5	10.5267	14.6	6	6					48.4871	29.2	11	13	10.3174	7.64	4	4	13.3679	12.39	5	5	15.3292	13.58	6	6	5.28905	3.4	2
P46779-4	RPL28	Isoform 4 of 60S ribosomal protein L28 OS=Homo sapiens OX=9606 GN=RPL28 - [RL28_HUMAN]	9.37432	53.62	4	5	5.42606	53.62	4	4	12.4441	53.62	4	5	8.9119	53.62	4	6	7.88324	53.62	4	5	4.69825	37.68	3	4	9.39607	53.62	4	5	8.20171	53.62	4	6	7.60708	53.62	4	5	10.7712	53.62	4	5	10.2738	53.62	4	4	8.47162	43.48	3
Q9HDC9	APMAP	Adipocyte plasma membrane-associated protein OS=Homo sapiens OX=9606 GN=APMAP PE=1 SV=2 - [APMAP_HUMAN]	51.7572	41.59	14	19	24.0348	36.06	11	11	53.3172	39.42	13	17	47.0329	48.56	14	18	44.0227	39.42	12	14	30.7184	28.37	9	10	20.2843	17.79	6	7	42.397	31.97	11	13	42.3951	37.5	11	13	55.7793	35.58	13	16	28.9899	37.26	12	14	25.6615	29.33	8
Q9Y2J8	PADI2	Protein-arginine deiminase type-2 OS=Homo sapiens OX=9606 GN=PADI2 PE=1 SV=2 - [PADI2_HUMAN]	28.774	21.5	10	10	22.9438	16.69	8	8	69.8826	36.39	16	18	36.1252	20.15	10	11	51.1865	30.68	14	15	28.5187	19.85	10	10	49.6554	27.37	14	15	30.4331	20.3	10	11	35.7646	20.45	10	11	29.4564	17.74	7	7	33.7887	23.16	10	11	22.9944	16.69	8
Q9UKU0	ACSL6	Long-chain-fatty-acid--CoA ligase 6 OS=Homo sapiens OX=9606 GN=ACSL6 PE=1 SV=4 - [ACSL6_HUMAN]	54.5732	30.85	18	19	39.0832	24.39	14	15	78.6387	45.77	25	26	19.9338	16.36	9	9	67.179	37.59	21	21	6.44688	9.47	6	6					13.3817	14.63	8	8	45.8205	28.41	16	16	83.9313	44.91	26	27	3.75988	5.88	3	3	32.297	27.4	15
P61018	RAB4B	Ras-related protein Rab-4B OS=Homo sapiens OX=9606 GN=RAB4B PE=1 SV=1 - [RAB4B_HUMAN]					11.6472	11.74	2	3					11.3153	11.74	2	3	13.1885	15.96	3	4	10.9968	11.74	2	3	6.81841	15.96	3	4	12.0865	11.74	2	3	11.6749	15.96	3	4	12.2513	12.68	3	4					12.0799	25.82	5
P62906	RPL10A	60S ribosomal protein L10a OS=Homo sapiens OX=9606 GN=RPL10A PE=1 SV=2 - [RL10A_HUMAN]	24.724	34.56	6	7	20.9769	33.18	6	7	27.4708	44.7	8	9	21.8991	33.18	6	7	18.7235	27.19	5	6	16.0628	26.27	6	7					20.3647	26.73	5	6	13.0422	20.74	4	5	22.3038	34.56	6	7	11.8167	23.04	4	4	10.9492	20.74	4
O75438	NDUFB1	NADH dehydrogenase [ubiquinone] 1 beta subcomplex subunit 1 OS=Homo sapiens OX=9606 GN=NDUFB1 PE=1 SV=1 - [NDUB1_HUMAN]
P01859	IGHG2	Immunoglobulin heavy constant gamma 2 OS=Homo sapiens OX=9606 GN=IGHG2 PE=1 SV=2 - [IGHG2_HUMAN]	28.6848	20.55	6	12	25.2402	20.55	6	8	22.8329	18.1	5	8	157.222	50	13	55	29.1726	23.93	7	11	30.2958	23.93	7	12	13.7218	16.87	5	6	35.9922	23.93	7	12	25.144	18.1	5	11	18.8503	20.55	6	7	65.4474	39.88	11	25	25.4488	23.93	7
P43243	MATR3	Matrin-3 OS=Homo sapiens OX=9606 GN=MATR3 PE=1 SV=2 - [MATR3_HUMAN]	151.017	38.37	28	42	87.9542	30.7	21	28	193.08	41.68	30	46	122.254	37.31	25	35	100.827	34.36	23	31	84.9865	34.59	24	31	57.5717	27.27	17	23	151.311	37.66	26	43	77.3848	32.59	21	25	161.509	39.43	25	40	93.2959	31.4	20	29	71.6661	29.75	20
O15173	PGRMC2	Membrane-associated progesterone receptor component 2 OS=Homo sapiens OX=9606 GN=PGRMC2 PE=1 SV=1 - [PGRC2_HUMAN]	18.3333	27.8	6	7	10.9516	22.42	4	4	30.6688	49.78	9	9	14.6685	26.01	5	6	16.4553	29.15	6	6	10.076	17.49	4	5	9.34891	17.49	4	6	15.0511	26.01	5	5	16.5992	26.01	5	6	24.5216	31.39	6	9	13.3007	26.01	5	6	13.0852	22.42	4
Q92882	OSTF1	Osteoclast-stimulating factor 1 OS=Homo sapiens OX=9606 GN=OSTF1 PE=1 SV=2 - [OSTF1_HUMAN]	17.0198	35.51	5	5	5.86437	9.35	2	2	17.0402	29.91	4	4	16.4677	31.31	5	5	14.0475	26.64	4	4	8.33203	21.03	3	3					8.46759	18.22	3	3	14.2875	38.79	6	6	17.9684	26.64	4	5	5.08798	18.22	3	3	10.0768	23.83	4
Q13838	DDX39B	Spliceosome RNA helicase DDX39B OS=Homo sapiens OX=9606 GN=DDX39B PE=1 SV=1 - [DX39B_HUMAN]	37.8236	29.21	10	11	22.1225	20.09	8	9	71.0101	48.6	19	21	44.9151	35.75	14	15	36.0811	37.15	13	14	26.4775	27.1	10	11	17.5586	17.29	7	8	36.3122	28.27	12	13	26.9294	21.96	9	10	37.5135	28.97	11	12	23.2096	23.83	9	10	17.6309	15.19	6
P13073	COX4I1	Cytochrome c oxidase subunit 4 isoform 1, mitochondrial OS=Homo sapiens OX=9606 GN=COX4I1 PE=1 SV=1 - [COX41_HUMAN]	37.4928	37.87	8	14	39.6865	37.28	7	16	34.6071	44.97	8	14	38.2796	37.28	7	14	46.962	44.97	8	17	23.9418	37.28	7	10	19.2618	30.77	5	7	29.3477	37.28	7	10	39.2605	37.28	7	13	59.2032	53.25	12	22	16.1769	30.77	5	7	37.9873	39.64	7
P18124	RPL7	60S ribosomal protein L7 OS=Homo sapiens OX=9606 GN=RPL7 PE=1 SV=1 - [RL7_HUMAN]	53.6907	51.61	15	20	34.5143	42.74	12	15	44.9679	48.39	14	17	44.2038	47.98	11	14	44.4417	48.39	13	14	24.6762	37.9	9	11	27.7819	41.94	10	11	49.1793	47.98	13	17	33.6584	39.52	10	15	40.6675	42.74	11	12	24.305	34.27	9	11	22.8586	34.68	8
Q01814-4	ATP2B2	Isoform ZA of Plasma membrane calcium-transporting ATPase 2 OS=Homo sapiens OX=9606 GN=ATP2B2 - [AT2B2_HUMAN]	157.986	29.72	30	44	166.378	32.41	33	47	219.532	40.21	38	53	127.905	28.86	29	38	207.158	42.03	39	56	84.579	20.19	19	25	40.2917	16.81	16	19	101.239	24.96	24	31	164.282	30.76	33	46	187.711	33.02	36	50	79.3044	21.75	19	25	124.681	27.73	29
P09493-7	TPM1	Isoform 7 of Tropomyosin alpha-1 chain OS=Homo sapiens OX=9606 GN=TPM1 - [TPM1_HUMAN]	18.5956	15.49	6	6	23.8412	21.48	8	9	30.2044	27.46	11	13	18.4331	15.49	6	6	17.1673	15.49	5	5	25.4531	26.41	9	10	11.9231	10.92	4	4	22.8672	18.66	7	7	19.3064	20.07	7	7	30.7462	30.99	12	17	10.7226	15.14	5	6	20.4588	21.48	8
Q5VWZ2	LYPLAL1	Lysophospholipase-like protein 1 OS=Homo sapiens OX=9606 GN=LYPLAL1 PE=1 SV=3 - [LYPL1_HUMAN]	18.1118	27.85	6	6	12.3394	23.63	5	5	6.50722	15.61	3	3					19.7919	33.33	7	7					2.60887	10.13	2	2	13.1598	23.63	5	5					26.0056	41.35	8	8	3.81351	7.17	2	2	7.19325	12.24	3
P40121	CAPG	Macrophage-capping protein OS=Homo sapiens OX=9606 GN=CAPG PE=1 SV=2 - [CAPG_HUMAN]	9.47506	12.93	4	4	4.25324	10.34	2	2	23.5497	25.29	6	7	9.75809	16.38	5	5	18.1104	27.3	6	6	5.446	6.32	2	2	2.43661	6.32	2	2	37.7425	35.34	8	11	16.9926	24.43	6	6	15.0595	17.53	4	4	12.9199	16.38	5	5	7.77005	13.51	4
P14927	UQCRB	Cytochrome b-c1 complex subunit 7 OS=Homo sapiens OX=9606 GN=UQCRB PE=1 SV=2 - [QCR7_HUMAN]	19.4845	43.24	5	6	26.7285	52.25	7	8	27.2645	47.75	6	7	15.0998	34.23	4	4	33.288	52.25	7	9	14.5915	34.23	4	4	13.1382	34.23	4	4	13.1354	34.23	4	4	29.5663	47.75	7	8	41.2027	52.25	6	8	15.5136	42.34	5	5	18.6476	42.34	5
P56556	NDUFA6	NADH dehydrogenase [ubiquinone] 1 alpha subcomplex subunit 6 OS=Homo sapiens OX=9606 GN=NDUFA6 PE=1 SV=4 - [NDUA6_HUMAN]	15.0456	53.13	7	7	16.925	53.13	7	7	17.5453	51.56	6	6	6.67981	39.84	4	4	17.1467	53.13	7	7	10.8902	51.56	6	6	3.49295	21.09	2	2	12.9354	51.56	6	6	18.4436	51.56	6	6	24.414	53.13	7	8					8.57467	39.06	5
O14994	SYN3	Synapsin-3 OS=Homo sapiens OX=9606 GN=SYN3 PE=1 SV=2 - [SYN3_HUMAN]	19.8035	20.52	8	9	27.3968	32.93	12	12	46.5745	31.55	11	14	16.307	30	10	10	49.1617	38.62	14	16	7.42873	13.97	4	4					11.811	19.14	8	8	15.0606	20.17	7	8	47.9487	40.86	14	16					19.9898	16.21	7
O76054	SEC14L2	SEC14-like protein 2 OS=Homo sapiens OX=9606 GN=SEC14L2 PE=1 SV=1 - [S14L2_HUMAN]	16.7059	20.84	6	6	2.19421	4.22	2	2	49.1836	41.19	11	12					40.0571	35.48	10	11									15.457	22.33	7	7	14.7524	27.54	8	9	42.1656	39.95	10	11
Q9Y394	DHRS7	Dehydrogenase/reductase SDR family member 7 OS=Homo sapiens OX=9606 GN=DHRS7 PE=1 SV=1 - [DHRS7_HUMAN]	35.7674	33.04	7	9	19.6119	33.04	7	7	33.7683	39.23	7	8	14.3986	16.52	4	4	21.6917	20.94	6	7	8.46403	13.57	4	4	8.37213	16.22	5	5	15.6915	19.76	4	6	16.9586	28.61	6	6	26.1181	28.32	5	5	12.4845	23.01	5	5	10.5477	17.11	6
P17844	DDX5	Probable ATP-dependent RNA helicase DDX5 OS=Homo sapiens OX=9606 GN=DDX5 PE=1 SV=1 - [DDX5_HUMAN]	70.4112	34.04	18	23	23.9943	18.4	11	11	60.4225	32.57	17	20	55.5318	31.76	18	20	38.8821	21.17	12	13	34.6696	27.2	16	16	23.8415	18.24	11	11	60.1847	36.48	20	23	17.1801	10.42	6	6	56.0731	30.29	16	18	26.9576	17.59	10	11	15.8104	13.19	7
P51665	PSMD7	26S proteasome non-ATPase regulatory subunit 7 OS=Homo sapiens OX=9606 GN=PSMD7 PE=1 SV=2 - [PSMD7_HUMAN]	21.2187	20.06	5	6	10.3848	16.36	3	3	44.0745	47.53	9	10	13.7001	15.43	4	4	25.2713	28.7	7	7	9.52031	16.98	4	4	11.239	12.35	3	3	19.6738	29.01	6	6	28.9792	33.02	7	9	32.3882	38.89	8	10	5.95031	17.9	4	4
P0DOX5		Immunoglobulin gamma-1 heavy chain OS=Homo sapiens OX=9606 PE=1 SV=2 - [IGG1_HUMAN]	37.3218	24.94	9	11	33.9555	20.49	7	9	29.1333	18.04	7	10	220.238	41.2	15	70	38.1858	30.51	10	14	45.6959	28.29	10	16	27.6895	23.16	8	13	39.5597	27.39	10	15	26.5347	19.15	7	12	38.0066	22.27	8	10	69.0571	43.43	15	25	44.1868	30.51	10
Q8N335	GPD1L	Glycerol-3-phosphate dehydrogenase 1-like protein OS=Homo sapiens OX=9606 GN=GPD1L PE=1 SV=1 - [GPD1L_HUMAN]	4.30118	10.54	4	4	8.69777	10.83	4	4	12.3149	19.94	5	5	15.5597	17.95	7	7	17.2945	19.37	7	7	6.28066	12.82	5	5	8.20845	13.11	5	5	9.09801	10.54	4	4	23.1983	26.78	9	9	35.9459	28.77	9	11					4.71871	9.69	3
P78324	SIRPA	Tyrosine-protein phosphatase non-receptor type substrate 1 OS=Homo sapiens OX=9606 GN=SIRPA PE=1 SV=2 - [SHPS1_HUMAN]	105.02	42.46	14	26	98.0673	32.94	10	24	132.329	44.05	15	27	97.425	44.05	15	24	135.112	44.05	15	29	69.479	38.69	13	22	30.3659	22.02	8	10	91.729	44.64	15	22	119.291	44.64	16	31	152.806	48.81	20	36	43.5779	37.9	12	14	74.9514	33.73	10
P62191	PSMC1	26S proteasome regulatory subunit 4 OS=Homo sapiens OX=9606 GN=PSMC1 PE=1 SV=1 - [PRS4_HUMAN]	55.9811	37.27	14	17	32.0323	27.95	9	10	53.9095	39.09	13	14	28.3903	22.73	7	9	49.4432	39.32	14	17	26.9416	21.36	7	8	25.1586	23.41	8	9	51.9383	37.73	13	15	46.0188	37.73	13	15	61.878	38.18	14	16	11.4913	17.95	6	6	18.7836	17.27	6
P63218	GNG5	Guanine nucleotide-binding protein G(I)/G(S)/G(O) subunit gamma-5 OS=Homo sapiens OX=9606 GN=GNG5 PE=1 SV=3 - [GBG5_HUMAN]	8.05208	52.94	2	3	5.9327	52.94	2	3									6.96193	52.94	2	2					2.27464	52.94	2	2																	4.41005	52.94	2
Q5TEC6	H3-7	Histone H3-7 OS=Homo sapiens OX=9606 GN=H3-7 PE=1 SV=1 - [H37_HUMAN]	13.9076	16.18	4	11	6.94131	25	4	5	10.0846	18.38	4	8	7.06512	16.91	3	5	2.6843	25	4	6	3.81946	13.24	2	3					8.56118	25	5	8	2.42706	18.38	3	3									6.67707	13.24	2
P11234	RALB	Ras-related protein Ral-B OS=Homo sapiens OX=9606 GN=RALB PE=1 SV=1 - [RALB_HUMAN]	4.32453	12.62	3	5	15.693	30.58	4	6	30.2417	30.58	4	7	9.22732	19.42	3	4	25.5324	33.01	5	8	10.8612	20.87	3	5	5.75606	15.53	2	3	3.51558	8.74	2	4	4.23232	8.74	2	3	17.4531	26.7	5	5	5.57212	15.53	2	2	6.25778	12.62	3
P53779-2	MAPK10	Isoform Alpha-1 of Mitogen-activated protein kinase 10 OS=Homo sapiens OX=9606 GN=MAPK10 - [MK10_HUMAN]	23.2754	26.54	9	11	21.6528	22.27	7	8	40.8289	38.86	11	12	18.8023	20.62	6	8	27.4589	23.46	8	9	5.33754	3.79	2	3	3.68206	7.35	3	3	8.92538	7.35	3	4	16.3606	14.93	5	6	45.1406	26.54	7	9	7.21436	10.43	4	5	8.08456	9.24	4
Q8N2F6-3	ARMC10	Isoform 3 of Armadillo repeat-containing protein 10 OS=Homo sapiens OX=9606 GN=ARMC10 - [ARM10_HUMAN]	20.0149	31.34	6	6	16.4712	25.35	5	5	21.4301	34.51	6	6	10.5242	19.37	4	4	20.5658	31.34	6	6	7.50172	16.2	3	3					8.6849	12.68	3	3	14.4461	19.37	4	4	26.6258	25.35	5	6					11.162	19.37	4
P26885	FKBP2	Peptidyl-prolyl cis-trans isomerase FKBP2 OS=Homo sapiens OX=9606 GN=FKBP2 PE=1 SV=2 - [FKBP2_HUMAN]	7.90466	28.17	2	2	10.253	38.03	3	3	22.3026	38.73	4	7	15.0301	38.73	4	4	9.78236	38.73	4	4	1.81952	9.15	2	2					13.8955	38.73	4	4	15.2109	38.73	4	4	17.1098	38.73	4	4
P02647	APOA1	Apolipoprotein A-I OS=Homo sapiens OX=9606 GN=APOA1 PE=1 SV=1 - [APOA1_HUMAN]	7.38796	12.73	3	3	5.17322	8.99	2	2	2.15915	8.24	2	2	16.0481	30.71	7	7	5.57344	8.99	2	2					10.6191	22.1	5	5	7.52079	18.35	4	4	8.1364	17.6	4	4
P13591	NCAM1	Neural cell adhesion molecule 1 OS=Homo sapiens OX=9606 GN=NCAM1 PE=1 SV=3 - [NCAM1_HUMAN]	170.376	33.68	24	47	163.213	32.87	22	45	266.826	37.65	24	67	140.064	36.83	23	36	225.972	40.79	27	60	111.641	31	19	30	97.4739	27.39	17	29	177.861	32.52	21	46	174.275	32.87	23	48	346.84	43.24	30	90	105.45	38.93	25	37	141.851	33.92	27
P52907	CAPZA1	F-actin-capping protein subunit alpha-1 OS=Homo sapiens OX=9606 GN=CAPZA1 PE=1 SV=3 - [CAZA1_HUMAN]	9.01786	22.73	4	4	14.7806	22.03	4	5	28.9634	39.86	7	8					19.7434	22.73	4	7	11.2762	23.08	4	4					11.1586	22.73	4	4	15.0362	15.73	3	4	13.81	20.98	4	5					8.92641	23.43	4
Q9BRQ6	CHCHD6	MICOS complex subunit MIC25 OS=Homo sapiens OX=9606 GN=CHCHD6 PE=1 SV=1 - [MIC25_HUMAN]	17.0695	35.74	6	6	11.7974	25.53	5	5	25.1463	31.49	5	6	9.28593	21.28	4	4	11.743	17.87	3	4	4.78539	21.28	4	4	0	19.57	4	4	17.2189	30.64	6	7	15.714	27.23	5	6	24.4204	33.19	6	7	3.82923	12.77	3	3	12.1073	25.53	5
P10301	RRAS	Ras-related protein R-Ras OS=Homo sapiens OX=9606 GN=RRAS PE=1 SV=1 - [RRAS_HUMAN]	11.5245	21.1	4	5	5.07119	15.6	3	3	10.986	17.89	3	3	6.6586	15.6	3	3	3.17257	12.39	2	2									6.44411	17.89	3	3	2.46814	8.26	2	2	13.8522	16.97	4	4	2.41738	16.06	3	3
O43426-4	SYNJ1	Isoform 3 of Synaptojanin-1 OS=Homo sapiens OX=9606 GN=SYNJ1 - [SYNJ1_HUMAN]	76.1326	23.63	26	26	50.0083	18.15	20	20	103.807	33.05	34	35	85.7668	25.1	27	27	98.8779	28.96	28	30	56.2934	22.86	26	26	27.3167	12.43	13	13	97.35	26.02	29	30	102.865	25.41	29	32	126.114	31.58	33	38	33.0582	15.21	17	17	34.5352	13.51	14
P50213	IDH3A	Isocitrate dehydrogenase [NAD] subunit alpha, mitochondrial OS=Homo sapiens OX=9606 GN=IDH3A PE=1 SV=1 - [IDH3A_HUMAN]	50.829	34.15	10	16	42.6177	35.25	11	16	69.8775	41.26	12	19	50.4919	36.34	11	16	70.5161	41.53	12	20	33.2062	26.78	8	10	27.9291	29.51	9	9	47.061	36.34	11	16	55.5755	36.34	11	15	115.458	46.45	18	33	34.6062	36.34	11	12	41.3347	36.34	11
P16298	PPP3CB	Serine/threonine-protein phosphatase 2B catalytic subunit beta isoform OS=Homo sapiens OX=9606 GN=PPP3CB PE=1 SV=2 - [PP2BB_HUMAN]	19.9648	10.5	5	5	17.3434	12.02	5	6	23.6365	16.98	7	7	16.2911	10.5	5	6	36.5265	21.76	10	11	13.4937	12.02	5	5	7.50088	5.53	3	3	27.3545	14.89	7	8	30.7602	20.04	10	11	43.9034	14.89	7	9	8.43845	8.21	4	4	13.4247	14.69	6
O60331-4	PIP5K1C	Isoform 4 of Phosphatidylinositol 4-phosphate 5-kinase type-1 gamma OS=Homo sapiens OX=9606 GN=PIP5K1C - [PI51C_HUMAN]	14.5248	9.84	6	6	24.2611	16.56	9	9	46.5613	31.41	12	12	18.2662	15.31	8	8	31.1425	18.28	9	10	4.52344	3.75	3	3	2.24574	3.75	3	3	11.8453	10	6	6	18.3074	12.03	7	7	31.2522	15.31	7	8					12.1861	8.91	6
Q8N1G4	LRRC47	Leucine-rich repeat-containing protein 47 OS=Homo sapiens OX=9606 GN=LRRC47 PE=1 SV=1 - [LRC47_HUMAN]	38.3676	34.13	14	16	33.0505	31.9	13	13	70.8034	42.88	16	21	12.5475	10.81	5	5	43.9214	33.96	15	16	17.389	18.01	9	9	14.25	11.49	5	5	31.7327	26.07	12	12	25.1835	19.73	9	9	62.6346	43.57	16	19	8.93063	11.49	6	6	27.8546	24.53	11
P45880-2	VDAC2	Isoform 2 of Voltage-dependent anion-selective channel protein 2 OS=Homo sapiens OX=9606 GN=VDAC2 - [VDAC2_HUMAN]	45.9619	33.57	8	10	40.492	41.34	9	11	44.7216	43.46	8	11	33.2789	45.23	10	11	45.1341	45.23	10	11	29.7965	40.99	8	8	19.2543	33.22	7	7	34.3104	41.34	9	10	34.2719	33.57	8	11	59.9202	45.94	11	15	43.1834	51.59	10	11	43.88	51.94	11
Q96CX2	KCTD12	BTB/POZ domain-containing protein KCTD12 OS=Homo sapiens OX=9606 GN=KCTD12 PE=1 SV=1 - [KCD12_HUMAN]	18.0219	22.77	7	7	19.2011	27.69	8	8	13.8782	20.92	6	6	23.2354	26.77	8	8	23.0738	27.69	8	8	23.9898	28	9	9	18.2275	30.15	7	7	20.0136	30.15	7	8	16.4108	22.77	6	6	13.3983	13.54	4	4	15.6364	27.08	6	7	18.9252	24.31	7
Q9Y2Z0	SUGT1	Protein SGT1 homolog OS=Homo sapiens OX=9606 GN=SUGT1 PE=1 SV=3 - [SGT1_HUMAN]	11.1979	15.07	4	4					31.9067	35.07	9	9	18.5132	20.27	6	6	16.1168	20.27	5	5									19.2318	17.26	5	5	24.1309	30.68	8	8	32.0581	28.49	7	8
O60282	KIF5C	Kinesin heavy chain isoform 5C OS=Homo sapiens OX=9606 GN=KIF5C PE=1 SV=1 - [KIF5C_HUMAN]	63.4602	22.68	17	18	48.0378	24.87	19	20	77.1911	31.03	22	24	44.0541	20.79	16	17	66.5441	24.24	18	20	26.4788	14.84	13	15	14.631	8.57	7	7	51.0707	22.68	17	17	63.1497	25.5	20	21	87.0341	28.63	20	21	20.5465	11.39	8	8	33.6307	17.35	13
P46060	RANGAP1	Ran GTPase-activating protein 1 OS=Homo sapiens OX=9606 GN=RANGAP1 PE=1 SV=1 - [RAGP1_HUMAN]	24.5637	14.99	8	8	3.70687	5.45	3	3	22.1225	15.16	7	7	14.1078	12.95	6	6	20.1447	15.33	7	7	5.2928	5.96	3	3	4.59918	4.09	2	2	18.2597	13.29	6	6	11.5919	11.24	6	6	20.7714	19.08	7	9	2.74189	5.96	3	3
Q9UHQ9	CYB5R1	NADH-cytochrome b5 reductase 1 OS=Homo sapiens OX=9606 GN=CYB5R1 PE=1 SV=1 - [NB5R1_HUMAN]	21.7821	36.72	8	9	19.5166	38.03	7	7	20.2943	27.54	5	6	12.8244	13.77	5	5	7.2669	12.13	4	4	11.516	15.08	5	5	11.6044	14.43	4	4	12.5148	15.08	5	5	5.21675	9.18	3	3	10.7547	19.67	4	6	11.2058	15.08	4	4	12.8314	18.03	5
Q13185	CBX3	Chromobox protein homolog 3 OS=Homo sapiens OX=9606 GN=CBX3 PE=1 SV=4 - [CBX3_HUMAN]	5.11049	15.85	2	2					12.3425	31.69	3	3	4.61639	15.85	2	2													12.5494	38.25	4	5					7.23327	15.85	2	2
P52943	CRIP2	Cysteine-rich protein 2 OS=Homo sapiens OX=9606 GN=CRIP2 PE=1 SV=1 - [CRIP2_HUMAN]	33.0544	38.94	5	7	25.9254	35.58	4	5	28.7991	35.58	4	5	21.0773	26.44	3	4	31.2738	38.94	5	6	16.181	26.44	3	3	9.26864	26.44	3	3	26.1387	35.58	4	5	28.3816	35.58	4	5	36.1484	49.04	5	7	16.5386	32.21	3	4	25.9361	35.58	4
Q9HBL0	TNS1	Tensin-1 OS=Homo sapiens OX=9606 GN=TNS1 PE=1 SV=2 - [TENS1_HUMAN]	35.258	13.2	17	17	55.178	18.33	23	23	30.1917	8.24	11	11	20.5416	6.17	8	8	28.2765	9.68	13	13	34.852	15.45	19	19	11.7564	6.34	9	9	34.4487	13.49	15	15	30.9252	9.05	12	12	18.236	5.88	7	7	38.1699	13.37	16	16	65.8045	21.56	25
Q4G0F5	VPS26B	Vacuolar protein sorting-associated protein 26B OS=Homo sapiens OX=9606 GN=VPS26B PE=1 SV=2 - [VP26B_HUMAN]	17.6703	24.7	7	7	11.4204	24.7	6	6	33.6268	37.2	10	10	15.467	24.11	6	6	30.7806	37.2	10	10	5.86412	14.58	4	4					14.4562	14.58	4	4	21.3084	26.79	7	7	24.8432	24.11	7	7	4.93077	9.23	2	2	5.62054	15.48	4
P69891	HBG1	Hemoglobin subunit gamma-1 OS=Homo sapiens OX=9606 GN=HBG1 PE=1 SV=2 - [HBG1_HUMAN]																					2.98492	13.61	2	2
P53621	COPA	Coatomer subunit alpha OS=Homo sapiens OX=9606 GN=COPA PE=1 SV=2 - [COPA_HUMAN]	82.5883	25.65	25	26	32.9479	17.08	17	18	103.254	32.76	31	32	55.3057	18.06	17	17	63.3182	19.36	18	19	38.0378	15.36	16	16	32.0137	15.85	17	17	58.6219	22.63	22	22	50.6133	17.97	17	17	81.3157	24.84	21	22	22.6516	16.09	17	17	24.1986	12.01	12
Q969P0	IGSF8	Immunoglobulin superfamily member 8 OS=Homo sapiens OX=9606 GN=IGSF8 PE=1 SV=1 - [IGSF8_HUMAN]	74.7009	38.83	16	18	93.5642	48.45	18	23	105.935	45.35	16	22	85.085	44.54	16	21	93.2969	45.68	16	24	75.0734	39.15	15	20	49.3479	27.73	12	13	58.1028	30.02	13	15	76.8804	42.74	16	21	143.944	48.29	20	31	46.693	23.33	10	12	67.2118	33.44	13
Q68D91	MBLAC2	Acyl-coenzyme A thioesterase MBLAC2 OS=Homo sapiens OX=9606 GN=MBLAC2 PE=1 SV=3 - [MBLC2_HUMAN]	7.17155	16.13	4	5	4.61319	11.83	3	3	20.9196	33.33	8	8					13.8334	26.16	6	6					3.66746	7.17	2	2	12.8454	24.01	5	5	7.31225	14.34	4	4	33.6307	32.97	8	9					1.70413	10.39	3
P19784	CSNK2A2	Casein kinase II subunit alpha' OS=Homo sapiens OX=9606 GN=CSNK2A2 PE=1 SV=1 - [CSK22_HUMAN]	10.5396	18.57	6	6					19.4679	24.86	6	6	6.35907	13.14	4	4	13.2415	20.86	5	5	1.71521	6.57	2	2					11.7829	18	5	5	15.4287	22.57	6	6	14.3945	19.71	5	5
O00299	CLIC1	Chloride intracellular channel protein 1 OS=Homo sapiens OX=9606 GN=CLIC1 PE=1 SV=4 - [CLIC1_HUMAN]													6.85481	15.77	3	3													16.9295	35.68	6	6	12.1071	24.48	5	5
Q9UKA9-4	PTBP2	Isoform 4 of Polypyrimidine tract-binding protein 2 OS=Homo sapiens OX=9606 GN=PTBP2 - [PTBP2_HUMAN]	17.1302	19.03	6	6					40.0041	20.9	7	11	8.81183	8.96	3	4	8.39162	8.21	3	3									31.3622	29.48	9	11					12.7667	12.31	4	4
P07339	CTSD	Cathepsin D OS=Homo sapiens OX=9606 GN=CTSD PE=1 SV=1 - [CATD_HUMAN]	34.4367	33.98	12	13	31.0956	33.98	12	13	43.1447	38.35	13	14	46.0067	40.29	14	15	43.7247	33.98	12	14	29.5479	38.83	13	16	18.1128	19.42	8	8	37.9043	34.95	13	14	28.7964	23.3	9	10	49.9271	35.92	12	15	29.0309	25	9	11	27.8377	24.76	9
P62304	SNRPE	Small nuclear ribonucleoprotein E OS=Homo sapiens OX=9606 GN=SNRPE PE=1 SV=1 - [RUXE_HUMAN]	7.47543	25	2	3	6.01943	25	2	2	12.5671	52.17	3	5	11.7581	52.17	3	4	5.68216	25	2	3	5.98227	25	2	2	5.45965	25	2	2	6.03045	25	2	2	5.0191	25	2	2
Q15382	RHEB	GTP-binding protein Rheb OS=Homo sapiens OX=9606 GN=RHEB PE=1 SV=1 - [RHEB_HUMAN]	17.9363	32.07	6	6	10.8189	26.09	5	5	16.1377	27.72	5	5	14.9819	28.26	5	6	16.4667	32.07	6	6	5.39797	13.59	3	3	6.4146	18.48	3	3	13.6569	32.07	6	6	15.6106	32.07	6	6	17.5614	33.15	7	7	7.39202	17.93	3	3	11.3992	23.91	4
Q13409-3	DYNC1I2	Isoform 2C of Cytoplasmic dynein 1 intermediate chain 2 OS=Homo sapiens OX=9606 GN=DYNC1I2 - [DC1I2_HUMAN]	5.13825	6.05	3	3	4.98733	9.48	4	4	37.3321	29.25	11	12	4.58195	6.7	3	3	13.9853	12.42	5	5	8.42387	7.19	3	3	1.85941	4.9	2	2	10.3455	11.93	6	6	8.67838	8.82	4	4	19.8495	15.2	5	5	14.8655	14.38	5	5	5.84112	7.03	4
P09493-10	TPM1	Isoform 10 of Tropomyosin alpha-1 chain OS=Homo sapiens OX=9606 GN=TPM1 - [TPM1_HUMAN]	22.6179	20.07	7	7	24.0114	20.07	7	8	34.0259	29.23	11	13	18.4331	15.49	6	6	20.5185	20.07	6	6	21.2222	23.94	8	9	11.9231	10.92	4	4	19.7473	15.49	6	6	16.5549	20.07	7	7	34.5572	32.39	12	17	10.7226	15.14	5	6	16.377	15.49	6
Q9Y3I0	RTCB	RNA-splicing ligase RtcB homolog OS=Homo sapiens OX=9606 GN=RTCB PE=1 SV=1 - [RTCB_HUMAN]	55.7949	41.19	16	18	30.3557	32.08	12	12	84.3067	47.13	18	22	52.3015	40.4	16	16	37.5646	33.47	14	15	17.9133	17.23	7	7	17.3982	15.64	7	7	47.4374	35.45	14	14	34.2657	33.07	12	12	61.9836	41.58	16	20	19.1493	17.62	8	8	10.6866	15.25	6
P60763	RAC3	Ras-related C3 botulinum toxin substrate 3 OS=Homo sapiens OX=9606 GN=RAC3 PE=1 SV=1 - [RAC3_HUMAN]	11.6054	22.92	5	5	13.5879	28.65	4	4	19.9148	37.5	6	6	19.1784	37.5	6	8	17.4199	37.5	6	6	10.9361	19.79	4	4	8.57952	15.1	3	3	11.0118	19.79	4	4	14.6345	37.5	6	6	19.7608	44.79	7	7	8.85971	15.1	3	3	9.03569	19.79	4
Q4J6C6-4	PREPL	Isoform 4 of Prolyl endopeptidase-like OS=Homo sapiens OX=9606 GN=PREPL - [PPCEL_HUMAN]									45.3808	29.15	12	13					35.5962	28.21	10	11									6.94446	10.5	4	4	31.6717	25.55	11	11	31.1371	20.69	7	7
Q9ULU8	CADPS	Calcium-dependent secretion activator 1 OS=Homo sapiens OX=9606 GN=CADPS PE=1 SV=3 - [CAPS1_HUMAN]	91.6601	26.31	26	27	59.3313	20.18	22	22	134.991	38.88	38	43	58.6162	20.4	21	21	124.442	31.71	34	36	23.2673	9.9	11	11	10.3684	5.91	7	7	72.0104	23.43	23	23	105.644	30.82	31	35	162.619	35.99	38	47	20.0589	8.57	10	10	39.3636	15	16
O43169	CYB5B	Cytochrome b5 type B OS=Homo sapiens OX=9606 GN=CYB5B PE=1 SV=3 - [CYB5B_HUMAN]	23.2742	49.33	4	5	14.7041	36.67	3	3	30.4476	49.33	4	5	20.298	49.33	4	4	21.1666	49.33	4	5	17.1817	49.33	4	4	6.66512	20.67	2	2	22.2809	49.33	4	5	19.4828	49.33	4	4	19.0382	44	4	4	11.0915	43.33	3	3	14.1386	49.33	4
Q13418	ILK	Integrin-linked protein kinase OS=Homo sapiens OX=9606 GN=ILK PE=1 SV=2 - [ILK_HUMAN]	30.0195	21.24	8	11	18.1316	24.56	9	9	24.8238	25.22	10	11	16.3428	19.03	9	9	24.5261	27.88	11	11	11.6687	14.16	6	7	4.58023	6.64	3	3	12.9663	17.92	8	8	15.9433	17.7	6	6	20.9177	21.9	9	11	9.25767	11.28	6	6	12.49	15.71	8
P40227	CCT6A	T-complex protein 1 subunit zeta OS=Homo sapiens OX=9606 GN=CCT6A PE=1 SV=3 - [TCPZ_HUMAN]	59.256	36.91	14	15	51.7439	32.77	12	13	78.7818	44.44	18	20	51.4491	33.9	14	14	76.2216	46.89	19	21	34.7467	31.26	12	12	28.6743	27.87	10	12	45.9981	34.27	13	14	61.0349	38.98	14	16	99.6184	42.94	17	23	33.0236	27.68	11	12	36.3411	29.76	11
Q01484	ANK2	Ankyrin-2 OS=Homo sapiens OX=9606 GN=ANK2 PE=1 SV=4 - [ANK2_HUMAN]	408.919	29.72	84	117	408.101	32.98	91	127	561.785	37.53	95	135	228.057	22.34	59	66	518.334	37.71	101	135	157.324	14.83	41	51	65.3416	8.74	26	26	302.522	26.16	70	85	383.409	31.99	86	116	641.399	33.43	96	145	131.579	13.67	40	47	272.264	25.42	71
Q02338	BDH1	D-beta-hydroxybutyrate dehydrogenase, mitochondrial OS=Homo sapiens OX=9606 GN=BDH1 PE=1 SV=3 - [BDH_HUMAN]	22.9175	25.36	7	7	22.7622	28.28	8	8	31.9967	31.49	9	10	26.2368	34.11	10	11	44.06	43.15	11	13	8.8083	14.58	5	5	2.08108	4.66	2	2	19.2782	25.07	7	8	30.3037	34.11	10	10	32.0072	26.53	8	9	6.1745	10.5	2	2	16.4077	20.41	6
O00159-3	MYO1C	Isoform 3 of Unconventional myosin-Ic OS=Homo sapiens OX=9606 GN=MYO1C - [MYO1C_HUMAN]	37.9169	17.43	15	15	47.2145	24.9	21	21	18.1501	9.1	7	7	38.9897	19.35	17	17	26.2234	16.67	15	15	33.5267	17.72	16	16	16.7374	13.7	13	13	35.4904	17.91	14	14	41.7345	23.28	19	19	24.7684	12.74	10	11	26.9103	17.15	14	14	40.6471	20.79	17
P16615	ATP2A2	Sarcoplasmic/endoplasmic reticulum calcium ATPase 2 OS=Homo sapiens OX=9606 GN=ATP2A2 PE=1 SV=1 - [AT2A2_HUMAN]	141.556	39.25	36	43	134.31	38.29	34	44	199.414	41.36	39	51	130.77	39.64	38	46	183.055	44.72	40	53	88.9771	28.98	24	32	53.456	21.98	19	20	117.804	32.92	29	38	157.196	37.62	34	47	203.71	34.74	34	49	67.0083	29.75	26	26	117.899	35.22	32
Q9UKA9	PTBP2	Polypyrimidine tract-binding protein 2 OS=Homo sapiens OX=9606 GN=PTBP2 PE=1 SV=1 - [PTBP2_HUMAN]	22.8148	24.86	7	7					46.5633	26.74	8	12	8.81183	9.04	3	4	8.39162	13.94	4	4									36.7488	35.4	10	12	6.36224	9.42	2	2	19.5663	18.08	5	5	0	7.16	2	2
Q14257	RCN2	Reticulocalbin-2 OS=Homo sapiens OX=9606 GN=RCN2 PE=1 SV=1 - [RCN2_HUMAN]	35.0315	30.6	7	8	11.0321	17.98	3	3	34.9508	30.28	6	7	21.3378	25.24	5	6	24.4724	26.5	5	6	6.59917	14.51	3	3	5.87289	11.99	3	3	21.7139	23.03	5	6	17.4354	25.24	5	5	46.7496	34.7	7	9	7.94912	25.55	5	6	10.5538	17.03	4
P48147	PREP	Prolyl endopeptidase OS=Homo sapiens OX=9606 GN=PREP PE=1 SV=2 - [PPCE_HUMAN]	11.0357	9.15	5	5	4.28469	3.8	2	2	53.0628	26.9	12	14	4.15714	9.3	5	5	57.3803	29.58	14	16									17.0902	15.77	8	8	40.7184	22.54	12	15	56.3349	31.55	16	19					1.71941	4.08	2
Q7Z3D6-2	DGLUCY	Isoform 2 of D-glutamate cyclase, mitochondrial OS=Homo sapiens OX=9606 GN=DGLUCY - [GLUCM_HUMAN]	14.8272	9.18	4	5	8.96628	10.14	5	5	19.0859	11.59	4	5	7.76001	5.64	3	4	72.4595	35.91	16	18									26.6423	19.16	7	8	19.8393	9.18	4	5	39.8738	18.04	8	11	4.01487	5.15	3	3	11.8174	12.4	6
P61201	COPS2	COP9 signalosome complex subunit 2 OS=Homo sapiens OX=9606 GN=COPS2 PE=1 SV=1 - [CSN2_HUMAN]	16.0956	14	6	6	4.59969	10.16	4	4	33.8208	31.38	10	11					21.8279	22.35	7	7									12.9588	12.19	5	6	18.6693	21.9	9	9	36.3718	31.15	11	11	2.01219	3.39	2	2
P35612	ADD2	Beta-adducin OS=Homo sapiens OX=9606 GN=ADD2 PE=1 SV=3 - [ADDB_HUMAN]	31.2614	14.46	9	10	41.5961	23.83	15	17	82.4386	28.93	15	21	37.8083	15.84	10	11	99.5681	37.19	20	30	15.7721	7.99	5	6	10.6301	8.95	5	5	48.5814	26.72	15	18	59.6533	21.35	13	21	61.1189	19.97	12	18	13.7238	8.13	5	5	36.3093	22.73	13
Q9UBW8	COPS7A	COP9 signalosome complex subunit 7a OS=Homo sapiens OX=9606 GN=COPS7A PE=1 SV=1 - [CSN7A_HUMAN]	10.1904	15.27	3	3	8.75258	15.27	3	3	10.7398	15.27	3	3	4.14634	9.45	2	2	11.4512	21.82	4	4													10.0856	15.27	3	3	12.8043	22.55	5	7	2.96714	10.18	2	2
Q8WVV9-4	HNRNPLL	Isoform 4 of Heterogeneous nuclear ribonucleoprotein L-like OS=Homo sapiens OX=9606 GN=HNRNPLL - [HNRLL_HUMAN]	25.9519	21.97	8	9					32.7094	28.12	9	10	7.92591	15.46	5	8	7.94789	6.15	2	2									23.134	20.86	7	7					15.7622	10.99	4	4	7.63444	6.89	3	3
O95336	PGLS	6-phosphogluconolactonase OS=Homo sapiens OX=9606 GN=PGLS PE=1 SV=2 - [6PGL_HUMAN]									9.19026	24.03	4	4					7.68898	20.93	3	3									6.73923	15.89	3	3	4.22169	14.73	2	2	14.1633	29.84	5	5
Q13424	SNTA1	Alpha-1-syntrophin OS=Homo sapiens OX=9606 GN=SNTA1 PE=1 SV=1 - [SNTA1_HUMAN]	37.428	28.32	11	11	37.5181	31.29	10	16	89.1168	44.75	15	24	15.4005	11.29	4	4	58.7913	43.37	14	16	18.913	16.63	6	6	5.80349	5.54	2	2	30.7645	28.51	9	12	27.1197	28.32	9	11	79.3109	48.71	16	20	21.2776	18.02	8	9	34.9559	32.28	10
Q9NZW5	PALS2	Protein PALS2 OS=Homo sapiens OX=9606 GN=PALS2 PE=1 SV=2 - [PALS2_HUMAN]	43.3417	27.78	14	14	28.8628	21.48	11	11	39.7664	26.3	14	14	24.6287	18.15	9	9	40.7102	25.74	14	14	16.5583	14.26	7	7	4.28819	3.89	2	2	32.3152	21.85	10	10	33.9396	20.19	11	11	49.5561	35.56	18	18	12.7729	12.78	6	6	18.5446	14.26	7
P17980	PSMC3	26S proteasome regulatory subunit 6A OS=Homo sapiens OX=9606 GN=PSMC3 PE=1 SV=3 - [PRS6A_HUMAN]	49.3093	38.5	13	16	22.9199	25.28	8	8	65.7252	44.42	15	17	27.3175	23.46	8	8	59.6139	39.41	13	16	14.9105	15.49	5	5	13.6225	17.08	6	7	50.0935	41	14	15	38.7985	27.79	10	11	68.1297	37.13	13	17	4.99416	7.74	3	3	7.28674	7.74	3
P55795	HNRNPH2	Heterogeneous nuclear ribonucleoprotein H2 OS=Homo sapiens OX=9606 GN=HNRNPH2 PE=1 SV=1 - [HNRH2_HUMAN]	72.7513	35.19	12	24	40.6495	39.87	13	15	118.046	47.22	14	31	55.6334	33.85	11	17	29.8159	22.94	9	12	29.4154	30.96	11	12	27.5319	29.62	10	11	59.8466	30.96	11	21	23.9767	22.27	8	9	75.4866	34.74	11	22	34.0864	23.61	8	12	24.5387	26.73	10
P21397	MAOA	Amine oxidase [flavin-containing] A OS=Homo sapiens OX=9606 GN=MAOA PE=1 SV=1 - [AOFA_HUMAN]	53.1149	31.69	15	18	41.324	29.79	12	15	57.5102	35.29	17	20	48.6482	29.22	13	16	59.1222	34.35	16	20	36.9634	24.67	11	13	18.0148	14.8	7	9	41.2974	28.08	13	15	47.5352	31.69	14	17	59.3494	37.19	17	19	35.91	24.1	12	16	33.8545	23.53	11
P78527	PRKDC	DNA-dependent protein kinase catalytic subunit OS=Homo sapiens OX=9606 GN=PRKDC PE=1 SV=3 - [PRKDC_HUMAN]	277.184	26.87	98	103	74.4889	11.7	40	40	369.929	33.89	107	115	262.836	28.08	99	102	106.707	13.37	45	46	88.2386	11.48	42	42	57.8059	9.67	37	38	305.583	28.51	101	107	54.0543	7.7	26	27	178.064	16.47	52	55	66.9852	10.49	37	37	31.7033	6.9	22
Q9NS69	TOMM22	Mitochondrial import receptor subunit TOM22 homolog OS=Homo sapiens OX=9606 GN=TOMM22 PE=1 SV=3 - [TOM22_HUMAN]	8.72658	25.35	2	2					10.5392	33.1	3	3					7.25032	16.2	2	2																	6.20773	25.35	2	2
P15502-11	ELN	Isoform 11 of Elastin OS=Homo sapiens OX=9606 GN=ELN - [ELN_HUMAN]	17.7617	18.25	3	3	19.7441	20.53	3	4					16.3076	11.75	2	3					21.8042	18.25	3	4													15.4223	14.74	2	3					11.5288	23.68	4
Q9BRX8-2	PRXL2A	Isoform 2 of Peroxiredoxin-like 2A OS=Homo sapiens OX=9606 GN=PRXL2A - [PXL2A_HUMAN]	20.6621	26.61	6	7	24.2223	31.65	7	10	23.2618	37.61	8	9	16.0145	25.69	5	5	15.8878	29.36	6	6	10.5696	18.81	4	4	7.18749	8.72	2	3	15.7715	19.72	4	5	15.46	28.44	6	6	40.0042	38.07	11	13	10.5953	19.72	4	4	22.5552	29.82	6
P51452	DUSP3	Dual specificity protein phosphatase 3 OS=Homo sapiens OX=9606 GN=DUSP3 PE=1 SV=1 - [DUS3_HUMAN]	22.6886	44.32	6	6	14.2684	26.49	4	4	22.9217	36.22	5	5	16.4073	34.59	5	5	25.1525	41.62	6	6	12.6052	26.49	4	4	7.26125	26.49	4	4	15.4108	26.49	4	4	23.8401	41.62	6	6	33.9776	51.35	7	7	5.62317	12.97	2	2	13.0994	26.49	4
Q08495-4	DMTN	Isoform 4 of Dematin OS=Homo sapiens OX=9606 GN=DMTN - [DEMA_HUMAN]	15.3242	18.36	6	6	16.0841	19.18	6	6	40.1451	43.56	11	12	6.73704	9.59	3	3	30.722	35.07	10	11									22.1432	23.84	7	8	20.7332	30.14	9	9	25.2904	27.67	7	8	6.47267	8.77	3	3	12.0736	12.6	4
Q8TBF2-4	PRXL2B	Isoform 4 of Prostamide/prostaglandin F synthase OS=Homo sapiens OX=9606 GN=PRXL2B - [PXL2B_HUMAN]																																					12.1704	32.72	4	4
O00170	AIP	AH receptor-interacting protein OS=Homo sapiens OX=9606 GN=AIP PE=1 SV=3 - [AIP_HUMAN]	19.1817	31.82	8	8	6.10582	10.91	3	3	19.5117	24.55	7	7	16.3757	23.64	6	7	14.3482	17.58	4	4	3.80996	7.58	2	2	6.17272	8.18	2	2	12.4768	17.88	5	5	10.7529	11.82	3	4	10.9424	11.21	3	3	5.978	13.33	3	3	4.30119	7.58	2
P35606-2	COPB2	Isoform 2 of Coatomer subunit beta' OS=Homo sapiens OX=9606 GN=COPB2 - [COPB2_HUMAN]	30.1055	18.7	11	13	6.74772	7.07	5	5	74.9433	33.3	20	22	19.08	10.72	7	8	26.9481	14.6	9	9	2.47012	5.7	4	4	7.69597	5.93	5	5	12.975	10.26	7	7	7.31599	4.33	3	3	46.5836	20.75	10	11	7.12251	5.47	4	4	7.23775	4.33	3
P20700	LMNB1	Lamin-B1 OS=Homo sapiens OX=9606 GN=LMNB1 PE=1 SV=2 - [LMNB1_HUMAN]	35.414	22.87	12	13	13.1127	10.07	6	6	67.431	36.18	17	22	24.2321	17.75	10	10	12.6128	8.36	6	6	20.1147	11.26	7	8	5.98613	5.29	3	3	37.7941	22.18	13	14	12.445	8.36	5	5	33.65	21.33	11	12	24.7424	17.06	12	12	11.7157	9.39	6
Q15233	NONO	Non-POU domain-containing octamer-binding protein OS=Homo sapiens OX=9606 GN=NONO PE=1 SV=4 - [NONO_HUMAN]	23.9559	20.59	9	10	9.5305	13.16	6	6	50.8716	27.39	10	14	25.4217	18.9	7	8	16.5875	15.5	6	7	9.09919	5.94	3	3	10.7071	7.43	4	4	33.3061	25.27	10	11	9.65105	5.73	3	3	34.4231	22.08	8	9	8.53805	7.43	4	4	7.74929	5.94	3
O75781	PALM	Paralemmin-1 OS=Homo sapiens OX=9606 GN=PALM PE=1 SV=2 - [PALM_HUMAN]	24.0477	24.29	8	8	29.6526	26.87	9	10	78.0717	44.44	14	18	28.3938	21.71	7	8	65.0196	34.11	11	16	18.1311	19.12	6	6	7.73128	11.37	4	4	33.3102	26.1	9	11	39.2366	43.67	12	13	27.5996	21.19	8	10	14.0623	17.31	5	5	30.6896	36.69	11
P62993	GRB2	Growth factor receptor-bound protein 2 OS=Homo sapiens OX=9606 GN=GRB2 PE=1 SV=1 - [GRB2_HUMAN]									6.54706	13.36	3	3					8.05477	16.59	3	3									1.76249	7.83	2	2	0	16.59	4	4	6.64951	21.2	4	4					5.17238	10.14	2
Q12905	ILF2	Interleukin enhancer-binding factor 2 OS=Homo sapiens OX=9606 GN=ILF2 PE=1 SV=2 - [ILF2_HUMAN]	26.4604	23.59	7	8	10.437	14.62	4	5	41.2415	41.28	10	12	25.874	25.13	6	7	6.66919	10.51	3	3	15.7952	18.21	5	5	14.8209	18.21	5	5	29.315	27.69	7	8	9.99652	13.08	4	4	6.28587	10.51	3	3	15.8241	25.38	6	6	5.57728	10.26	3
P63151	PPP2R2A	Serine/threonine-protein phosphatase 2A 55 kDa regulatory subunit B alpha isoform OS=Homo sapiens OX=9606 GN=PPP2R2A PE=1 SV=1 - [2ABA_HUMAN]	31.4544	21.03	8	10	24.0796	21.03	8	8	31.5709	21.03	8	9	21.6	18.57	7	7	32.3881	24.61	9	10	10.3831	17	6	6	12.6547	11.63	5	5	32.0649	23.49	9	10	35.5805	27.52	10	11	45.8552	34	10	11	11.8373	11.63	4	4	15.5433	18.57	7
P46782	RPS5	40S ribosomal protein S5 OS=Homo sapiens OX=9606 GN=RPS5 PE=1 SV=4 - [RS5_HUMAN]	21.4143	18.63	4	6	10.0611	18.14	3	3	40.9328	41.67	5	9	12.0969	18.14	3	4	11.1425	18.14	3	3	7.02852	11.76	2	2	8.12463	18.14	3	3	15.4796	18.14	3	4	10.8392	18.14	3	3	17.1868	19.12	4	5	7.03354	21.57	3	5	6.16111	11.76	2
P35613-2	BSG	Isoform 2 of Basigin OS=Homo sapiens OX=9606 GN=BSG - [BASI_HUMAN]	42.7636	30.11	6	11	36.1007	30.11	7	11	34.6447	30.11	6	8	25.457	30.11	6	8	36.3532	30.11	6	9	33.736	30.11	6	11	12.7428	19.7	4	5	27.6531	30.11	6	7	38.5044	30.11	6	10	38.9773	30.11	6	8	28.2625	41.64	8	12	37.634	30.11	7
O00194	RAB27B	Ras-related protein Rab-27B OS=Homo sapiens OX=9606 GN=RAB27B PE=1 SV=4 - [RB27B_HUMAN]	6.87266	8.72	2	3	6.7277	13.76	3	3	8.51216	19.27	3	5	5.30571	11.93	3	3	6.6895	16.97	4	4	1.8423	16.97	3	3					12.2754	27.98	5	6	9.49889	19.72	4	4	11.8384	22.48	5	5					2.08924	8.26	2
Q9Y6N5	SQOR	Sulfide:quinone oxidoreductase, mitochondrial OS=Homo sapiens OX=9606 GN=SQOR PE=1 SV=1 - [SQOR_HUMAN]	8.15836	18.44	7	7	3.56762	13.56	5	5	5.75667	6	2	2	16.2243	17.78	8	8	3.82839	6	2	2	3.97001	11.78	5	5	4.04898	15.11	6	6	2.84527	4.67	2	2									3.42903	9.78	4	4	3.75619	8.22	3
Q9NWU2	GID8	Glucose-induced degradation protein 8 homolog OS=Homo sapiens OX=9606 GN=GID8 PE=1 SV=1 - [GID8_HUMAN]	13.24	27.63	4	4	9.27008	20.18	3	3	18.3241	27.63	3	4	4.91878	22.37	3	3	22.809	38.16	5	5	12.3395	36.84	5	5	8.21579	24.12	3	3	4.58959	14.91	2	2	16.0045	27.63	4	4	24.73	30.7	4	5
Q08211	DHX9	ATP-dependent RNA helicase A OS=Homo sapiens OX=9606 GN=DHX9 PE=1 SV=4 - [DHX9_HUMAN]	144.049	31.81	35	43	78.3982	24.96	25	26	202.429	46.06	45	55	160.51	40.87	40	49	96.8348	28.35	27	31	82.6288	27.09	28	30	65.0919	24.49	24	24	159.064	38.82	39	46	84.6513	23.15	24	27	138.551	31.5	30	36	83.9817	28.5	29	36	47.7371	18.74	19
P07910-2	HNRNPC	Isoform C1 of Heterogeneous nuclear ribonucleoproteins C1/C2 OS=Homo sapiens OX=9606 GN=HNRNPC - [HNRPC_HUMAN]	44.0696	29.35	10	12	34.9646	20.82	7	9	63.5978	36.18	12	17	57.498	33.11	11	16	35.2179	26.96	9	10	36.0627	26.96	9	11	29.0156	24.57	9	11	56.166	30.03	11	17	35.7768	24.23	8	10	45.7086	30.03	10	12	43.9202	30.72	10	12	29.398	24.57	8
P58546	MTPN	Myotrophin OS=Homo sapiens OX=9606 GN=MTPN PE=1 SV=2 - [MTPN_HUMAN]									9.18685	28.81	2	3					5.39855	28.81	2	2									11.2377	43.22	3	4	11.6097	25.42	2	3
P11047	LAMC1	Laminin subunit gamma-1 OS=Homo sapiens OX=9606 GN=LAMC1 PE=1 SV=3 - [LAMC1_HUMAN]	146.652	26.79	37	44	143.392	28.09	36	45	108.697	22.31	25	29	98.1798	22.31	27	31	111.597	24.43	30	30	130.209	25.48	33	40	81.0135	18.83	24	27	123.624	26.48	34	36	131.277	27.41	33	38	113.818	23.43	28	31	116.14	26.35	32	39	129.753	26.6	34
Q14980-2	NUMA1	Isoform 2 of Nuclear mitotic apparatus protein 1 OS=Homo sapiens OX=9606 GN=NUMA1 - [NUMA1_HUMAN]	170.641	30.56	46	50	37.3062	9.76	17	17	191.42	32.51	44	49	65.0546	14.09	24	24	17.3412	5.38	8	8	56.0201	13.33	21	21	70.3923	17.52	30	31	105.595	21.23	33	35	16.8234	5	8	8	64.1509	10.85	16	18	72.1353	20.56	33	34	21.8359	7.23	12
P01111	NRAS	GTPase NRas OS=Homo sapiens OX=9606 GN=NRAS PE=1 SV=1 - [RASN_HUMAN]	9.72872	18.52	3	3	9.6086	18.52	3	3	33.9943	45.5	5	6	14.8464	31.75	4	4	20.8682	45.5	5	5	8.74913	18.52	3	3	5.48149	12.17	2	2	9.78363	18.52	3	3	10.3288	18.52	3	3	17.4262	32.28	4	4	7.01863	18.52	3	3	9.04439	18.52	3
P23634-8	ATP2B4	Isoform ZD of Plasma membrane calcium-transporting ATPase 4 OS=Homo sapiens OX=9606 GN=ATP2B4 - [AT2B4_HUMAN]	204.952	28.8	31	58	191.351	32.79	34	58	273.902	38.81	35	67	148.906	30.02	31	42	229.953	37.92	37	68	128.494	29.21	29	39	53.1427	17.49	18	23	166.373	32.71	33	46	199.61	33.12	33	54	255.009	30.19	34	64	93.6723	20.99	21	35	137.811	28.48	29
Q01814-6	ATP2B2	Isoform ZB of Plasma membrane calcium-transporting ATPase 2 OS=Homo sapiens OX=9606 GN=ATP2B2 - [AT2B2_HUMAN]	153.777	29.8	30	44	164.357	31.3	32	46	224.317	40.9	39	54	127.647	28.88	29	38	200.089	38.65	37	54	82.2817	18.61	18	24	40.2917	16.19	16	19	99.133	23.21	23	30	157.56	27.8	31	44	187.711	31.8	36	50	79.3044	20.95	19	25	128.095	28.71	30
Q9NTX5-6	ECHDC1	Isoform 6 of Ethylmalonyl-CoA decarboxylase OS=Homo sapiens OX=9606 GN=ECHDC1 - [ECHD1_HUMAN]	4.53548	12.32	3	3	5.79128	7.04	2	2					4.83202	7.39	2	2	7.25659	22.89	5	5																	10.7909	24.3	5	5
Q00796	SORD	Sorbitol dehydrogenase OS=Homo sapiens OX=9606 GN=SORD PE=1 SV=4 - [DHSO_HUMAN]	13.6203	17.37	6	6					16.3173	21.29	5	7	7.5944	12.61	4	4	7.72124	16.81	5	5	4.68322	9.52	3	3	4.15834	9.52	3	3	6.03769	10.36	3	5	3.69155	10.36	3	5	19.2862	25.49	6	6	6.31628	10.08	3	3	4.05732	10.08	3
O94811	TPPP	Tubulin polymerization-promoting protein OS=Homo sapiens OX=9606 GN=TPPP PE=1 SV=1 - [TPPP_HUMAN]	68.1723	44.29	9	14	51.0833	44.29	9	11	76.3113	44.29	9	16	56.0256	44.29	9	13	76.2036	44.29	9	16	45.0678	43.84	8	10	40.493	43.84	8	10	54.1697	44.29	9	13	70.6788	44.29	10	16	97.886	47.03	12	22	46.3435	44.29	9	12	52.1528	44.29	9
O00629	KPNA4	Importin subunit alpha-3 OS=Homo sapiens OX=9606 GN=KPNA4 PE=1 SV=1 - [IMA3_HUMAN]	10.1891	7.87	3	3	8.02795	11.52	3	3	38.0911	30.13	8	9	16.5367	16.7	5	5	8.59359	14.2	4	4									18.3765	17.85	7	8	14.7124	12.67	5	5	29.7229	25.14	6	7	8.18848	5.95	2	3
P0C7P4	UQCRFS1P1	Putative cytochrome b-c1 complex subunit Rieske-like protein 1 OS=Homo sapiens OX=9606 GN=UQCRFS1P1 PE=5 SV=1 - [UCRIL_HUMAN]	38.1274	33.22	8	11	37.6324	37.1	8	11	44.7295	42.76	10	13	39.9298	42.76	9	12	46.7588	43.11	10	12	29.4826	34.98	8	9	19.8941	36.75	7	7	32.5939	40.28	9	10	42.6089	37.1	8	11	41.3377	35.34	8	10	9.59079	13.07	4	4	23.1751	42.76	9
Q9UL26	RAB22A	Ras-related protein Rab-22A OS=Homo sapiens OX=9606 GN=RAB22A PE=1 SV=2 - [RB22A_HUMAN]	6.16592	11.34	2	2	5.71097	19.59	3	3	12.8905	24.74	4	4	3.02766	19.59	3	3	5.95052	13.92	2	2					4.03612	11.34	2	2	7.69591	19.59	3	3	10.5687	24.74	4	4	13.6061	29.9	4	4	4.72156	11.34	2	2	5.31339	11.34	2
O95057	DIRAS1	GTP-binding protein Di-Ras1 OS=Homo sapiens OX=9606 GN=DIRAS1 PE=1 SV=1 - [DIRA1_HUMAN]	10.7831	23.23	4	4	3.45905	16.67	2	2	18.3768	38.89	6	6	7.9556	17.68	3	3	11.6825	23.23	4	4									3.95363	23.23	4	4	10.1533	23.23	4	4	13.7618	27.78	5	5	4.86615	11.62	2	2	4.1733	19.19	3
Q9Y5U8	MPC1	Mitochondrial pyruvate carrier 1 OS=Homo sapiens OX=9606 GN=MPC1 PE=1 SV=1 - [MPC1_HUMAN]									15.7104	50.46	3	3					11.905	50.46	3	3																	23.1264	50.46	3	4
Q01064-2	PDE1B	Isoform PDE1B2 of Dual specificity calcium/calmodulin-dependent 3',5'-cyclic nucleotide phosphodiesterase 1B OS=Homo sapiens OX=9606 GN=PDE1B - [PDE1B_HUMAN]	22.9727	17.44	8	8	17.0209	14.53	7	8	45.068	37.21	15	15	14.8835	20.16	9	9	35.4674	28.68	12	12	6.10821	8.72	3	3	6.98189	5.62	3	3	4.89521	5.23	2	2	30.4227	24.61	11	11	23.5889	24.22	8	8	1.78958	5.04	2	2	4.36145	4.84	2
P45985	MAP2K4	Dual specificity mitogen-activated protein kinase kinase 4 OS=Homo sapiens OX=9606 GN=MAP2K4 PE=1 SV=1 - [MP2K4_HUMAN]	24.7726	21.55	6	7	13.4349	10.28	3	4	46.0962	36.84	11	12	10.0724	8.52	3	3	37.3232	36.84	10	11	5.14565	9.52	3	3					24.7195	26.32	8	8	26.0336	21.05	6	6	56.6721	43.11	12	14					10.8349	13.78	4
Q9BWD1	ACAT2	Acetyl-CoA acetyltransferase, cytosolic OS=Homo sapiens OX=9606 GN=ACAT2 PE=1 SV=2 - [THIC_HUMAN]					3.8257	7.05	2	2	18.491	21.66	4	4					26.5519	35.77	8	9													29.3368	39.8	8	11	62.8189	49.12	10	17					7.63261	7.05	2
Q8N3F0	MTURN	Maturin OS=Homo sapiens OX=9606 GN=MTURN PE=1 SV=2 - [MTURN_HUMAN]									8.01084	19.08	2	3																	5.65021	19.08	2	2	12.4528	19.08	2	4	12.5084	19.85	3	4
P30084	ECHS1	Enoyl-CoA hydratase, mitochondrial OS=Homo sapiens OX=9606 GN=ECHS1 PE=1 SV=4 - [ECHM_HUMAN]	24.0266	26.9	5	6	40.9955	32.76	7	12	53.3997	43.45	10	14	33.7664	26.55	7	10	41.1823	37.59	8	11	33.3726	28.62	6	11	13.7876	17.93	4	5	37.8691	29.31	7	10	38.7655	33.45	9	12	43.7987	35.86	7	10	5.86104	16.55	3	4	41.105	36.55	8
P15311	EZR	Ezrin OS=Homo sapiens OX=9606 GN=EZR PE=1 SV=4 - [EZRI_HUMAN]	33.6031	24.57	15	16	32.1823	22.87	13	14	64.274	30.55	17	21	26.1568	21.67	14	15	33.1406	19.11	13	13	24.3334	14.68	12	12	6.29117	8.02	6	6	33.7448	25.43	15	16	22.7793	12.8	9	10	52.2095	25.6	14	15	27.0428	19.97	12	12	24.6529	17.06	11
A1L0T0	ILVBL	2-hydroxyacyl-CoA lyase 2 OS=Homo sapiens OX=9606 GN=ILVBL PE=1 SV=2 - [HACL2_HUMAN]	11.4295	13.77	5	5	5.47946	5.06	2	2	32.8578	27.85	9	11					13.8744	9.49	4	4	4.34534	6.96	3	3									4.92464	5.38	2	2	23.2888	16.61	5	5
O43681	GET3	ATPase GET3 OS=Homo sapiens OX=9606 GN=GET3 PE=1 SV=2 - [GET3_HUMAN]	20.7925	27.87	7	7	13.2925	20.11	6	6	38.5747	38.79	9	10	15.384	18.68	4	4	15.3321	23.56	6	6	3.08927	4.6	2	2	5.75452	10.63	3	3	19.8859	29.02	7	7	22.0695	35.06	8	8	24.3734	24.43	6	7	5.32894	5.46	2	2	5.26092	14.08	5
Q14576-2	ELAVL3	Isoform 2 of ELAV-like protein 3 OS=Homo sapiens OX=9606 GN=ELAVL3 - [ELAV3_HUMAN]	23.3825	25	8	8	12.7123	17.22	6	6	25.4833	26.11	8	9	14.3232	17.22	6	6	10.7717	11.67	4	4	12.6067	13.89	5	5	8.40036	13.89	5	5	21.235	30	9	9	7.16708	8.61	3	3	8.60451	8.06	3	3	12.3451	17.22	6	6	9.56486	8.06	3
P42224	STAT1	Signal transducer and activator of transcription 1-alpha/beta OS=Homo sapiens OX=9606 GN=STAT1 PE=1 SV=2 - [STAT1_HUMAN]	32.0653	17.2	11	11	10.7091	15.47	9	9	56.3353	33.2	19	21	19.893	12.67	8	8	40.5214	24.67	16	17	12.3307	10.27	7	7	12.5811	10.13	7	7	18.5263	14	9	9	16.3701	9.47	6	6	31.2507	18.93	11	11	9.23846	10.27	6	6	7.57266	5.87	4
Q92696	RABGGTA	Geranylgeranyl transferase type-2 subunit alpha OS=Homo sapiens OX=9606 GN=RABGGTA PE=1 SV=2 - [PGTA_HUMAN]	12.0997	9.52	4	4					6.04636	7.41	3	3					11.707	10.58	6	6									9.85037	10.41	6	6	15.8342	11.29	6	6	28.2973	21.16	8	8					1.91371	6.35	4
Q6UWY5	OLFML1	Olfactomedin-like protein 1 OS=Homo sapiens OX=9606 GN=OLFML1 PE=1 SV=2 - [OLFL1_HUMAN]	3.88479	4.48	2	2	18.8426	20.9	7	7	8.93113	9.2	4	4	5.00197	7.21	3	3					18.5658	21.14	6	7					11.2031	13.68	5	5					17.108	12.19	4	5					8.51647	16.92	6
P78356	PIP4K2B	Phosphatidylinositol 5-phosphate 4-kinase type-2 beta OS=Homo sapiens OX=9606 GN=PIP4K2B PE=1 SV=1 - [PI42B_HUMAN]	30.0852	24.28	8	10	15.9881	20.43	7	8	40.2193	34.13	12	14	19.7218	25.96	9	10	39.1765	27.88	10	12	12.8985	14.42	5	5	12.9007	14.42	5	5	16.7949	15.14	5	6	28.4244	22.12	7	9	36.694	24.52	11	12	10.1375	15.14	5	6	12.7148	14.42	5
Q96E17	RAB3C	Ras-related protein Rab-3C OS=Homo sapiens OX=9606 GN=RAB3C PE=1 SV=1 - [RAB3C_HUMAN]	34.0182	36.56	7	10	39.4094	39.65	7	11	47.6776	43.17	8	13	43.9595	43.17	8	11	48.4247	44.05	9	13	33.7294	36.56	7	11	18.2372	19.82	4	6	49.9163	43.17	8	14	54.5733	44.05	9	14	57.3626	44.05	9	14	20.6607	31.28	6	8	34.4143	36.56	7
O43809	NUDT21	Cleavage and polyadenylation specificity factor subunit 5 OS=Homo sapiens OX=9606 GN=NUDT21 PE=1 SV=1 - [CPSF5_HUMAN]	12.914	27.31	5	5					24.6253	33.92	4	5																									12.086	27.31	3	3	3.83949	11.89	2	2
Q13367	AP3B2	AP-3 complex subunit beta-2 OS=Homo sapiens OX=9606 GN=AP3B2 PE=1 SV=2 - [AP3B2_HUMAN]	69.83	26.34	22	23	72.8542	27.17	22	26	102.134	34.66	29	31	68.0394	24.12	20	22	114.534	35.58	30	33	58.212	23.38	19	21	43.3933	19.41	16	17	89.4437	29.02	25	28	124.599	37.89	33	38	103.861	32.62	26	27	10.0007	5.82	5	5	20.9801	11.92	8
P31943	HNRNPH1	Heterogeneous nuclear ribonucleoprotein H OS=Homo sapiens OX=9606 GN=HNRNPH1 PE=1 SV=4 - [HNRH1_HUMAN]	62.4653	35.41	12	18	44.3957	30.96	11	13	89.1282	45.43	14	23	64.9259	44.1	13	20	31.1465	27.39	10	14	42.1603	32.96	11	14	33.8782	29.62	10	11	60.1754	35.41	12	18	46.7037	28.95	10	13	61.5774	23.83	9	17	34.5198	23.61	8	10	25.9421	21.83	8
Q6PIU2	NCEH1	Neutral cholesterol ester hydrolase 1 OS=Homo sapiens OX=9606 GN=NCEH1 PE=1 SV=3 - [NCEH1_HUMAN]	49.892	33.33	9	12	28.1915	30.15	8	10	41.688	36.27	10	10	28.2036	19.36	7	8	42.6603	33.33	9	11	17.8843	16.91	6	6	12.4881	20.1	7	7	32.0013	22.79	7	9	25.9696	17.16	6	7	63.8814	37.5	10	13	21.0028	17.4	6	7	26.6129	23.77	7
Q7Z4W1	DCXR	L-xylulose reductase OS=Homo sapiens OX=9606 GN=DCXR PE=1 SV=2 - [DCXR_HUMAN]	5.1915	8.61	2	2	4.48755	8.61	2	2	12.9806	29.1	4	4	4.79053	8.61	2	2	4.85261	8.61	2	2	4.4337	8.61	2	2	2.12123	8.61	2	2	5.17769	8.61	2	2	4.70645	15.16	3	3	8.96192	20.9	3	3	2.36125	8.61	2	2	4.67726	13.52	3
Q04837	SSBP1	Single-stranded DNA-binding protein, mitochondrial OS=Homo sapiens OX=9606 GN=SSBP1 PE=1 SV=1 - [SSBP_HUMAN]	11.1242	33.11	4	4	7.09291	20.95	3	3	25.602	39.86	6	7	11.7639	33.11	4	4	17.9176	33.11	4	5	6.78437	20.95	3	3					9.963	33.11	4	4	13.3327	33.11	4	4	27.0312	43.24	5	6	5.25776	15.54	2	2	9.16091	20.95	3
P62280	RPS11	40S ribosomal protein S11 OS=Homo sapiens OX=9606 GN=RPS11 PE=1 SV=3 - [RS11_HUMAN]	20.8332	34.81	7	9	11.1225	36.08	5	6	20.6804	41.14	7	8	20.9161	34.81	7	8	19.7524	28.48	6	8	11.471	41.14	6	7	15.7214	29.75	5	6	16.3322	41.14	7	9	13.961	39.24	7	8	14.7008	47.47	7	8	9.39169	17.72	4	5	3.66639	11.39	2
P18621	RPL17	60S ribosomal protein L17 OS=Homo sapiens OX=9606 GN=RPL17 PE=1 SV=3 - [RL17_HUMAN]	10.5996	26.09	4	4	9.1875	21.74	3	3	17.2046	37.5	5	5	15.6693	37.5	5	6	9.79035	30.43	4	4	9.4819	21.74	3	3	8.95488	26.09	4	4	11.015	26.09	4	4	7.58895	20.65	3	3	22.2761	26.63	4	6	6.69485	14.13	2	2	9.16763	25	4
P63173	RPL38	60S ribosomal protein L38 OS=Homo sapiens OX=9606 GN=RPL38 PE=1 SV=2 - [RL38_HUMAN]	6.84316	32.86	2	2	4.56651	32.86	2	2	9.48298	47.14	3	3	8.53798	47.14	3	3	7.01238	32.86	2	2					8.13452	35.71	3	3	4.51167	32.86	2	2													5.85395	35.71	2
Q9UJW0	DCTN4	Dynactin subunit 4 OS=Homo sapiens OX=9606 GN=DCTN4 PE=1 SV=1 - [DCTN4_HUMAN]	20.6008	20.43	8	8	5.60191	14.57	5	5	27.6023	23.26	8	8	6.40198	6.52	3	3	23.6145	24.57	8	8									11.1673	13.91	5	5	27.1555	25.22	8	8	30.7726	25.22	8	8					5.16747	5.87	2
O95167	NDUFA3	NADH dehydrogenase [ubiquinone] 1 alpha subcomplex subunit 3 OS=Homo sapiens OX=9606 GN=NDUFA3 PE=1 SV=1 - [NDUA3_HUMAN]					6.87496	50	3	4	8.64334	50	3	3	4.32626	21.43	2	3	12.959	50	4	4	2.27666	21.43	2	2									4.53501	21.43	2	2	9.06072	50	3	3					4.3946	50	3
P05107	ITGB2	Integrin beta-2 OS=Homo sapiens OX=9606 GN=ITGB2 PE=1 SV=2 - [ITB2_HUMAN]	35.1445	17.82	11	11	46.4782	28.87	18	23	40.7583	24.84	16	17	84.9653	36.93	23	31	39.485	25.23	17	17	81.5169	37.58	22	26	86.6346	38.36	24	32	48.2778	24.71	16	16	31.5581	17.95	12	12					73.3909	31.34	20	27	42.5691	23.15	15
P51553	IDH3G	Isocitrate dehydrogenase [NAD] subunit gamma, mitochondrial OS=Homo sapiens OX=9606 GN=IDH3G PE=1 SV=1 - [IDH3G_HUMAN]	34.4736	33.33	11	11	50.4457	49.87	14	16	59.5025	41.98	13	17	27.353	24.68	9	9	55.5694	47.58	12	19	20.1181	27.48	8	8	14.2502	15.52	6	6	31.3919	28.75	10	11	42.0426	47.58	13	16	57.583	44.78	12	17	5.4496	11.7	4	4	17.3142	20.87	8
Q92841-1	DDX17	Isoform 2 of Probable ATP-dependent RNA helicase DDX17 OS=Homo sapiens OX=9606 GN=DDX17 - [DDX17_HUMAN]	70.1064	32.31	19	22	32.4933	22.15	13	13	79.7076	38.92	22	24	69.3956	32.46	19	25	52.8299	27.23	16	17	37.9162	23.23	14	14	24.498	18.77	11	11	80.4339	38.92	22	26	44.4748	24.77	14	15	69.4229	29.69	19	20	42.1901	24.31	14	15	26.9296	15.38	9
O43759	SYNGR1	Synaptogyrin-1 OS=Homo sapiens OX=9606 GN=SYNGR1 PE=1 SV=2 - [SNG1_HUMAN]	7.38356	10.3	2	2	6.73977	10.3	2	2	6.61354	10.3	2	2	6.84387	20.17	3	3					6.69425	10.3	2	2	5.63023	10.3	2	2	6.67755	10.3	2	2					6.84156	10.3	2	2	6.68344	10.3	2	2	6.31746	10.3	2
Cont_P00761		Trypsin OS=Sus scrofa OX=9823 PE=1 SV=1 - [TRYP_PIG]	256.341	37.66	8	73	325.044	49.78	10	101	191.753	31.17	7	53	360.453	49.78	10	98	272.029	37.66	8	73	346.04	43.29	9	120	430.156	49.78	10	132	271.593	45.45	9	81	340.79	45.45	9	90	55.6284	25.11	4	15	358.946	49.78	10	113	350.011	49.78	10
Q15582	TGFBI	Transforming growth factor-beta-induced protein ig-h3 OS=Homo sapiens OX=9606 GN=TGFBI PE=1 SV=1 - [BGH3_HUMAN]	7.82263	7.76	3	3	7.30073	12.15	6	7	7.39227	4.98	2	2	3.47005	2.49	2	2	1.75673	2.93	2	2	23.3007	21.38	11	11					4.19434	3.07	2	2					6.16909	6	2	2	1.81287	3.95	2	2	5.08636	9.52	4
Q13148	TARDBP	TAR DNA-binding protein 43 OS=Homo sapiens OX=9606 GN=TARDBP PE=1 SV=1 - [TADBP_HUMAN]	25.907	32.61	7	7	24.7244	21.01	5	6	53.5274	39.61	9	11	31.2546	32.61	7	8	28.3583	32.61	7	7	20.9104	23.91	6	6	9.93727	18.12	5	5	22.1277	20.53	6	6	17.3873	15.22	4	4	55.7678	35.75	7	12	19.8228	25.6	7	7	16.748	17.15	5
Q9H9H5	MAP6D1	MAP6 domain-containing protein 1 OS=Homo sapiens OX=9606 GN=MAP6D1 PE=1 SV=1 - [MA6D1_HUMAN]	15.2435	42.71	5	5					5.86433	15.08	2	2					11.0306	35.18	4	4													3.83795	18.59	2	2	4.45627	24.62	2	2	4.18347	13.07	2	2
Q99460	PSMD1	26S proteasome non-ATPase regulatory subunit 1 OS=Homo sapiens OX=9606 GN=PSMD1 PE=1 SV=2 - [PSMD1_HUMAN]	67.7187	30.22	19	19	39.4618	19.2	13	13	121.006	39.56	25	27	53.149	22.46	15	16	87.4701	31.79	22	23	35.4581	20.36	13	13	41.6001	21.41	15	15	71.3887	29.8	19	19	68.1401	26.23	18	19	90.2966	26.13	17	19	13.039	9.02	6	6	10.1781	10.91	7
Q9H061	TMEM126A	Transmembrane protein 126A OS=Homo sapiens OX=9606 GN=TMEM126A PE=1 SV=1 - [T126A_HUMAN]	6.08897	13.85	3	3					20.1206	34.36	4	6					1.78072	18.97	2	2																	8.06029	25.13	3	3
P62277	RPS13	40S ribosomal protein S13 OS=Homo sapiens OX=9606 GN=RPS13 PE=1 SV=2 - [RS13_HUMAN]	12.8339	34.44	5	5	13.8923	34.44	6	6	10.0126	29.8	4	4	14.9212	34.44	6	6	15.0614	29.8	5	6	10.9316	34.44	6	6	8.89418	29.8	5	5	13.5893	29.8	5	5	11.0255	29.8	4	4	17.8	29.8	5	5	8.39389	21.19	3	3	8.39133	21.19	3
Q6NXT2	H3-5	Histone H3.3C OS=Homo sapiens OX=9606 GN=H3-5 PE=1 SV=3 - [H3C_HUMAN]	13.9076	15.56	4	11	5.01043	17.04	3	4	9.37449	38.52	4	8	7.06512	11.85	2	4	2.6843	17.04	3	5									4.83345	17.04	3	6
O60784	TOM1	Target of Myb protein 1 OS=Homo sapiens OX=9606 GN=TOM1 PE=1 SV=2 - [TOM1_HUMAN]	10.6307	11.59	3	3	3.26298	6.3	2	2	25.4841	31.91	8	8	2.53846	5.89	2	2	16.8156	20.73	6	6									7.51656	11.18	4	4	8.84276	10.37	3	3	25.6141	24.19	7	7
P36873	PPP1CC	Serine/threonine-protein phosphatase PP1-gamma catalytic subunit OS=Homo sapiens OX=9606 GN=PPP1CC PE=1 SV=1 - [PP1G_HUMAN]	55.3169	39.01	11	14	34.6438	30.03	7	10	57.274	41.18	11	13	47.6074	38.7	9	12	61.7378	41.18	11	15	30.2442	34.37	8	9	12.0613	18.89	5	5	49.0389	36.84	10	13	51.7561	38.7	10	12	63.8117	42.41	11	14	26.196	30.96	7	10	26.2831	38.7	9
P06241	FYN	Tyrosine-protein kinase Fyn OS=Homo sapiens OX=9606 GN=FYN PE=1 SV=3 - [FYN_HUMAN]	25.5684	21.04	11	12	20.9551	18.62	9	10	39.9645	26.44	11	13	11.2964	6.33	4	5	24.1838	23.09	10	11	8.31339	4.47	3	4	6.48014	2.98	2	3	13.5313	7.82	5	6	15.8742	13.41	7	8	41.985	27.19	12	13	8.20941	4.47	3	4	6.08071	4.84	3
Q9NR31	SAR1A	GTP-binding protein SAR1a OS=Homo sapiens OX=9606 GN=SAR1A PE=1 SV=1 - [SAR1A_HUMAN]	24.2541	37.37	5	7	7.85862	27.27	4	4	39.5431	42.93	6	9	15.4299	37.37	5	5	23.7342	36.87	5	6	5.82747	15.66	3	3	4.45018	15.66	3	3	26.8587	37.37	5	9	22.7809	42.93	6	7	48.3381	49.49	8	11	8.5528	37.37	5	5	4.98367	27.27	4
Q9NZJ9	NUDT4	Diphosphoinositol polyphosphate phosphohydrolase 2 OS=Homo sapiens OX=9606 GN=NUDT4 PE=1 SV=2 - [NUDT4_HUMAN]	7.18246	16.67	3	3	7.98945	16.67	3	3	14.5731	25	4	4	8.11498	16.67	3	3	12.3292	25	4	4	3.48301	16.67	3	3	3.66454	8.89	2	2	12.1152	25	4	4	9.8013	20	3	3	15.6721	28.89	5	5	4.27559	12.78	2	2
P10599-2	TXN	Isoform 2 of Thioredoxin OS=Homo sapiens OX=9606 GN=TXN - [THIO_HUMAN]									5.50071	25.88	2	2	1.65163	21.18	2	2	8.93993	49.41	4	4																									4.8653	25.88	2
Q1KMD3	HNRNPUL2	Heterogeneous nuclear ribonucleoprotein U-like protein 2 OS=Homo sapiens OX=9606 GN=HNRNPUL2 PE=1 SV=1 - [HNRL2_HUMAN]	54.277	25.84	17	20	29.8795	17.94	11	11	80.3386	31.99	21	26	69.4126	33.6	22	26	28.0238	17.14	11	11	25.3319	18.21	12	12	18.5361	11.91	7	7	51.1075	24.36	17	19	22.0543	13.79	9	9	49.8933	21.42	14	15	27.5441	21.02	12	13	15.4631	10.58	7
Q9UHD8-7	SEPTIN9	Isoform 7 of Septin-9 OS=Homo sapiens OX=9606 GN=SEPTIN9 - [SEPT9_HUMAN]	47.2164	24.16	11	14	43.9299	29.63	13	14	60.8364	30.86	14	19	20.4603	15.34	7	7	62.739	33.33	15	20	15.0763	14.29	7	7	7.14428	11.11	6	6	35.1738	24.16	11	12	34.4651	25.75	11	12	62.7922	31.92	13	17	13.9031	17.11	8	8	27.821	25.57	12
O14576-2	DYNC1I1	Isoform 2 of Cytoplasmic dynein 1 intermediate chain 1 OS=Homo sapiens OX=9606 GN=DYNC1I1 - [DC1I1_HUMAN]	21.115	9.87	5	7	23.1231	21.34	8	8	35.4683	19.75	8	8	25.675	19.9	8	9	42.0702	25.16	10	11	10.7172	7.17	3	3	6.20437	3.82	2	2	20.2433	15.45	6	6	31.6945	21.18	8	8	36.0623	24.52	8	8	12.045	10.83	5	5	19.1602	21.34	9
Q9Y4L1	HYOU1	Hypoxia up-regulated protein 1 OS=Homo sapiens OX=9606 GN=HYOU1 PE=1 SV=1 - [HYOU1_HUMAN]	72.0891	28.93	23	25	35.7184	18.92	15	16	96.8637	33.73	25	29	57.8191	27.23	21	22	38.437	16.92	13	14	20.5835	13.51	11	11	8.96611	6.81	7	7	68.2219	28.63	22	23	43.1505	24.32	17	19	95.3343	31.93	22	28	27.1203	14.11	12	12	21.2766	16.12	13
P10636	MAPT	Microtubule-associated protein tau OS=Homo sapiens OX=9606 GN=MAPT PE=1 SV=5 - [TAU_HUMAN]	367.556	40.77	29	117	334.234	40.37	27	109	389.952	43.54	29	114	352.906	37.07	28	121	385.012	36.41	29	125	354.175	34.43	24	122	283.865	38.39	24	105	473.634	44.72	32	148	418.543	36.54	28	135	321.821	39.45	29	95	54.2228	13.32	9	22	40.3201	17.94	11
P48426-2	PIP4K2A	Isoform 2 of Phosphatidylinositol 5-phosphate 4-kinase type-2 alpha OS=Homo sapiens OX=9606 GN=PIP4K2A - [PI42A_HUMAN]	31.9044	32.85	10	11	21.2935	25.65	8	9	39.6771	36.89	11	12	22.2045	27.95	9	10	30.6558	30.55	10	11	16.9814	17.29	5	5	19.0628	20.46	6	6	29.8977	27.67	8	9	26.2466	25.65	8	9	24.5337	26.51	9	9	20.787	28.82	8	9	15.6382	24.78	7
Q7Z7K6-3	CENPV	Isoform 3 of Centromere protein V OS=Homo sapiens OX=9606 GN=CENPV - [CENPV_HUMAN]	32.1376	49.26	8	9	5.41076	11.76	2	2	21.2214	25.74	6	7	13.3209	19.85	4	4	8.24021	14.71	3	3	6.66047	15.07	3	3	8.2717	7.72	2	3	14.166	23.53	5	5	4.39906	7.72	2	2	19.0445	22.06	5	6	3.8355	20.59	4	4
Q92597	NDRG1	Protein NDRG1 OS=Homo sapiens OX=9606 GN=NDRG1 PE=1 SV=1 - [NDRG1_HUMAN]	16.0613	16.24	4	4	9.44998	16.24	4	5	31.7141	30.96	7	7	16.7239	20.3	5	5	23.8663	24.62	6	6	6.01882	7.61	2	2	5.60897	7.36	2	2	10.6988	12.18	3	4	20.2408	20.3	5	5	25.998	25.63	5	5					6.48529	8.38	2
Q9UF11-4	PLEKHB1	Isoform 4 of Pleckstrin homology domain-containing family B member 1 OS=Homo sapiens OX=9606 GN=PLEKHB1 - [PKHB1_HUMAN]	8.08128	20.11	3	3	2.52482	12.17	2	2	13.6956	34.92	4	4					10.5968	30.69	5	5					4.57119	20.63	3	3					9.42192	31.22	5	5					2.43653	13.76	2	2	2.70552	12.17	2
Q96FC7	PHYHIPL	Phytanoyl-CoA hydroxylase-interacting protein-like OS=Homo sapiens OX=9606 GN=PHYHIPL PE=1 SV=3 - [PHIPL_HUMAN]	25.0649	28.19	10	10	19.2999	26.06	9	9	35.274	34.57	11	12	19.704	22.07	8	8	32.7337	30.32	11	11	0	6.38	3	3	2.07221	4.52	2	2	24.7493	24.73	9	9	44.0579	40.16	13	15	36.0673	31.12	11	11	3.10301	5.05	2	2	10.1463	15.43	6
Q14738	PPP2R5D	Serine/threonine-protein phosphatase 2A 56 kDa regulatory subunit delta isoform OS=Homo sapiens OX=9606 GN=PPP2R5D PE=1 SV=1 - [2A5D_HUMAN]	36.5249	25.91	12	12	25.1881	17.77	9	9	60.1454	36.71	16	18	13.214	12.62	6	6	40.564	25.58	12	12	8.68279	8.47	4	4					26.1513	18.6	9	9	29.0934	17.94	8	8	53.7763	26.25	12	14	0	3.49	2	2	13.06	9.3	5
Q92752	TNR	Tenascin-R OS=Homo sapiens OX=9606 GN=TNR PE=1 SV=3 - [TENR_HUMAN]	113.316	27.25	27	33	114.325	27.47	27	33	219.311	38.44	33	51	100.86	24.74	23	29	152.149	28.06	28	40	69.1744	19.15	20	22	59.8798	18.19	21	22	110.789	25.7	26	33	138.704	29.38	29	38	220.209	39.69	36	54	70.124	19.66	20	25	79.2151	20.69	22
P29966	MARCKS	Myristoylated alanine-rich C-kinase substrate OS=Homo sapiens OX=9606 GN=MARCKS PE=1 SV=4 - [MARCS_HUMAN]	26.7037	30.42	4	4	49.8434	44.58	7	10	68.5621	47.59	8	11	61.2937	44.58	7	12	68.7452	44.58	8	12	34.901	44.58	7	7	30.2991	44.58	7	8	42.6693	44.58	7	7	35.5119	44.58	7	7	15.1624	11.45	3	4	22.5486	29.52	5	6	51.6297	44.58	7
Q9NUQ9	CYRIB	CYFIP-related Rac1 interactor B OS=Homo sapiens OX=9606 GN=CYRIB PE=1 SV=1 - [CYRIB_HUMAN]	4.0403	16.05	4	4					12.1581	16.05	4	4	9.86861	14.81	4	4	28.6857	35.49	8	9	4.8667	8.02	2	2	2.15818	16.67	4	4					21.7649	27.47	7	8	21.3112	24.07	6	7					1.97435	8.64	2
O95169-3	NDUFB8	Isoform 3 of NADH dehydrogenase [ubiquinone] 1 beta subcomplex subunit 8, mitochondrial OS=Homo sapiens OX=9606 GN=NDUFB8 - [NDUB8_HUMAN]	15.6086	32.9	4	5	10.8789	32.9	4	4	17.5934	43.23	5	5	12.3985	43.23	5	5	22.2314	43.23	5	6	9.68125	32.9	4	4	5.04784	14.84	2	2	13.2485	32.9	4	4	15.5397	32.9	4	5	39.6812	49.03	7	10	9.11215	32.9	4	4	12.2297	32.9	4
Q9H0R4	HDHD2	Haloacid dehalogenase-like hydrolase domain-containing protein 2 OS=Homo sapiens OX=9606 GN=HDHD2 PE=1 SV=1 - [HDHD2_HUMAN]																	8.86459	26.64	4	4													10.476	24.32	3	3	30.175	41.31	6	7
P56134-4	ATP5MF	Isoform 4 of ATP synthase subunit f, mitochondrial OS=Homo sapiens OX=9606 GN=ATP5MF - [ATPK_HUMAN]	15.3041	48.98	2	5	12.9096	48.98	2	5	18.1291	48.98	2	6	12.9136	48.98	2	4	15.9	48.98	2	5	9.07834	48.98	2	3	8.45544	48.98	2	3	12.2987	48.98	2	4	12.7349	48.98	2	5	14.2583	48.98	2	4	9.07737	48.98	2	3	14.4348	48.98	2
P21741	MDK	Midkine OS=Homo sapiens OX=9606 GN=MDK PE=1 SV=1 - [MK_HUMAN]	7.37924	23.08	3	3	2.65586	11.89	2	2	18.6169	37.76	4	5					22.9827	32.87	4	6	3.07218	11.89	2	2	5.60393	18.18	2	2	3.36552	11.89	2	2	7.60635	23.08	3	3	21.8109	37.76	5	6	5.45438	23.08	3	3
Q15185-4	PTGES3	Isoform 4 of Prostaglandin E synthase 3 OS=Homo sapiens OX=9606 GN=PTGES3 - [TEBP_HUMAN]	21.6284	48.92	7	7	18.1738	41.01	5	5	16.7243	35.25	4	5	18.332	41.01	5	5	15.8273	47.48	6	6	12.5921	35.25	4	5	10.7657	30.22	3	3	18.5677	41.01	5	5	18.3711	41.01	5	5	25.1176	48.92	7	7	11.9454	30.22	3	3	17.4368	41.01	5
Q7L576	CYFIP1	Cytoplasmic FMR1-interacting protein 1 OS=Homo sapiens OX=9606 GN=CYFIP1 PE=1 SV=1 - [CYFP1_HUMAN]	111.778	29.93	34	39	92.4643	31.05	34	38	141.956	34.88	37	42	113.486	31.28	35	42	105.128	28.97	32	37	76.4098	23.86	26	29	51.6545	18.99	21	22	104.891	29.13	33	38	92.1661	26.02	29	32	75.9904	20.43	22	25	67.0678	21.63	24	27	66.794	19.95	23
Q2M2I8	AAK1	AP2-associated protein kinase 1 OS=Homo sapiens OX=9606 GN=AAK1 PE=1 SV=3 - [AAK1_HUMAN]	25.0376	13.11	8	8	27.8937	16.13	10	10	80.7318	28.82	16	18	14.0519	9.16	5	5	50.6793	21.44	13	14	5.935	5.52	3	3	5.05363	3.64	2	2	12.6133	6.14	4	4	32.4251	20.08	12	12	72.5867	27.89	15	17					23.7674	15.3	9
P02671-2	FGA	Isoform 2 of Fibrinogen alpha chain OS=Homo sapiens OX=9606 GN=FGA - [FIBA_HUMAN]	7.9489	3.26	2	2	21.9119	13.2	7	10	79.0178	35.25	18	20	47.2319	25.62	14	17	66.8852	34.16	17	19	61.2956	35.4	17	24	15.7639	11.02	6	6	24.4672	15.37	8	8	8.18488	9.16	5	5	69.3008	42.24	20	22	11.3916	7.92	4	4	34.8288	21.89	11
P54577	YARS1	Tyrosine--tRNA ligase, cytoplasmic OS=Homo sapiens OX=9606 GN=YARS1 PE=1 SV=4 - [SYYC_HUMAN]	15.4977	10.98	6	6					17.5752	16.86	8	8	19.7726	18.56	10	10	12.6569	13.07	6	6					2.80366	3.6	2	2	19.1388	22.92	10	10	21.9324	14.2	8	9	13.2972	16.67	7	7
O94856-6	NFASC	Isoform 6 of Neurofascin OS=Homo sapiens OX=9606 GN=NFASC - [NFASC_HUMAN]	113.737	24.67	27	30	119.057	31.45	30	35	163.422	33.66	34	41	101.184	29.17	28	30	142.451	30.8	33	39	72.5563	20.67	22	22	59.6224	21.16	22	23	90.8269	25.16	25	25	130.682	30.88	35	38	165.065	36.11	36	44	61.3295	18.63	20	22	71.991	20.59	22
P50570-4	DNM2	Isoform 4 of Dynamin-2 OS=Homo sapiens OX=9606 GN=DNM2 - [DYN2_HUMAN]	82.1628	27.47	22	31	50.179	21.38	16	19	89.4445	29.66	23	28	66.704	24.25	21	26	82.6903	26.9	22	30	47.2709	22.41	17	20	32.5196	18.74	14	16	69.899	22.87	17	22	66.9973	24.25	19	26	93.8467	24.37	22	30	41.852	21.15	15	16	51.472	21.84	16
Q96A08	H2BC1	Histone H2B type 1-A OS=Homo sapiens OX=9606 GN=H2BC1 PE=1 SV=3 - [H2B1A_HUMAN]	48.0294	21.26	3	35	18.4912	21.26	3	11	31.058	18.9	3	15	38.0585	34.65	5	19	14.6098	21.26	3	7	14.8932	21.26	3	9	11.9622	21.26	3	6	24.5663	29.92	4	15	8.18519	12.6	2	5	17.6203	24.41	3	9	11.3552	23.62	5	8	14.7554	21.26	3
O15394	NCAM2	Neural cell adhesion molecule 2 OS=Homo sapiens OX=9606 GN=NCAM2 PE=1 SV=2 - [NCAM2_HUMAN]	73.4481	31.18	22	23	41.319	24.73	18	18	100.322	40.14	25	27	37.9513	25.57	18	18	64.8882	30.82	20	21	25.6963	14.7	10	10	20.6139	10.87	8	8	51.7727	25.09	17	17	69.2303	31.42	20	22	111.274	37.4	24	28	38.0155	20.19	15	15	47.506	21.62	16
O00499	BIN1	Myc box-dependent-interacting protein 1 OS=Homo sapiens OX=9606 GN=BIN1 PE=1 SV=1 - [BIN1_HUMAN]	97.3864	40.64	17	25	69.6418	37.44	14	17	105.794	40.64	19	22	84.3671	38.79	16	24	100.11	38.28	16	20	52.7995	33.73	13	15	38.201	23.1	9	11	75.118	36.42	17	19	84.8761	40.64	17	20	103.357	38.45	17	23	51.1885	24.11	9	14	54.5555	29.51	11
P12111-2	COL6A3	Isoform 2 of Collagen alpha-3(VI) chain OS=Homo sapiens OX=9606 GN=COL6A3 - [CO6A3_HUMAN]	223.675	25.75	58	68	328.384	33.32	76	91	310.091	28.64	61	76	364.328	36.82	81	98	218.147	24.77	54	61	328.811	33.52	78	95	118.329	17.87	41	43	245.334	29.59	65	72	239.035	25.72	56	65	288.329	26.73	58	69	187.776	23.22	54	64	270.741	30.12	74
P80748	IGLV3-21	Immunoglobulin lambda variable 3-21 OS=Homo sapiens OX=9606 GN=IGLV3-21 PE=1 SV=2 - [LV321_HUMAN]													19.6452	23.08	2	8																									12.9296	23.08	2	5	10.2616	23.08	2
Q9Y2Q3	GSTK1	Glutathione S-transferase kappa 1 OS=Homo sapiens OX=9606 GN=GSTK1 PE=1 SV=3 - [GSTK1_HUMAN]	14.9465	23.01	4	4	11.5689	16.37	3	3	28.6526	45.13	7	7	13.4199	34.07	5	5	15.7733	23.01	4	4	7.60423	12.39	2	2	6.05217	12.39	2	2	10.0197	16.37	3	3	10.9439	16.37	3	3	12.4356	22.57	4	4	7.27615	16.37	3	3	9.59805	19.03	3
P50570-3	DNM2	Isoform 3 of Dynamin-2 OS=Homo sapiens OX=9606 GN=DNM2 - [DYN2_HUMAN]	82.1628	27.6	22	31	50.179	21.48	16	19	91.1662	30.72	24	29	66.704	24.36	21	26	82.6903	27.02	22	30	47.2709	22.52	17	20	34.2148	19.75	15	17	69.899	22.98	17	22	66.9973	24.36	19	26	93.8467	24.48	22	30	41.852	21.25	15	16	51.472	21.94	16
O00571-2	DDX3X	Isoform 2 of ATP-dependent RNA helicase DDX3X OS=Homo sapiens OX=9606 GN=DDX3X - [DDX3X_HUMAN]	61.508	29.41	15	19	36.3727	26.47	13	13	49.1379	24.3	13	15	44.9418	25.54	14	16	55.8254	34.06	17	19	32.0359	22.6	12	12	24.0071	19.04	11	11	38.6402	21.67	11	13	42.4788	26.01	13	14	61.9368	27.4	14	17	25.5794	16.25	10	11	17.0708	13.78	8
P17096	HMGA1	High mobility group protein HMG-I/HMG-Y OS=Homo sapiens OX=9606 GN=HMGA1 PE=1 SV=3 - [HMGA1_HUMAN]	17.4161	41.12	3	4	4.23701	26.17	2	2	17.571	41.12	3	4	12.1137	41.12	3	3					9.4066	41.12	3	3	6.65497	41.12	3	3	24.25	41.12	4	5	4.11589	32.71	2	2	14.2342	41.12	2	2	8.56161	41.12	3	4
P21912	SDHB	Succinate dehydrogenase [ubiquinone] iron-sulfur subunit, mitochondrial OS=Homo sapiens OX=9606 GN=SDHB PE=1 SV=3 - [SDHB_HUMAN]	25.4459	28.21	8	8	34.6426	42.86	12	13	33.7092	41.07	11	11	29.1608	35.36	10	10	38.7126	42.86	12	13	23.7027	33.21	10	10	15.8252	22.14	6	6	26.3713	33.21	9	9	27.7113	33.21	9	9	42.7194	42.86	11	13	19.5905	25.36	7	7	27.5759	33.21	10
P05026	ATP1B1	Sodium/potassium-transporting ATPase subunit beta-1 OS=Homo sapiens OX=9606 GN=ATP1B1 PE=1 SV=1 - [AT1B1_HUMAN]	90.7086	43.56	13	23	91.6567	41.91	13	25	107.076	43.89	14	28	71.8534	41.58	12	19	99.3277	41.91	13	24	51.4629	38.61	10	14	40.5011	36.3	9	12	73.8527	41.58	12	20	86.8598	41.91	12	23	163.65	48.51	17	36	54.1887	39.27	10	15	78.6386	43.56	13
P12081-4	HARS1	Isoform 4 of Histidine--tRNA ligase, cytoplasmic OS=Homo sapiens OX=9606 GN=HARS1 - [HARS1_HUMAN]	4.63299	3.89	2	2					19.9583	22.49	8	8	7.76258	12.27	6	6													13.9982	19.02	8	8	9.86632	13.29	6	6	17.9467	18.61	5	5	2.47479	4.29	2	2
Q96JE9	MAP6	Microtubule-associated protein 6 OS=Homo sapiens OX=9606 GN=MAP6 PE=1 SV=2 - [MAP6_HUMAN]	34.6115	21.03	12	12	50.3141	27.06	13	15	72.9946	32.23	17	19	39.0014	24.11	13	14	64.5544	32.6	16	17	19.7345	18.2	10	10	7.77719	4.8	3	3	71.6743	32.84	17	20	34.7679	20.05	12	13	30.3597	15.62	8	8	13.2895	10.95	7	7	43.0282	20.66	12
Q53H12	AGK	Acylglycerol kinase, mitochondrial OS=Homo sapiens OX=9606 GN=AGK PE=1 SV=2 - [AGK_HUMAN]	19.6877	28.2	9	9	23.0994	24.41	8	9	22.2439	18.72	6	6	13.1894	18.01	5	5	27.9253	30.33	9	9	11.3927	11.85	3	3	8.00762	13.98	4	4	12.9005	13.98	4	4	21.6374	23.7	6	6	34.0045	23.7	7	7	9.52047	15.88	4	4	23.3423	28.44	9
P27482	CALML3	Calmodulin-like protein 3 OS=Homo sapiens OX=9606 GN=CALML3 PE=1 SV=2 - [CALL3_HUMAN]	4.3644	10.07	2	3	5.99615	23.49	3	6	8.10184	10.07	2	4	6.38503	10.07	2	3	7.87257	10.07	2	5	6.38938	10.07	2	4	4.3922	10.07	2	3	6.17403	10.07	2	4	6.22315	10.07	2	5									4.32804	10.07	2
Q15388	TOMM20	Mitochondrial import receptor subunit TOM20 homolog OS=Homo sapiens OX=9606 GN=TOMM20 PE=1 SV=1 - [TOM20_HUMAN]									14.9809	39.31	2	7
Q9UJ70	NAGK	N-acetyl-D-glucosamine kinase OS=Homo sapiens OX=9606 GN=NAGK PE=1 SV=4 - [NAGK_HUMAN]	9.32334	17.73	5	5	0	4.94	2	2	31.5294	28.49	7	8	6.66743	11.63	3	3	23.9938	28.78	7	7									21.3401	26.16	7	7	32.8969	35.47	9	9	25.0269	18.9	5	6	2.02558	7.85	2	2	1.89398	6.69	2
Q9ULA0-2	DNPEP	Isoform 2 of Aspartyl aminopeptidase OS=Homo sapiens OX=9606 GN=DNPEP - [DNPEP_HUMAN]	4.64031	8	3	3					2.72304	5.89	2	2	2.5045	5.47	2	2	4.39921	5.68	2	2					1.66653	5.05	2	2	8.44874	14.11	5	5	0	12	4	4	24.6825	29.89	7	7					4.62429	4.63	2
P62136	PPP1CA	Serine/threonine-protein phosphatase PP1-alpha catalytic subunit OS=Homo sapiens OX=9606 GN=PPP1CA PE=1 SV=1 - [PP1A_HUMAN]	55.8431	37.88	11	14	32.179	26.36	6	9	57.3245	40	11	13	47.1703	37.58	9	12	62.0649	40	11	15	27.9371	30.61	7	8	10.2687	15.45	4	4	48.6958	35.76	10	13	51.7605	37.58	10	12	60.7153	38.48	10	13	26.1964	30	7	10	23.9601	34.85	8
P51888	PRELP	Prolargin OS=Homo sapiens OX=9606 GN=PRELP PE=1 SV=1 - [PRELP_HUMAN]	24.2981	29.58	10	10	38.4704	37.43	12	18	54.5228	42.41	13	14	60.5469	45.03	14	19	16.3571	15.71	5	5	68.2402	47.12	15	23	5.79831	6.54	2	2	59.0266	47.12	15	20	19.4552	21.2	7	7	51.5693	34.55	11	14	12.0832	17.54	6	6	32.8643	35.6	12
Q96L92-3	SNX27	Isoform 2 of Sorting nexin-27 OS=Homo sapiens OX=9606 GN=SNX27 - [SNX27_HUMAN]	16.0244	14.39	7	7	6.29705	9.47	4	4	22.5359	16.86	7	7	5.30696	5.49	3	3	22.0836	20.83	8	9	4.12289	4.92	3	3					12.7944	12.12	6	6	10.879	12.5	6	6	13.7976	17.23	6	6	5.10608	7.95	4	4	4.54767	5.11	3
P49841	GSK3B	Glycogen synthase kinase-3 beta OS=Homo sapiens OX=9606 GN=GSK3B PE=1 SV=2 - [GSK3B_HUMAN]	25.4652	25	7	8	10.8437	13.81	4	4	31.5369	28.1	8	9	9.23938	13.81	4	4	24.7198	26.19	9	9	8.58084	11.9	3	3	4.63324	10.24	4	4	10.1826	13.81	4	4	17.5464	21.19	7	7	24.0778	25.48	7	7	8.61368	13.81	4	4	5.76136	15	4
Q9GZN7	ROGDI	Protein rogdi homolog OS=Homo sapiens OX=9606 GN=ROGDI PE=1 SV=1 - [ROGDI_HUMAN]	5.84938	9.06	2	2	6.26798	11.85	3	4	14.6533	22.65	5	5					9.58579	15.33	4	4	3.89425	9.06	2	2									10.9313	15.33	4	4	11.85	15.68	4	5
P47736-2	RAP1GAP	Isoform 2 of Rap1 GTPase-activating protein 1 OS=Homo sapiens OX=9606 GN=RAP1GAP - [RPGP1_HUMAN]	14.935	9.54	6	7	9.57667	12.04	6	6	46.3052	28.63	12	14	11.6849	9.54	6	6	33.994	19.09	10	12	3.3181	4.85	3	3	0	2.79	2	2	19.7817	14.68	8	8	35.3994	22.03	11	12	62.965	29.81	16	18	2.70232	4.11	2	2	5.27023	6.46	4
Q16799	RTN1	Reticulon-1 OS=Homo sapiens OX=9606 GN=RTN1 PE=1 SV=1 - [RTN1_HUMAN]	46.8043	19.59	11	15	54.3312	27.84	15	16	89.4897	40.59	19	23	34.0366	20.88	11	12	63.7635	31.31	16	19	19.44	13.4	7	8	24.143	11.34	6	8	39.1386	17.78	9	11	37.0935	18.69	10	11	36.0187	26.29	11	11	12.5622	9.54	6	7	43.7255	26.03	14
P08247	SYP	Synaptophysin OS=Homo sapiens OX=9606 GN=SYP PE=1 SV=3 - [SYPH_HUMAN]	25.0362	36.74	6	11	31.8511	38.66	8	10	54.6808	32.91	7	13	44.4228	35.46	8	13	20.6106	24.92	5	9	15.0739	10.22	3	5	19.7029	23	4	9	19.9959	10.22	3	6	19.8672	10.22	3	6	23.1558	23.96	5	8	18.8885	10.22	3	6	19.5755	10.22	3
P09493-9	TPM1	Isoform 9 of Tropomyosin alpha-1 chain OS=Homo sapiens OX=9606 GN=TPM1 - [TPM1_HUMAN]	18.5956	15.49	6	6	23.8412	21.48	8	9	30.2044	27.46	11	13	18.4331	15.49	6	6	17.1673	15.49	5	5	25.1449	29.93	10	11	11.9231	10.92	4	4	22.8672	18.66	7	7	19.3064	20.07	7	7	30.7462	30.99	12	17	10.7226	15.14	5	6	20.4588	21.48	8
P30040	ERP29	Endoplasmic reticulum resident protein 29 OS=Homo sapiens OX=9606 GN=ERP29 PE=1 SV=4 - [ERP29_HUMAN]	10.1247	21.84	5	5	8.90072	13.41	3	3	21.1274	27.59	6	6	20.6628	34.1	8	9	11.8629	21.84	5	5	12.3463	21.84	5	5					14.668	21.84	5	5	11.1764	17.24	4	4	19.9713	26.44	7	7	4.23128	8.43	2	2	5.28895	12.26	3
P62166	NCS1	Neuronal calcium sensor 1 OS=Homo sapiens OX=9606 GN=NCS1 PE=1 SV=2 - [NCS1_HUMAN]					8.33313	25.79	4	4	7.29354	11.58	2	2	6.15035	12.11	2	2	19.1645	40	6	6									8.61801	17.89	3	3	14.4436	31.58	5	5	4.06955	22.11	3	3					6.51415	11.58	2
P78559	MAP1A	Microtubule-associated protein 1A OS=Homo sapiens OX=9606 GN=MAP1A PE=1 SV=6 - [MAP1A_HUMAN]	158.426	19.94	39	49	152.813	19.19	42	49	336.196	35.03	65	84	139.626	14.98	31	39	212.732	25.79	52	59	98.3397	12.59	26	31	72.5065	10.7	22	27	194.26	24.97	48	63	173.942	22.01	44	53	257.073	23.8	45	63	70.0301	12.24	26	33	127.164	20.23	42
O14773-2	TPP1	Isoform 2 of Tripeptidyl-peptidase 1 OS=Homo sapiens OX=9606 GN=TPP1 - [TPP1_HUMAN]	27.8418	27.19	5	7	20.8404	29.38	6	9	31.5142	29.38	6	7	28.697	29.38	6	7	28.6607	29.38	6	7	13.608	14.37	3	4	6.40358	14.37	3	3	25.374	27.19	5	6	22.0693	18.75	4	6	36.2175	27.19	5	7	19.0313	20.94	5	7	17.1065	20.94	5
O95202	LETM1	Mitochondrial proton/calcium exchanger protein OS=Homo sapiens OX=9606 GN=LETM1 PE=1 SV=1 - [LETM1_HUMAN]	42.5353	23.82	14	14	39.5037	21.92	13	13	70.9917	29.36	17	18	37.1429	20.16	11	11	71.8389	34.51	18	20	27.2148	16.37	9	9	11.3784	6.36	4	4	32.5519	19.89	11	11	32.166	17.19	10	10	69.1548	29.5	16	18	17.6645	14.21	8	8	32.2512	18.81	12
Q6PUV4	CPLX2	Complexin-2 OS=Homo sapiens OX=9606 GN=CPLX2 PE=1 SV=2 - [CPLX2_HUMAN]	6.32091	28.36	2	2	9.8787	37.31	3	3	17.1938	29.1	3	3	8.23252	37.31	3	3	24.0559	37.31	4	5									18.7385	37.31	4	5	15.9457	29.1	3	4	16.6523	29.1	3	3					12.6716	29.1	3
O95292	VAPB	Vesicle-associated membrane protein-associated protein B/C OS=Homo sapiens OX=9606 GN=VAPB PE=1 SV=3 - [VAPB_HUMAN]	22.6173	24.69	6	7	21.5363	20.16	6	8	22.3756	36.63	8	9	16.1772	23.87	5	7	27.1036	23.87	6	8	15.913	20.58	5	5	14.1353	19.34	4	4	19.6896	16.05	4	5	20.1645	16.87	5	6	28.1242	27.57	6	8	14.3688	23.87	5	5	16.7961	24.28	6
Q15818	NPTX1	Neuronal pentraxin-1 OS=Homo sapiens OX=9606 GN=NPTX1 PE=1 SV=2 - [NPTX1_HUMAN]	11.5826	9.72	4	4	7.09399	5.56	3	3	15.7602	13.43	6	6	13.731	13.43	6	6	13.8246	13.43	6	6	4.324	3.94	2	2					49.5087	35.19	14	15	11.9209	11.34	5	5	8.7097	10.42	4	4					4.34457	3.94	2
P62826	RAN	GTP-binding nuclear protein Ran OS=Homo sapiens OX=9606 GN=RAN PE=1 SV=3 - [RAN_HUMAN]	25.9288	39.35	7	8	16.569	25.93	5	5	31.8284	39.35	7	11	19.707	31.02	6	8	21.3766	31.02	6	7	13.2076	25.93	5	6	13.4195	22.22	4	4	22.3507	25.93	5	7	30.9262	39.35	7	10	53.0165	44.44	11	14	15.885	31.02	6	6	13.5638	26.39	5
P04439	HLA-A	HLA class I histocompatibility antigen, A alpha chain OS=Homo sapiens OX=9606 GN=HLA-A PE=1 SV=2 - [HLAA_HUMAN]	16.9557	24.11	6	6	13.5213	16.44	4	4	17.8093	20.27	5	5	14.4525	19.45	5	6	12.6918	16.44	4	4	8.26935	10.14	3	3	11.8253	15.34	4	4	8.73365	18.36	4	4	13.5867	16.71	4	4	12.4293	18.63	4	5	14.181	16.44	4	5	5.77983	16.16	5
O14910	LIN7A	Protein lin-7 homolog A OS=Homo sapiens OX=9606 GN=LIN7A PE=1 SV=2 - [LIN7A_HUMAN]	22.4299	32.62	7	8	19.308	41.2	8	9	32.472	40.34	8	9	12.5538	22.75	5	5	25.5532	36.48	8	10	13.0882	22.32	5	7	4.54586	14.59	3	3	12.8532	22.32	5	6	21.5449	27.9	6	8	32.5684	39.06	8	11	3.57327	12.02	3	3	15.2804	29.61	7
P17302	GJA1	Gap junction alpha-1 protein OS=Homo sapiens OX=9606 GN=GJA1 PE=1 SV=2 - [CXA1_HUMAN]	51.5539	20.94	6	11	43.1478	31.94	8	10	161.681	46.07	12	33	32.4869	16.75	4	7	88.7606	45.81	11	20	41.5419	33.51	8	12	16.5489	16.75	4	5	39.3883	25.13	7	10	47.0897	19.9	6	11	56.65	16.23	6	14	34.2729	19.9	6	10	44.4861	36.13	9
P59998	ARPC4	Actin-related protein 2/3 complex subunit 4 OS=Homo sapiens OX=9606 GN=ARPC4 PE=1 SV=3 - [ARPC4_HUMAN]	8.56339	17.86	3	3	13.3335	33.93	5	5	11.0351	22.62	4	4	20.5939	47.62	6	7	11.4456	22.62	4	4	16.0795	33.93	5	6	13.6876	29.17	4	5	18.1877	33.93	5	6	17.0144	33.93	5	6	15.6038	36.31	5	5	9.80552	29.17	4	4	11.3999	29.17	4
Q15084-3	PDIA6	Isoform 3 of Protein disulfide-isomerase A6 OS=Homo sapiens OX=9606 GN=PDIA6 - [PDIA6_HUMAN]	17.1714	16.25	5	6	20.0762	21.05	5	5	41.6351	28.38	7	9	25.8999	29.52	8	9	18.6454	15.33	4	4	21.0779	32.95	8	8	12.1266	12.36	4	4	26.8128	21.97	6	7	18.3694	15.33	4	4	43.6776	29.29	8	10	10.2369	10.07	3	3	14.8745	23.57	7
O00505	KPNA3	Importin subunit alpha-4 OS=Homo sapiens OX=9606 GN=KPNA3 PE=1 SV=2 - [IMA4_HUMAN]	16.7098	15.16	5	5	4.67773	4.41	2	2	36.9341	25.72	8	9	10.7501	9.6	4	4	11.3408	17.08	6	6									8.01575	10.36	5	5	15.1676	11.52	5	6	30.6602	24.57	8	8
P68400	CSNK2A1	Casein kinase II subunit alpha OS=Homo sapiens OX=9606 GN=CSNK2A1 PE=1 SV=1 - [CSK21_HUMAN]	23.6066	20.72	8	8	20.8956	23.79	6	6	43.7007	32.48	10	10	27.5957	30.69	9	9	36.8269	23.79	7	8	11.2098	13.3	5	5	4.22607	10.23	3	3	32.6242	30.69	9	9	27.6022	23.79	8	8	46.6333	38.62	9	10	2.13608	11.51	3	3	13.0548	13.3	5
P08195-2	SLC3A2	Isoform 2 of 4F2 cell-surface antigen heavy chain OS=Homo sapiens OX=9606 GN=SLC3A2 - [4F2_HUMAN]	97.3856	41.78	19	22	76.6475	47.07	20	21	94.6324	45.37	21	22	77.8833	44.99	18	19	90.7355	45.37	21	21	67.8328	44.42	18	20	35.5271	27.22	12	12	68.5988	41.4	16	16	85.7069	41.4	17	19	87.9253	40.83	17	19	52.7298	34.97	15	16	60.2924	39.7	16
Q8N568-3	DCLK2	Isoform 3 of Serine/threonine-protein kinase DCLK2 OS=Homo sapiens OX=9606 GN=DCLK2 - [DCLK2_HUMAN]	35.4279	19.67	12	13	31.8305	17.37	10	11	43.2699	20.82	13	14	14.7894	10.86	6	6	32.6354	13.54	8	9	10.9069	6	4	4	3.95489	3.32	2	2	31.5064	13.41	8	10	25.261	13.15	8	8	49.9573	21.46	12	13	12.9031	13.28	8	8	24.7034	16.86	11
Q8N6T3-5	ARFGAP1	Isoform 5 of ADP-ribosylation factor GTPase-activating protein 1 OS=Homo sapiens OX=9606 GN=ARFGAP1 - [ARFG1_HUMAN]	12.4191	22.71	6	6	4.66899	8.59	3	3	21.1014	26.87	7	7	4.45944	6.65	2	2	7.57712	14.96	4	4									16.1789	24.65	6	6	11.2831	19.11	4	4	37.391	37.12	8	9					8.01336	17.45	5
P54136	RARS1	Arginine--tRNA ligase, cytoplasmic OS=Homo sapiens OX=9606 GN=RARS1 PE=1 SV=2 - [SYRC_HUMAN]	24.3567	15.61	8	8	9.35349	5.3	3	3	28.2913	14.39	8	8	11.8693	10.15	6	6	27.1225	16.06	9	9	13.6493	9.24	5	5	12.3315	10.61	6	6	30.7651	18.64	10	10	14.4856	8.33	5	5	27.6447	18.48	9	9	3.9908	5	3	3	12.6678	11.36	7
Q9NSE4	IARS2	Isoleucine--tRNA ligase, mitochondrial OS=Homo sapiens OX=9606 GN=IARS2 PE=1 SV=2 - [SYIM_HUMAN]	46.04	19.96	17	19	35.1966	17.59	16	16	42.4082	21.54	16	16	25.9503	12.06	11	11	61.8837	27.57	23	23	12.2934	6.92	6	6	9.81862	5.24	5	5	25.0338	9.49	9	9	30.4214	14.62	13	13	77.3075	31.23	21	23	10.1823	8.7	8	8	28.557	13.83	12
Q9Y6C9	MTCH2	Mitochondrial carrier homolog 2 OS=Homo sapiens OX=9606 GN=MTCH2 PE=1 SV=1 - [MTCH2_HUMAN]	38.7863	41.91	9	12	32.1661	37.29	8	9	51.6529	44.88	10	13	21.1431	31.02	7	7	45.3024	42.57	9	11	17.9748	27.39	6	6	6.19537	10.89	3	3	34.6647	40.26	9	10	45.9348	47.19	11	13	39.5244	40.26	9	10	10.373	24.75	5	5	15.9712	29.37	6
P51570	GALK1	Galactokinase OS=Homo sapiens OX=9606 GN=GALK1 PE=1 SV=1 - [GALK1_HUMAN]	13.9419	17.86	5	5	5.11545	7.14	2	2	17.4897	20.41	6	6	4.00831	5.1	2	2	12.6087	22.96	5	5									5.69058	7.65	2	2	5.97827	15.31	5	5	23.5879	26.79	8	9	1.60642	7.91	3	3	3.71396	5.1	2
P49585	PCYT1A	Choline-phosphate cytidylyltransferase A OS=Homo sapiens OX=9606 GN=PCYT1A PE=1 SV=2 - [PCY1A_HUMAN]	2.84881	8.17	3	3					9.63472	13.62	4	4	2.94229	7.36	3	3					0	5.99	2	2	2.05126	5.45	2	2
Q9Y678	COPG1	Coatomer subunit gamma-1 OS=Homo sapiens OX=9606 GN=COPG1 PE=1 SV=1 - [COPG1_HUMAN]	42.2508	20.14	12	13	10.357	11.1	8	8	63.1481	23.46	14	16	19.5476	10.64	7	7	38.5298	19.79	12	14	1.66875	3.09	2	2	7.67484	5.84	4	4	24.3834	11.9	8	9	24.1365	12.47	8	9	35.8787	17.39	10	10	8.22577	7.09	5	5	8.44164	9.95	7
Q9Y266	NUDC	Nuclear migration protein nudC OS=Homo sapiens OX=9606 GN=NUDC PE=1 SV=1 - [NUDC_HUMAN]	10.8338	17.82	5	6	4.00692	6.04	2	2	18.3619	18.73	5	6	9.21224	13.29	4	4	24.3152	28.1	8	9									7.90567	12.99	4	5	17.4751	19.64	5	7	13.9801	15.11	4	6
Q9UBE0	SAE1	SUMO-activating enzyme subunit 1 OS=Homo sapiens OX=9606 GN=SAE1 PE=1 SV=1 - [SAE1_HUMAN]	7.51905	8.09	2	2					23.2947	27.75	6	7	7.89193	11.27	3	3	11.7687	14.45	3	3									11.6553	14.45	3	4					21.7414	21.1	4	5	4.30506	8.09	2	2
Q9H0E2	TOLLIP	Toll-interacting protein OS=Homo sapiens OX=9606 GN=TOLLIP PE=1 SV=1 - [TOLIP_HUMAN]	6.32391	8.39	2	2	7.14876	9.12	2	2	34.4909	39.78	8	9	6.54021	13.87	3	3	32.4834	37.23	8	10									12.6074	21.53	5	5	11.863	15.69	4	4	17.2267	18.98	4	4					4.74755	8.39	2
P08574	CYC1	Cytochrome c1, heme protein, mitochondrial OS=Homo sapiens OX=9606 GN=CYC1 PE=1 SV=3 - [CY1_HUMAN]	45.4621	27.08	6	14	38.363	24.92	5	12	67.5398	46.77	8	15	36.4217	24.92	5	10	52.5211	34.46	7	12	18.5345	18.15	4	6	16.6858	20	4	5	29.7145	24.92	5	7	44.2516	24.92	5	11	53.5281	27.38	7	15	17.494	20	4	7	29.4205	27.08	6
Q9Y617	PSAT1	Phosphoserine aminotransferase OS=Homo sapiens OX=9606 GN=PSAT1 PE=1 SV=2 - [SERC_HUMAN]	17.5755	20	7	7	4.15524	5.14	2	2	31.8297	34.59	11	12	5.36408	7.84	3	3	40.4	37.84	11	12									33.722	34.59	11	11	30.2607	31.62	10	10	43.6149	43.51	13	15
P52294	KPNA1	Importin subunit alpha-5 OS=Homo sapiens OX=9606 GN=KPNA1 PE=1 SV=3 - [IMA5_HUMAN]	16.1386	9.29	4	5					22.4018	13.38	6	7	12.2519	12.08	5	5													12.2935	10.78	4	6	7.53621	7.25	3	3	13.3169	8.55	3	4	3.92194	7.43	3	3	2.80727	8.74	4
A0A0C4DH38	IGHV5-51	Immunoglobulin heavy variable 5-51 OS=Homo sapiens OX=9606 GN=IGHV5-51 PE=3 SV=1 - [HV551_HUMAN]													10.9186	47.01	4	5																									5.08533	20.51	2	2
Q13263	TRIM28	Transcription intermediary factor 1-beta OS=Homo sapiens OX=9606 GN=TRIM28 PE=1 SV=5 - [TIF1B_HUMAN]	60.3573	22.4	13	18	18.2185	11.86	8	8	68.8131	24.91	15	19	45.2598	17.84	12	15	14.0727	6.23	4	4	23.3629	14.61	9	9	19.1723	8.98	6	7	57.9369	28.74	16	20	7.91613	3.11	2	2	43.0604	19.76	10	12	30.5661	22.04	13	15	11.1318	9.1	6
Q8IU85-2	CAMK1D	Isoform 2 of Calcium/calmodulin-dependent protein kinase type 1D OS=Homo sapiens OX=9606 GN=CAMK1D - [KCC1D_HUMAN]	36.5376	32.21	9	11	28.2835	32.21	10	10	22.2735	22.69	7	7	20.2264	29.13	8	8	40.5524	39.5	10	10	17.5122	19.05	6	6	9.91664	19.05	6	6	25.8504	24.37	8	8	32.2528	35.57	10	10	31.4785	33.61	10	10	15.9812	26.89	8	8	29.6191	31.65	9
Q6PCB0	VWA1	von Willebrand factor A domain-containing protein 1 OS=Homo sapiens OX=9606 GN=VWA1 PE=1 SV=1 - [VWA1_HUMAN]	8.53611	7.64	2	2	8.61281	18.2	4	4	13.9531	15.51	3	3	5.38582	8.76	2	2					9.04613	11.24	3	3					7.13999	12.81	3	3	14.7451	22.7	5	5	20.6247	24.27	5	5
B9A064	IGLL5	Immunoglobulin lambda-like polypeptide 5 OS=Homo sapiens OX=9606 GN=IGLL5 PE=2 SV=2 - [IGLL5_HUMAN]	46.0968	35.98	5	14	44.3827	35.98	5	12	40.1274	27.1	4	14	105.829	38.32	6	31	51.6783	35.98	5	15	57.4284	35.98	5	18	37.5568	35.98	5	12	54.4456	35.98	5	16	39.0841	35.98	5	10	69.2978	38.32	6	19	51.8227	35.98	5	16	45.8139	35.98	5
P38919	EIF4A3	Eukaryotic initiation factor 4A-III OS=Homo sapiens OX=9606 GN=EIF4A3 PE=1 SV=4 - [IF4A3_HUMAN]	19.9402	17.52	8	8	6.37325	5.84	2	2	36.4249	32.85	12	12	17.2176	17.76	8	8	11.8945	11.92	5	5	7.08473	7.79	3	3	5.9135	9.73	4	4	22.2507	18.98	9	9	11.1677	7.79	4	4	11.1585	14.11	4	4	6.23981	7.79	4	4	6.80594	8.76	3
P0DJI9	SAA2	Serum amyloid A-2 protein OS=Homo sapiens OX=9606 GN=SAA2 PE=1 SV=1 - [SAA2_HUMAN]																					6.18713	24.59	2	2													7.72988	24.59	2	2
P20020-4	ATP2B1	Isoform C of Plasma membrane calcium-transporting ATPase 1 OS=Homo sapiens OX=9606 GN=ATP2B1 - [AT2B1_HUMAN]	201.683	37.39	35	58	190.054	29.94	32	56	259.924	36.27	35	63	159.491	33.23	33	45	269.714	38.11	39	70	121.69	27.38	28	37	49.3611	15.37	17	21	147.353	30.82	29	41	205.428	34.51	34	54	268.962	35.95	35	63	97.1599	24.5	24	32	149.071	31.14	30
O75643	SNRNP200	U5 small nuclear ribonucleoprotein 200 kDa helicase OS=Homo sapiens OX=9606 GN=SNRNP200 PE=1 SV=2 - [U520_HUMAN]	104.718	23.27	40	43	19.7917	5.38	11	11	138.465	25.98	41	45	72.4005	17.09	30	32	10.4222	2.43	5	5	21.2655	4.63	9	9	17.7476	5.2	10	10	78.2262	16.57	32	32	4.31657	1.26	3	3	36.8176	8.9	12	15	15.773	5.52	11	11	4.49757	2.43	5
P14649	MYL6B	Myosin light chain 6B OS=Homo sapiens OX=9606 GN=MYL6B PE=1 SV=1 - [MYL6B_HUMAN]	18.2749	29.81	5	7	11.3713	11.54	2	5	19.5697	40.38	6	6	17.2717	22.12	4	6	15.4256	23.56	4	7	15.9134	17.79	3	6	6.68107	11.54	2	2	15.1974	22.12	4	5	10.2893	15.87	3	3	23.1189	40.38	6	7	15.5913	11.54	2	5	9.38534	11.54	2
Q9Y570	PPME1	Protein phosphatase methylesterase 1 OS=Homo sapiens OX=9606 GN=PPME1 PE=1 SV=3 - [PPME1_HUMAN]	20.5436	21.76	7	7	12.386	15.03	5	5	30.4984	26.17	8	8	11.1764	10.36	3	3	32.6051	34.72	10	10	5.68071	8.55	3	3	7.30926	10.36	3	3	16.635	17.1	5	5	22.5126	22.02	7	7	32.7219	35.49	9	9					16.5779	18.91	5
P05556	ITGB1	Integrin beta-1 OS=Homo sapiens OX=9606 GN=ITGB1 PE=1 SV=2 - [ITB1_HUMAN]	46.0609	22.56	15	17	39.8136	20.18	13	14	68.4269	31.58	16	21	46.5287	22.56	15	16	36.9479	19.17	12	13	37.822	18.67	12	12	36.8251	19.55	13	13	31.2827	15.54	10	10	38.7819	19.17	12	14	37.9551	15.79	10	11	37.56	23.68	16	17	36.4643	22.06	15
O95757	HSPA4L	Heat shock 70 kDa protein 4L OS=Homo sapiens OX=9606 GN=HSPA4L PE=1 SV=3 - [HS74L_HUMAN]	40.0685	17.28	10	11	37.3347	21.22	12	12	82.2601	31.7	19	21	41.8692	21.45	12	13	66.8066	31.94	19	20	10.8686	4.89	3	3	6.29598	2.98	2	2	27.8852	14.06	9	9	61.136	27.65	17	17	64.1508	29.2	16	17	13.0568	7.87	5	5	24.0428	10.61	7
Q00535	CDK5	Cyclin-dependent kinase 5 OS=Homo sapiens OX=9606 GN=CDK5 PE=1 SV=3 - [CDK5_HUMAN]	23.0903	19.52	5	7	25.141	28.42	7	8	32.5931	36.64	9	10	18.9922	23.29	6	7	32.2972	36.64	9	10	10.3126	11.99	4	5	9.95675	13.01	4	5	16.1709	18.49	6	7	26.4797	40.41	10	12	35.3286	40.07	9	12	12.4151	13.01	4	5	12.708	18.49	5
Q96AG4	LRRC59	Leucine-rich repeat-containing protein 59 OS=Homo sapiens OX=9606 GN=LRRC59 PE=1 SV=1 - [LRC59_HUMAN]	14.0061	21.5	5	5	5.19319	9.12	2	2	20.5867	26.38	6	6	14.528	24.43	6	6	16.5567	26.71	6	7	6.00089	8.14	2	2	4.2882	13.36	4	4	7.22355	11.4	3	3	2.3817	9.12	2	2	16.4246	25.73	5	5					6.82197	16.29	4
Q93050-1	ATP6V0A1	Isoform 2 of V-type proton ATPase 116 kDa subunit a 1 OS=Homo sapiens OX=9606 GN=ATP6V0A1 - [VPP1_HUMAN]	131.256	36.1	25	35	134.282	39.35	27	36	201.361	42.36	26	44	111.764	30.08	21	30	159.429	42.36	26	39	63.5854	25.27	18	21	36.7647	19.25	13	14	102.5	28.4	22	27	133.21	35.98	25	33	221.344	38.15	27	51	55.8595	20.82	15	18	95.7427	24.55	19
Q99643-5	SDHC	Isoform 5 of Succinate dehydrogenase cytochrome b560 subunit, mitochondrial OS=Homo sapiens OX=9606 GN=SDHC - [C560_HUMAN]
O94856-9	NFASC	Isoform 9 of Neurofascin OS=Homo sapiens OX=9606 GN=NFASC - [NFASC_HUMAN]	113.378	24.03	26	29	118.524	30.73	29	35	175.47	32.9	34	42	100.51	28.47	27	29	151.52	30.81	33	39	70.258	19.35	21	21	56.8812	18.95	20	21	100.958	24.52	25	25	140.61	30.16	35	38	174.123	35	35	43	61.3295	18.39	20	22	86.9103	21.94	23
Q02878	RPL6	60S ribosomal protein L6 OS=Homo sapiens OX=9606 GN=RPL6 PE=1 SV=3 - [RL6_HUMAN]	61.4959	44.1	13	18	33.036	37.15	11	12	58.4914	44.1	14	18	48.6841	42.36	12	15	42.1889	38.54	12	14	33.5783	37.15	11	13	28.3841	34.38	10	11	49.5135	44.1	14	17	31.7418	34.38	10	12	51.0972	38.89	12	14	29.134	39.58	11	12	32.9151	35.07	10
O60749-2	SNX2	Isoform 2 of Sorting nexin-2 OS=Homo sapiens OX=9606 GN=SNX2 - [SNX2_HUMAN]	19.9051	22.39	8	8	14.3971	16.92	6	6	26.3519	24.13	7	10	8.29477	11.44	4	4	24.1164	26.12	9	9	13.2306	15.17	5	5	6.59653	8.21	3	3	12.1642	14.18	5	5	16.5728	17.66	6	6	10.1423	12.19	5	5	9.52783	14.43	5	5	9.92444	11.69	4
O00468-6	AGRN	Isoform 6 of Agrin OS=Homo sapiens OX=9606 GN=AGRN - [AGRIN_HUMAN]	141.099	25.77	38	41	113.943	23.13	33	36	83.6799	15.4	23	24	91.4502	19.85	29	30	94.4195	17.46	26	28	112.517	24.55	36	38	78.6258	19.22	28	29	101.534	20.1	28	31	98.9028	19.61	28	29	95.1803	16.23	24	25	94.1188	22.54	32	35	73.1739	16.67	26
Q9P1U1	ACTR3B	Actin-related protein 3B OS=Homo sapiens OX=9606 GN=ACTR3B PE=2 SV=1 - [ARP3B_HUMAN]	8.3388	7.89	2	2	12.4689	10.53	3	4	7.16276	5.5	2	2	11.1647	10.53	3	3	12.4404	10.77	3	3	3.60572	7.89	2	2					16.8206	12.92	4	5	15.5605	17.7	4	4	15.0378	14.59	4	4					7.80867	7.66	3
O43294-2	TGFB1I1	Isoform 2 of Transforming growth factor beta-1-induced transcript 1 protein OS=Homo sapiens OX=9606 GN=TGFB1I1 - [TGFI1_HUMAN]	6.28589	5.63	2	2	8.1538	8.33	3	3	5.57133	5.63	2	2									5.11228	9.23	3	3									4.29864	5.63	2	2	7.59498	5.63	2	2	2.07883	5.63	2	2	3.99296	5.63	2
Q9UNS2	COPS3	COP9 signalosome complex subunit 3 OS=Homo sapiens OX=9606 GN=COPS3 PE=1 SV=3 - [CSN3_HUMAN]	3.522	4.49	2	2	6.61414	9.22	3	3	25.3418	27.66	7	7	4.19362	9.22	3	3	11.8125	12.77	4	4					1.70982	4.49	2	2	3.76261	4.49	2	2	9.45679	13.24	4	4	16.6176	12.29	4	5					2.06434	4.49	2
P36542	ATP5F1C	ATP synthase subunit gamma, mitochondrial OS=Homo sapiens OX=9606 GN=ATP5F1C PE=1 SV=1 - [ATPG_HUMAN]	45.5714	39.6	10	15	54.7305	41.95	10	16	78.2264	39.6	10	20	55.2988	39.26	9	15	69.4	42.28	11	19	40.3272	39.26	9	13	32.6994	29.19	8	12	41.0463	39.26	9	13	57.3456	39.6	10	18	110.99	42.95	12	27	29.3078	26.51	7	10	33.9185	28.86	8
Q13057	COASY	Bifunctional coenzyme A synthase OS=Homo sapiens OX=9606 GN=COASY PE=1 SV=4 - [COASY_HUMAN]	30.3913	29.26	11	13	14.8253	15.43	6	6	42.5914	26.42	11	13	9.79923	13.83	5	5	18.3214	16.84	7	7	2.06928	4.96	3	3	4.12482	6.91	2	2	13.2436	15.6	6	6	17.8726	14.01	6	6	34.967	30.32	10	14	12.9682	12.23	5	6	18.95	20.39	9
Q16143	SNCB	Beta-synuclein OS=Homo sapiens OX=9606 GN=SNCB PE=1 SV=1 - [SYUB_HUMAN]	8.14828	41.79	4	4	12.0145	41.79	4	5	18.4323	38.06	5	5	19.844	43.28	5	5	23.5112	44.78	6	6	12.2454	35.07	3	3	5.35639	16.42	2	2	18.0273	36.57	4	5	11.175	36.57	4	4	25.823	39.55	6	6	7.29279	23.13	3	3	18.1893	41.79	4
P26038	MSN	Moesin OS=Homo sapiens OX=9606 GN=MSN PE=1 SV=3 - [MOES_HUMAN]	31.9616	23.92	14	14	24.2597	16.81	10	12	44.4157	25.65	14	15	37.4514	23.92	15	17	29.958	23.22	14	14	25.6858	18.02	12	12	10.0539	12.65	8	8	25.1805	20.62	11	12	27.5947	22.18	13	13	34.0152	19.06	10	10	37.7385	26.69	17	18	19.8559	21.84	12
P15502-5	ELN	Isoform 5 of Elastin OS=Homo sapiens OX=9606 GN=ELN - [ELN_HUMAN]	30.9083	24.05	7	7	32.5194	25.88	7	8					25.3209	17.02	5	6	12.0201	12.1	5	5	31.7755	22.22	6	7					14.1816	10.41	4	4					17.2637	14.06	3	4	16.786	11.25	5	5	27.391	30.1	9
Q15691	MAPRE1	Microtubule-associated protein RP/EB family member 1 OS=Homo sapiens OX=9606 GN=MAPRE1 PE=1 SV=3 - [MARE1_HUMAN]					1.65861	17.54	3	3	8.73525	23.13	4	4	4.58617	6.34	2	2	2.27446	15.3	3	3	4.25667	6.34	2	2	3.94128	10.82	2	2	10.8275	24.63	5	5	4.55995	6.34	2	2	2.10301	14.55	3	3	4.7015	10.82	2	2
P50570-5	DNM2	Isoform 5 of Dynamin-2 OS=Homo sapiens OX=9606 GN=DNM2 - [DYN2_HUMAN]	73.7233	24.97	20	28	44.5679	18.87	14	17	83.0619	27.16	21	26	63.8828	22.55	20	25	76.9307	25.2	21	28	40.6813	19.91	15	17	32.5196	18.76	14	16	64.5217	20.37	15	20	59.0907	21.75	17	23	81.9272	22.55	20	27	41.852	21.17	15	16	48.8249	20.14	15
O95573	ACSL3	Fatty acid CoA ligase Acsl3 OS=Homo sapiens OX=9606 GN=ACSL3 PE=1 SV=3 - [ACSL3_HUMAN]	28.2651	16.39	9	10	16.4645	13.33	9	9	35.0767	20.97	9	10	14.8488	12.08	7	7	24.6693	15.83	10	10	15.6884	12.08	7	7	6.01964	10.83	6	6	19.6959	14.58	8	8	20.9011	17.22	9	9	32.7711	18.19	8	8	6.63206	8.89	5	5	4.98753	7.5	4
O43615	TIMM44	Mitochondrial import inner membrane translocase subunit TIM44 OS=Homo sapiens OX=9606 GN=TIMM44 PE=1 SV=2 - [TIM44_HUMAN]	16.5121	15.93	6	6					12.6916	13.72	5	5					17.4698	15.71	6	6									7.98644	9.96	4	4	17.4872	15.93	6	6	21.8733	20.13	7	7					4.24223	4.42	2
P09622	DLD	Dihydrolipoyl dehydrogenase, mitochondrial OS=Homo sapiens OX=9606 GN=DLD PE=1 SV=2 - [DLDH_HUMAN]	40.7726	25.54	10	13	54.2264	33.99	12	14	75.0947	36.15	13	17	66.7654	40.08	14	19	85.9363	35.17	13	21	40.4146	35.95	12	12	23.1291	19.65	8	8	45.315	33.79	12	12	70.464	36.15	13	16	87.2225	37.72	13	18	15.0374	14.54	6	6	40.6813	24.75	10
Q99747	NAPG	Gamma-soluble NSF attachment protein OS=Homo sapiens OX=9606 GN=NAPG PE=1 SV=1 - [SNAG_HUMAN]	21.5818	26.92	7	8	20.2736	23.4	6	6	26.8009	33.33	9	9	15.3183	22.76	6	6	26.5408	37.18	10	10	7.94515	16.35	4	4	4.5056	9.94	3	3	22.2906	26.92	7	7	29.9943	33.33	9	9	27.0544	30.45	8	8	9.18333	12.82	3	3	21.8144	29.49	8
Q9NQE9	HINT3	Adenosine 5'-monophosphoramidase HINT3 OS=Homo sapiens OX=9606 GN=HINT3 PE=1 SV=1 - [HINT3_HUMAN]	16.8397	37.36	5	5	9.47223	19.23	3	3	20.2241	37.36	5	5	11.1636	29.67	4	4	18.7791	37.36	5	5	5.42725	19.23	3	3	2.61943	10.99	2	2	14.5273	29.12	4	4	18.8776	37.36	5	5	22.695	45.6	6	6	7.63952	18.68	3	3	4.98067	21.43	3
Q8N183	NDUFAF2	NADH dehydrogenase [ubiquinone] 1 alpha subcomplex assembly factor 2 OS=Homo sapiens OX=9606 GN=NDUFAF2 PE=1 SV=1 - [NDUF2_HUMAN]									1.73698	11.24	2	2																									4.15359	13.02	3	3
Q04760-2	GLO1	Isoform 2 of Lactoylglutathione lyase OS=Homo sapiens OX=9606 GN=GLO1 - [LGUL_HUMAN]									15.2459	45.56	7	8	7.68359	24.26	4	4	12.8599	26.04	4	4									4.25372	24.85	4	4	13.8384	30.18	5	5	21.5777	45.56	7	8
P01871	IGHM	Immunoglobulin heavy constant mu OS=Homo sapiens OX=9606 GN=IGHM PE=1 SV=4 - [IGHM_HUMAN]	22.3365	23.84	9	9	14.2181	13.69	6	6					21.8164	19.87	8	8	5.31602	9.27	4	4	23.0726	17.22	7	8	14.2217	13.69	6	6	28.4724	26.71	10	10	12.4992	11.04	5	5					16.9003	12.14	5	5	20.9372	18.98	8
P00738-2	HP	Isoform 2 of Haptoglobin OS=Homo sapiens OX=9606 GN=HP - [HPT_HUMAN]													24.4728	27.95	9	9	4.53218	8.36	2	2																	2.05379	5.19	2	2	19.1415	15.85	5	7	20.9991	23.63	7
P51608	MECP2	Methyl-CpG-binding protein 2 OS=Homo sapiens OX=9606 GN=MECP2 PE=1 SV=1 - [MECP2_HUMAN]	66.2552	37.86	16	18	17.9677	16.26	7	7	77.8054	37.86	17	21	44.3579	27.98	11	12	32.5443	24.07	9	9	33.6834	26.54	10	10	43.7863	30.04	14	16	62.8518	39.92	16	18	18.3558	16.26	6	6	27.016	18.72	6	8	32.6954	28.81	13	13	13.8612	12.96	5
P46783	RPS10	40S ribosomal protein S10 OS=Homo sapiens OX=9606 GN=RPS10 PE=1 SV=1 - [RS10_HUMAN]	11.6825	18.18	3	4	5.85676	14.55	2	2	12.9679	18.18	3	4	6.69228	14.55	2	2	8.48309	18.18	3	3	5.32786	14.55	2	2	3.2265	14.55	2	2	8.46627	18.18	3	3	8.3005	18.18	3	3	12.128	27.88	4	4	4.69346	14.55	2	2
Q15056-2	EIF4H	Isoform Short of Eukaryotic translation initiation factor 4H OS=Homo sapiens OX=9606 GN=EIF4H - [IF4H_HUMAN]	12.4075	17.98	3	3	11.4677	28.51	4	4	16.9174	34.65	4	4	17.3077	21.93	5	5	16.177	30.7	4	4	7.87491	17.98	3	3					12.1515	17.98	3	3	11.6117	24.56	3	3	30.5865	39.91	6	7	12.3083	28.51	4	4	10.0605	21.93	4
Q16698-2	DECR1	Isoform 2 of 2,4-dienoyl-CoA reductase [(3E)-enoyl-CoA-producing], mitochondrial OS=Homo sapiens OX=9606 GN=DECR1 - [DECR_HUMAN]					12.8912	28.83	7	7	24.3301	28.83	7	7	15.3401	19.94	5	5	21.7608	26.07	7	7	10.5827	19.94	5	7	4.22825	9.2	3	3	15.1212	23.31	6	6	15.2538	20.25	5	5	13.9508	16.26	4	4					20.6809	25.77	7
P33176	KIF5B	Kinesin-1 heavy chain OS=Homo sapiens OX=9606 GN=KIF5B PE=1 SV=1 - [KINH_HUMAN]	50.7834	20.98	16	17	22.7153	10.49	9	10	73.1242	24.82	17	19	29.7444	10.9	9	9	45.7465	17.34	13	14	19.4711	11.32	10	12	18.7482	9.55	8	8	38.1847	16.93	13	14	36.9448	15.06	12	13	62.4535	19.83	15	16	22.9436	14.64	11	11	18.2698	9.45	7
Q8NBS9-2	TXNDC5	Isoform 2 of Thioredoxin domain-containing protein 5 OS=Homo sapiens OX=9606 GN=TXNDC5 - [TXND5_HUMAN]	15.3045	18.52	6	7	1.71007	10.8	4	4	16.6933	22.53	6	6	14.7311	19.14	5	5	3.83757	10.8	4	4	3.46438	12.65	4	4	6.96983	10.8	3	3	9.58204	21.91	6	6	4.20762	10.8	4	4	12.1358	24.07	6	6	4.39482	12.96	4	4	4.73383	12.65	4
P04080	CSTB	Cystatin-B OS=Homo sapiens OX=9606 GN=CSTB PE=1 SV=2 - [CYTB_HUMAN]																																					9.203	24.49	2	2
P01889	HLA-B	HLA class I histocompatibility antigen, B alpha chain OS=Homo sapiens OX=9606 GN=HLA-B PE=1 SV=3 - [HLAB_HUMAN]	15.7226	22.1	5	7	8.26357	19.89	5	5	14.2025	15.75	4	4	12.8783	19.89	5	6	16.9815	19.34	5	5	14.6935	22.1	6	6	24.2292	30.39	8	9	14.0543	19.89	5	8	14.3322	22.65	6	6	15.2625	24.59	6	7	12.0145	15.47	4	4	9.91717	9.94	3
Q96GK7	FAHD2A	Fumarylacetoacetate hydrolase domain-containing protein 2A OS=Homo sapiens OX=9606 GN=FAHD2A PE=1 SV=1 - [FAH2A_HUMAN]																	8.25545	12.74	4	4																	15.0055	27.71	5	5
Q6P2I3	FAHD2B	Fumarylacetoacetate hydrolase domain-containing protein 2B OS=Homo sapiens OX=9606 GN=FAHD2B PE=1 SV=1 - [FAH2B_HUMAN]																	8.25545	12.74	4	4																	11.9854	23.25	4	4
O75475	PSIP1	PC4 and SFRS1-interacting protein OS=Homo sapiens OX=9606 GN=PSIP1 PE=1 SV=1 - [PSIP1_HUMAN]	35.7935	23.77	11	13	6.20175	3.58	2	2	56.7352	27.92	14	16	24.8574	18.11	8	10	5.57715	3.58	2	2	10.1316	12.64	5	6	18.5785	20.38	9	10	23.7297	18.11	8	9									15.7481	19.06	8	8	7.8994	10.57	5
Q8IW45	NAXD	ATP-dependent (S)-NAD(P)H-hydrate dehydratase OS=Homo sapiens OX=9606 GN=NAXD PE=1 SV=1 - [NNRD_HUMAN]	1.7908	4.9	2	2	1.87354	15.56	4	4	5.56622	18.73	4	6					4.16003	5.76	3	3													1.9667	15.85	3	3	8.76095	14.41	3	3
Q5SQI0-5	ATAT1	Isoform 5 of Alpha-tubulin N-acetyltransferase 1 OS=Homo sapiens OX=9606 GN=ATAT1 - [ATAT_HUMAN]	5.57458	8.67	3	3	4.69805	6.19	2	2	14.5578	17.65	5	5					3.0651	6.5	2	2																	9.4878	17.03	4	4					3.5995	6.19	2
P55087	AQP4	Aquaporin-4 OS=Homo sapiens OX=9606 GN=AQP4 PE=1 SV=2 - [AQP4_HUMAN]	26.3631	21.67	8	9	38.8308	19.81	7	13	82.0512	43.65	11	25	10.6829	15.79	4	4	37.853	21.36	8	13	14.2751	18.27	6	6	4.45442	4.64	2	2	15.1446	18.89	6	6	24.4257	18.89	6	7	24.493	13.93	4	7	22.1417	21.05	7	9	20.8012	21.05	7
Q16775-2	HAGH	Isoform 2 of Hydroxyacylglutathione hydrolase, mitochondrial OS=Homo sapiens OX=9606 GN=HAGH - [GLO2_HUMAN]	13.5214	33.08	6	6	9.27128	18.08	4	4	24.9372	45	8	9	7.1744	12.31	3	3	14.2157	18.46	4	5	9.53662	13.46	3	3	5.05175	8.85	2	2	8.96417	13.85	3	3	7.05793	15	3	3	32.7932	36.15	6	8	8.48587	16.54	3	3	10.4827	13.46	3
Q9Y5M8	SRPRB	Signal recognition particle receptor subunit beta OS=Homo sapiens OX=9606 GN=SRPRB PE=1 SV=3 - [SRPRB_HUMAN]	12.695	23.25	5	5					9.75399	15.87	3	3	10.2833	14.76	3	3	6.25156	11.81	2	2	3.91068	9.96	2	2					6.48336	9.96	2	2	11.6728	16.97	4	5	3.07107	7.75	2	2	0	9.96	2	2
P61923	COPZ1	Coatomer subunit zeta-1 OS=Homo sapiens OX=9606 GN=COPZ1 PE=1 SV=1 - [COPZ1_HUMAN]									3.08263	30.51	3	3	3.07594	24.86	3	3													5.62605	16.95	2	2	6.94326	19.21	2	2	4.56331	8.47	2	2
Q15435-2	PPP1R7	Isoform 2 of Protein phosphatase 1 regulatory subunit 7 OS=Homo sapiens OX=9606 GN=PPP1R7 - [PP1R7_HUMAN]									15.6189	18.93	4	5	6.50247	8.83	3	3	15.8138	20.5	5	5									9.62076	16.72	5	5	11.986	14.51	4	4	14.454	15.14	4	4
P62829	RPL23	60S ribosomal protein L23 OS=Homo sapiens OX=9606 GN=RPL23 PE=1 SV=1 - [RL23_HUMAN]	17.6845	32.86	4	5	10.4296	20	2	3	18.498	30.71	3	4	19.187	43.57	5	7	9.49688	32.86	4	4	10.7623	27.14	3	4	12.6475	27.14	3	4	21.0697	27.14	3	5	6.75412	20	2	3	9.75354	25.71	3	3	12.5002	27.14	3	4	9.62912	32.86	4
P99999	CYCS	Cytochrome c OS=Homo sapiens OX=9606 GN=CYCS PE=1 SV=2 - [CYC_HUMAN]					10.1854	44.76	4	4	11.5299	44.76	4	4	7.86659	27.62	3	3	12.248	44.76	4	4	2.88415	27.62	3	3					2.77129	20.95	2	2													4.87918	27.62	3
O75061-4	DNAJC6	Isoform 4 of Putative tyrosine-protein phosphatase auxilin OS=Homo sapiens OX=9606 GN=DNAJC6 - [AUXI_HUMAN]	46.7331	19.78	15	16	39.3434	21.33	15	16	80.7265	33.78	21	22	39.7419	22	15	16	70.0199	31	21	22	16.7355	8.11	6	6	11.2158	9.11	7	7	35.9545	16.44	12	13	55.078	33.33	19	20	87.3549	36.33	22	24	9.39289	5	4	4	25.9922	12.11	9
P20337	RAB3B	Ras-related protein Rab-3B OS=Homo sapiens OX=9606 GN=RAB3B PE=1 SV=2 - [RAB3B_HUMAN]	23.8339	20.55	4	7	27.0598	20.55	4	8	33.7304	29.22	5	10	25.2798	20.55	4	7	25.2289	24.2	5	9	25.3787	20.55	4	8	18.2372	20.55	4	6	31.6021	29.68	6	11	27.4021	20.55	4	8	30.6313	24.2	5	9	16.7764	20.55	4	6	25.8408	20.55	4
P14923	JUP	Junction plakoglobin OS=Homo sapiens OX=9606 GN=JUP PE=1 SV=3 - [PLAK_HUMAN]	16.1908	10.07	6	6	18.3741	16.51	8	8	49.5418	27.38	15	15	16.775	8.72	5	6	18.2396	8.32	5	5	39.2919	26.17	16	17	2.26915	2.42	2	2	14.6833	7.38	5	5	18.9467	10.07	6	6	18.9572	8.32	5	5	9.16989	5.1	3	3	14.7093	11.01	7
P22830	FECH	Ferrochelatase, mitochondrial OS=Homo sapiens OX=9606 GN=FECH PE=1 SV=2 - [HEMH_HUMAN]													4.79517	6.15	3	3	18.7178	24.35	9	9	4.28308	4.96	2	2	7.51619	8.04	4	5	2.58151	4.49	2	2	7.59628	13	4	4	21.4014	20.09	7	8
Q14155-6	ARHGEF7	Isoform 6 of Rho guanine nucleotide exchange factor 7 OS=Homo sapiens OX=9606 GN=ARHGEF7 - [ARHG7_HUMAN]	24.4665	23.68	10	10	9.60324	14.08	6	7	44.9836	30.72	13	13	10.7234	7.84	4	4	25.7479	16.16	8	9					3.98289	6.56	3	3	16.3754	14.72	6	6	17.3795	16.32	7	7	56.3622	32.64	13	16	8.90581	7.04	4	4	13.9939	10.08	6
P61601	NCALD	Neurocalcin-delta OS=Homo sapiens OX=9606 GN=NCALD PE=1 SV=2 - [NCALD_HUMAN]					4.32252	10.36	2	2	15.2213	30.05	4	4	2.60963	10.36	2	2	15.9507	29.53	4	4									7.76476	20.21	4	4	7.8097	13.99	3	3	10.4563	17.1	3	3					8.62219	17.1	3
P61353	RPL27	60S ribosomal protein L27 OS=Homo sapiens OX=9606 GN=RPL27 PE=1 SV=2 - [RL27_HUMAN]	15.8255	36.03	4	5	10.8133	36.03	4	5	17.8415	36.03	4	5	12.6356	36.03	4	4	11.9366	36.03	4	5	11.8131	36.03	4	5	9.49096	27.94	3	4	15.7997	36.03	4	5	10.9141	36.03	4	4	11.4621	43.38	5	5	8.3587	27.94	3	4	7.23154	20.59	3
Q9GZS3	WDR61	WD repeat-containing protein 61 OS=Homo sapiens OX=9606 GN=WDR61 PE=1 SV=1 - [WDR61_HUMAN]									14.3814	14.43	4	5					9.94721	14.75	2	2									4.48845	14.75	2	2	6.75597	14.75	2	2	22.9627	21.31	3	4
Q14982-2	OPCML	Isoform 2 of Opioid-binding protein/cell adhesion molecule OS=Homo sapiens OX=9606 GN=OPCML - [OPCM_HUMAN]	31.4878	19.82	5	8	27.8929	24.56	6	10	44.8761	27.81	6	11	27.6158	19.82	5	9	40.8083	30.77	6	10	12.7846	20.41	5	5	6.99637	8.28	2	2	25.0218	22.19	6	8	31.1364	20.41	5	9	76.6885	32.25	10	20	15.0379	14.2	4	5	30.775	25.44	7
Q9Y5X3	SNX5	Sorting nexin-5 OS=Homo sapiens OX=9606 GN=SNX5 PE=1 SV=1 - [SNX5_HUMAN]	12.8572	14.85	6	7					4.06754	9.65	4	4	6.84777	12.13	5	5	12.3322	20.54	6	6	3.94604	5.2	2	2					6.59232	8.66	3	3					11.2184	9.9	3	4	8.94639	9.41	4	4
O14617	AP3D1	AP-3 complex subunit delta-1 OS=Homo sapiens OX=9606 GN=AP3D1 PE=1 SV=1 - [AP3D1_HUMAN]	78.7433	26.11	24	29	57.2157	24.11	20	22	117.082	32.87	28	30	46.5893	20.29	16	17	96.9765	26.97	25	27	29.1981	17.43	12	12	19.914	12.84	11	11	73.0861	26.71	22	24	114.726	33.48	30	33	121.725	27.23	24	28	22.5622	9.45	8	10	36.8962	15.26	12
P12036	NEFH	Neurofilament heavy polypeptide OS=Homo sapiens OX=9606 GN=NEFH PE=1 SV=4 - [NFH_HUMAN]	81.6765	18.81	18	24	134.665	27.19	23	39	236.875	28.07	27	70	111.735	23.29	22	33	222.888	28.07	27	69	95.1802	20.86	20	33	83.0975	18.03	19	25	42.0625	15.4	13	14	174.544	30.02	27	52	253.446	25.44	30	75	76.3398	17.64	18	26	98.1916	23.2	23
O75689	ADAP1	Arf-GAP with dual PH domain-containing protein 1 OS=Homo sapiens OX=9606 GN=ADAP1 PE=1 SV=2 - [ADAP1_HUMAN]	10.3619	9.09	3	3					19.9477	19.52	7	7	12.946	13.37	5	5	11.8827	12.57	4	4									19.2462	20.86	7	7	15.0491	16.04	5	5	17.7089	20.32	6	6
Q9Y2S2-2	CRYL1	Isoform 2 of Lambda-crystallin homolog OS=Homo sapiens OX=9606 GN=CRYL1 - [CRYL1_HUMAN]																	10.7568	14.14	4	4									2.75388	7.07	2	2	9.4972	13.8	4	4	21.7703	27.61	6	6
P62328	TMSB4X	Thymosin beta-4 OS=Homo sapiens OX=9606 GN=TMSB4X PE=1 SV=2 - [TYB4_HUMAN]																													4.87889	45.45	2	2					7.64648	43.18	2	3
P09488	GSTM1	Glutathione S-transferase Mu 1 OS=Homo sapiens OX=9606 GN=GSTM1 PE=1 SV=3 - [GSTM1_HUMAN]									12.4747	19.27	3	4	3.49283	13.76	2	2	24.3475	38.07	7	7					6.21414	13.76	2	2	18.1015	26.61	5	5	5.8891	9.63	2	2	6.2591	11.47	2	2
P00918	CA2	Carbonic anhydrase 2 OS=Homo sapiens OX=9606 GN=CA2 PE=1 SV=2 - [CAH2_HUMAN]	3.65542	8.46	2	2	7.1007	15.77	3	3	21.4767	33.46	6	6					20.6361	27.31	6	6	5.70085	11.15	2	2					11.3808	20.38	4	4	20.1535	30	6	6	12.494	13.46	2	3	2.47988	11.15	2	2	3.22953	11.15	2
Q96PV0-4	SYNGAP1	Isoform 4 of Ras/Rap GTPase-activating protein SynGAP OS=Homo sapiens OX=9606 GN=SYNGAP1 - [SYGP1_HUMAN]	31.6025	12.01	12	12	28.4694	14.93	14	16	72.3623	24.48	20	23	27.8493	10.55	11	11	37.8809	17.32	17	17	14.2812	5.85	7	7					31.9186	10.93	11	11	31.6023	11.86	11	11	115.38	36.72	34	39	4.92233	4.54	4	4	13.5951	9.01	9
P05455	SSB	Lupus La protein OS=Homo sapiens OX=9606 GN=SSB PE=1 SV=2 - [LA_HUMAN]	19.1533	18.14	7	7					39.8853	34.07	12	13	10.2658	11.52	4	4	7.05117	8.82	3	3									38.5842	36.52	15	15	9.33516	9.56	3	3	11.8247	12.25	4	4	9.64738	11.27	4	4
Q9H2H8	PPIL3	Peptidyl-prolyl cis-trans isomerase-like 3 OS=Homo sapiens OX=9606 GN=PPIL3 PE=1 SV=1 - [PPIL3_HUMAN]	6.35776	18.63	2	2					8.28837	18.63	2	2					10.8566	27.33	3	3									6.39253	18.63	2	2
P30038	ALDH4A1	Delta-1-pyrroline-5-carboxylate dehydrogenase, mitochondrial OS=Homo sapiens OX=9606 GN=ALDH4A1 PE=1 SV=3 - [AL4A1_HUMAN]					6.87315	5.51	2	2	40.2709	21.14	8	10	10.3689	8.35	3	3	17.2776	20.78	7	7									28.7226	22.56	9	11	13.0345	16.52	7	7	45.6108	19.72	9	11	1.97335	4.09	2	2	10.175	18.65	6
Q7L0J3	SV2A	Synaptic vesicle glycoprotein 2A OS=Homo sapiens OX=9606 GN=SV2A PE=1 SV=1 - [SV2A_HUMAN]	52.0398	21.02	12	15	67.443	29.38	14	20	87.8445	32.88	15	18	66.7765	28.03	13	17	70.6893	25.74	14	20	47.2294	18.6	10	12	20.1382	8.49	6	7	42.5966	17.25	10	11	63.9445	26.95	12	16	89.2715	20.89	12	24	30.2581	13.48	9	10	51.237	22.51	12
Q13449	LSAMP	Limbic system-associated membrane protein OS=Homo sapiens OX=9606 GN=LSAMP PE=1 SV=2 - [LSAMP_HUMAN]	56.6823	39.05	11	17	59.7313	32.25	9	20	59.4312	34.32	10	19	44.7912	32.84	9	13	60.7557	34.62	10	18	38.0109	29.59	8	12	26.8301	29.59	8	11	49.9336	29.59	8	14	65.0758	34.32	10	20	88.11	37.28	12	22	42.1707	32.84	9	14	55.5817	35.21	10
P14543-2	NID1	Isoform 2 of Nidogen-1 OS=Homo sapiens OX=9606 GN=NID1 - [NID1_HUMAN]	60.0224	21.99	19	20	75.1549	25.49	23	24	45.6483	17.06	14	14	54.0642	18.94	16	17	54.9975	19.21	16	17	58.6516	17.59	18	19	45.6724	18.85	17	18	60.629	19.66	18	19	64.8383	21.36	18	20	78.6169	24.15	21	22	57.5224	21.9	18	20	55.5987	25.04	21
Q9UHY7	ENOPH1	Enolase-phosphatase E1 OS=Homo sapiens OX=9606 GN=ENOPH1 PE=1 SV=1 - [ENOPH_HUMAN]	5.69753	9.2	2	2					16.9367	25.29	4	4					8.46698	21.07	3	4									21.8757	30.27	5	7	14.1048	25.29	4	5	21.6708	21.07	3	4
Q15631	TSN	Translin OS=Homo sapiens OX=9606 GN=TSN PE=1 SV=1 - [TSN_HUMAN]									12.7239	29.82	4	4																									10.6333	16.67	3	3
Q9Y285	FARSA	Phenylalanine--tRNA ligase alpha subunit OS=Homo sapiens OX=9606 GN=FARSA PE=1 SV=3 - [SYFA_HUMAN]	31.9609	22.05	8	10	23.6131	22.83	8	9	52.9531	29.72	13	15	42.1725	22.44	10	13	36.8479	26.38	8	10	9.9452	12.8	5	5	5.45748	5.71	3	3	31.3315	30.31	11	12	18.6269	9.65	5	6	46.9497	28.94	11	13	1.80555	5.71	3	3	8.06147	13.58	5
P08865	RPSA	40S ribosomal protein SA OS=Homo sapiens OX=9606 GN=RPSA PE=1 SV=4 - [RSSA_HUMAN]	21.8134	25.76	5	6					4.47649	7.12	2	2	8.14757	15.59	4	4	6.82167	8.47	2	2	11.9847	16.61	4	4	9.19552	19.32	3	3	8.5234	12.2	3	3	12.9914	16.61	4	4	9.1368	10.17	2	2	8.59497	18.98	4	4
Q12974-4	PTP4A2	Isoform 4 of Protein tyrosine phosphatase type IVA 2 OS=Homo sapiens OX=9606 GN=PTP4A2 - [TP4A2_HUMAN]
Q92973-2	TNPO1	Isoform 2 of Transportin-1 OS=Homo sapiens OX=9606 GN=TNPO1 - [TNPO1_HUMAN]	25.417	11.35	9	9	13.0126	6.29	6	6	34.7068	15.96	11	11	25.1343	13.37	10	10	24.0022	12.81	9	9	9.9987	4.49	4	4	8.38553	4.72	4	4	28.5148	14.72	11	11	17.4186	8.2	7	7	30.9108	15.06	8	8	14.8851	6.85	6	6	13.4447	7.08	6
Q9HD34	LYRM4	LYR motif-containing protein 4 OS=Homo sapiens OX=9606 GN=LYRM4 PE=1 SV=1 - [LYRM4_HUMAN]	10.1706	37.36	3	3	2.26278	23.08	2	2	9.82323	31.87	3	3	5.53955	23.08	2	2	9.64592	31.87	3	3	4.38224	24.18	2	2					3.41471	24.18	2	2	4.39899	28.57	2	2	10.7767	31.87	3	3
Q86X76-2	NIT1	Isoform 1 of Deaminated glutathione amidase OS=Homo sapiens OX=9606 GN=NIT1 - [NIT1_HUMAN]	4.44561	4.81	2	2	6.28484	12.71	3	3	12.5325	13.06	3	4	5.73057	5.84	2	2	16.5658	22.68	6	6									8.21681	13.4	4	4	4.96399	19.59	5	5	14.1166	25.43	6	6					4.46028	12.37	4
Q92823-3	NRCAM	Isoform 3 of Neuronal cell adhesion molecule OS=Homo sapiens OX=9606 GN=NRCAM - [NRCAM_HUMAN]	28.4552	10.42	9	10	30.1787	12.63	10	10	65.0221	22.63	19	20	16.8483	8.22	8	8	69.7547	22.88	19	20	7.70837	3.73	4	4					44.6215	18.64	16	16	43.4512	18.47	15	15	87.1797	28.05	19	25	8.11489	5.76	4	4	17.5264	8.64	7
O14558	HSPB6	Heat shock protein beta-6 OS=Homo sapiens OX=9606 GN=HSPB6 PE=1 SV=2 - [HSPB6_HUMAN]	5.93426	30	3	3	9.48222	23.75	2	3	20.3721	45	4	4	7.66882	30	3	3	11.3039	30	3	3									6.11245	23.75	2	2	5.88829	30	3	3	16.6122	45	4	4
Q96C19	EFHD2	EF-hand domain-containing protein D2 OS=Homo sapiens OX=9606 GN=EFHD2 PE=1 SV=1 - [EFHD2_HUMAN]	4.42283	7.08	2	2	9.28689	17.5	4	4	11.5276	15.83	4	4	12.4381	19.58	5	6	14.2467	17.5	4	5									9.72193	19.58	4	5	6.58889	10.83	3	3	12.6995	19.58	5	6					4.05609	13.75	4
Q9NWV4	CZIB	CXXC motif containing zinc binding protein OS=Homo sapiens OX=9606 GN=CZIB PE=1 SV=1 - [CZIB_HUMAN]									7.83913	25	2	2
Q9BSJ8	ESYT1	Extended synaptotagmin-1 OS=Homo sapiens OX=9606 GN=ESYT1 PE=1 SV=1 - [ESYT1_HUMAN]	53.8039	17.21	14	16	45.8862	19.38	15	15	98.8139	30.89	22	24	36.0761	12.95	11	12	74.3851	24.91	19	22	28.4625	10.69	9	9	13.5288	9.15	8	8	41.2337	14.4	12	13	51.3991	17.12	15	16	86.9302	26.72	21	23	24.2411	13.86	11	11	39.358	19.2	15
P00403	MT-CO2	Cytochrome c oxidase subunit 2 OS=Homo sapiens OX=9606 GN=MT-CO2 PE=1 SV=1 - [COX2_HUMAN]	25.1683	24.67	4	10	26.6184	17.62	3	10	44.8743	44.93	6	15	25.776	34.8	4	10	41.9978	44.93	6	13	11.6213	17.62	3	6	9.43661	17.62	3	3	19.7494	20.7	4	9	25.9074	17.62	3	9	75.799	37.89	6	17	13.9167	20.7	4	5	26.0503	24.67	4
P78357	CNTNAP1	Contactin-associated protein 1 OS=Homo sapiens OX=9606 GN=CNTNAP1 PE=1 SV=1 - [CNTP1_HUMAN]	139.6	30.42	35	41	107.624	26.81	31	36	164.295	34.47	37	48	67.8682	18.42	22	26	150.647	28.54	32	41	50.4101	18.79	21	23	40.2928	13.44	16	18	49.122	15.61	18	19	123.418	32.15	34	39	158.859	33.09	38	44	46.5567	17.34	20	21	81.5585	25.14	28
P46781	RPS9	40S ribosomal protein S9 OS=Homo sapiens OX=9606 GN=RPS9 PE=1 SV=3 - [RS9_HUMAN]	15.6351	26.8	6	6	9.75746	17.01	4	4	17.5917	30.93	7	7	16.7276	30.93	7	7	15.4613	30.93	7	7	14.1479	26.8	6	6	9.76102	22.68	5	5	12.7448	22.68	5	5	12.6875	26.29	6	6	18.9758	39.69	9	9	11.0418	27.32	6	6	13.0773	23.2	6
A0A0C4DH42	IGHV3-66	Immunoglobulin heavy variable 3-66 OS=Homo sapiens OX=9606 GN=IGHV3-66 PE=3 SV=1 - [HV366_HUMAN]	7.5899	18.97	2	2	10.0912	18.97	2	3					25.7099	22.41	3	9	7.56226	18.97	2	2	13.8143	18.97	2	4	6.23039	18.97	2	2	7.67196	18.97	2	2	7.796	18.97	2	2	5.68248	15.52	2	2					7.34143	18.97	2
P53396	ACLY	ATP-citrate synthase OS=Homo sapiens OX=9606 GN=ACLY PE=1 SV=3 - [ACLY_HUMAN]	58.9847	22.43	20	21	38.9668	15.17	14	15	84.709	27.79	22	23	43.4779	16.26	15	18	69.037	22.62	20	22	17.2991	11.08	10	10	13.7476	9.08	9	9	47.4956	20.98	18	18	67.3668	24.07	21	22	94.3468	27.34	24	25	16.6441	8.27	9	10	33.5906	15.17	15
P51970	NDUFA8	NADH dehydrogenase [ubiquinone] 1 alpha subcomplex subunit 8 OS=Homo sapiens OX=9606 GN=NDUFA8 PE=1 SV=3 - [NDUA8_HUMAN]	17.8178	44.77	7	7	20.6259	37.79	5	6	20.6088	36.05	6	6	14.7736	41.28	6	7	19.0059	41.28	6	9	5.60556	18.6	4	4	10.688	25	4	4	8.72273	23.26	5	5	10.7156	23.26	5	5	31.1199	44.77	8	9	12.1067	20.93	3	3	16.2928	37.21	5
P50897	PPT1	Palmitoyl-protein thioesterase 1 OS=Homo sapiens OX=9606 GN=PPT1 PE=1 SV=1 - [PPT1_HUMAN]	19.5479	22.22	5	6	10.6797	15.36	3	4	24.5187	36.27	6	8	20.3732	23.2	4	5	28.8556	31.7	6	8	8.17842	15.36	3	3	2.75311	12.42	3	3	19.7132	28.76	5	6	13.4106	15.36	3	4	25.8798	23.2	4	6	10.5356	13.4	3	4	3.47864	12.09	3
O00217	NDUFS8	NADH dehydrogenase [ubiquinone] iron-sulfur protein 8, mitochondrial OS=Homo sapiens OX=9606 GN=NDUFS8 PE=1 SV=1 - [NDUS8_HUMAN]	23.751	23.33	4	7	20.7212	32.38	6	7	34.8038	43.33	7	11	11.2041	18.1	4	4	29.2952	32.38	6	9	7.95565	14.76	3	3	7.72181	18.1	3	4	12.6316	21.43	4	6	25.343	26.67	5	8	36.018	44.76	8	12	9.13029	21.43	4	4	18.253	21.43	4
Q9BSD7	NTPCR	Cancer-related nucleoside-triphosphatase OS=Homo sapiens OX=9606 GN=NTPCR PE=1 SV=1 - [NTPCR_HUMAN]									9.36178	20	2	3																					4.65284	17.37	2	2	13.2129	26.32	3	4
O75569	PRKRA	Interferon-inducible double-stranded RNA-dependent protein kinase activator A OS=Homo sapiens OX=9606 GN=PRKRA PE=1 SV=1 - [PRKRA_HUMAN]	23.4977	25.24	6	6	13.0869	21.09	5	5	33.2266	38.02	10	11	17.8925	22.36	6	6	26.5945	31.31	7	7	11.8353	14.38	4	5	1.65127	10.22	3	3	30.5157	41.21	10	11	16.0809	24.28	5	5	39.2607	37.7	11	12	4.35714	9.58	2	2	6.48919	10.22	3
P02549	SPTA1	Spectrin alpha chain, erythrocytic 1 OS=Homo sapiens OX=9606 GN=SPTA1 PE=1 SV=5 - [SPTA1_HUMAN]																																									11.0247	4.63	10	10	13.5946	5.54	12
Q9UNZ2	NSFL1C	NSFL1 cofactor p47 OS=Homo sapiens OX=9606 GN=NSFL1C PE=1 SV=2 - [NSF1C_HUMAN]	18.8722	29.19	8	8	14.6343	20.54	5	5	39.4666	42.16	11	11					29.8453	33.24	9	10									28.3753	35.95	9	9	24.4494	30.27	7	7	44.2808	31.08	7	11	5.71403	9.46	2	2	6.77379	12.7	4
P36957	DLST	Dihydrolipoyllysine-residue succinyltransferase component of 2-oxoglutarate dehydrogenase complex, mitochondrial OS=Homo sapiens OX=9606 GN=DLST PE=1 SV=4 - [ODO2_HUMAN]	32.4109	18.1	7	8	48.1387	34.88	9	14	38.9303	23.4	8	9	38.5125	23.4	8	11	72.3008	37.09	11	18	34.2529	19.87	8	10	25.2386	16.56	6	9	37.0733	18.1	7	10	39.3432	18.1	7	10	31.551	19.21	8	8	25.6508	16.78	6	7	34.9418	19.21	7
O43181	NDUFS4	NADH dehydrogenase [ubiquinone] iron-sulfur protein 4, mitochondrial OS=Homo sapiens OX=9606 GN=NDUFS4 PE=1 SV=1 - [NDUS4_HUMAN]	12.3952	19.43	3	4	12.9246	19.43	3	4	30.0213	40.57	6	8	10.518	19.43	3	3	17.7356	25.14	4	5	10.0054	19.43	3	3	0	14.29	2	2	10.4013	19.43	3	3	20.694	25.14	4	6	29.9106	40	6	10	3.07265	19.43	3	3	13.3742	25.14	4
Q9H7Z7	PTGES2	Prostaglandin E synthase 2 OS=Homo sapiens OX=9606 GN=PTGES2 PE=1 SV=1 - [PGES2_HUMAN]	4.49463	6.1	2	2	8.51526	13.53	3	3	8.95132	14.59	4	4	4.09374	6.1	2	2	12.9861	18.3	5	5	5.35695	13.53	3	3					5.93828	6.37	2	2	8.73848	10.88	2	2	19.8684	22.55	5	5					4.86715	13.26	4
P40616-2	ARL1	Isoform 2 of ADP-ribosylation factor-like protein 1 OS=Homo sapiens OX=9606 GN=ARL1 - [ARL1_HUMAN]	5.63491	12.2	2	2	4.91719	12.2	2	2	13.1349	21.95	3	4	5.63749	12.2	2	2	5.48371	12.2	2	2	4.34503	12.2	2	2	3.86956	12.2	2	2	5.58371	12.2	2	2	5.58454	12.2	2	2	11.4263	15.24	2	3	4.38435	12.2	2	2
O00567	NOP56	Nucleolar protein 56 OS=Homo sapiens OX=9606 GN=NOP56 PE=1 SV=4 - [NOP56_HUMAN]	45.8296	25.93	12	13	5.50743	7.41	4	4	53.538	31.48	14	15	45.2221	32.15	14	14	7.64579	6.06	3	3	15.5399	12.79	7	7	11.3202	9.26	5	5	49.8633	34.34	15	16	8.86216	11.78	5	5	25.9652	22.05	9	10	8.28982	8.59	4	4	4.9477	7.07	3
P01768	IGHV3-30	Immunoglobulin heavy variable 3-30 OS=Homo sapiens OX=9606 GN=IGHV3-30 PE=1 SV=2 - [HV330_HUMAN]	7.45031	18.8	2	2	11.7807	24.79	3	4					24.9122	28.21	4	10	9.16759	24.79	3	3	13.7072	18.8	2	4	6.09805	24.79	3	3	7.77803	18.8	2	2	7.58265	18.8	2	2					10.5746	18.8	2	3	7.24197	24.79	3
P07384	CAPN1	Calpain-1 catalytic subunit OS=Homo sapiens OX=9606 GN=CAPN1 PE=1 SV=1 - [CAN1_HUMAN]	8.74111	4.62	3	3	6.35528	3.64	2	2	34.0559	17.51	9	10	15.3997	10.22	6	6	14.951	9.52	6	6	8.199	5.88	4	4	5.93118	4.76	3	3	7.36744	4.2	3	3	12.5261	9.66	6	6	12.4781	11.9	6	6					1.65219	3.78	2
Q13232	NME3	Nucleoside diphosphate kinase 3 OS=Homo sapiens OX=9606 GN=NME3 PE=1 SV=2 - [NDK3_HUMAN]	7.66792	21.89	3	3	7.28615	17.75	2	2	9.95849	24.26	4	4	2.10454	9.47	2	2	5.7216	17.16	3	3	2.74118	17.16	3	3					3.75072	17.16	3	3	4.11956	21.89	3	3	7.47655	15.38	2	2					2.50717	17.75	2
P53680	AP2S1	AP-2 complex subunit sigma OS=Homo sapiens OX=9606 GN=AP2S1 PE=1 SV=2 - [AP2S1_HUMAN]	21.1991	35.92	5	7	18.7231	44.37	6	7	23.6073	35.92	6	7	17.8716	35.92	6	6	23.0951	35.92	6	7	13.8522	27.46	4	5					18.8906	35.92	5	6	23.6075	35.92	6	8	14.6601	25.35	4	5	10.8299	29.58	4	4	16.8584	27.46	4
P62854	RPS26	40S ribosomal protein S26 OS=Homo sapiens OX=9606 GN=RPS26 PE=1 SV=3 - [RS26_HUMAN]	16.8351	44.35	4	4	11.4909	31.3	3	3	10.623	31.3	3	3	12.9029	31.3	3	3	11.8912	31.3	3	3	8.62728	44.35	4	4	6.8675	31.3	3	3	11.4816	31.3	3	3	7.70441	18.26	2	2	17.5256	44.35	4	4	7.48849	20.87	2	2	6.73307	20.87	2
P84103-2	SRSF3	Isoform 2 of Serine/arginine-rich splicing factor 3 OS=Homo sapiens OX=9606 GN=SRSF3 - [SRSF3_HUMAN]	8.09222	28.23	3	3	5.69256	18.55	2	2	6.91074	20.97	2	2	16.3947	34.68	4	7	5.37597	18.55	2	2	10.492	28.23	3	6	5.76271	25	3	3	9.26752	33.87	4	6	5.97436	18.55	2	2	6.70759	30.65	2	2	8.08684	27.42	3	4	5.30077	25	3
Q9BRT3	MIEN1	Migration and invasion enhancer 1 OS=Homo sapiens OX=9606 GN=MIEN1 PE=1 SV=1 - [MIEN1_HUMAN]									2.30573	15.65	2	2					4.40849	18.26	2	2													2.29564	15.65	2	2
Q9NRN5	OLFML3	Olfactomedin-like protein 3 OS=Homo sapiens OX=9606 GN=OLFML3 PE=2 SV=1 - [OLFL3_HUMAN]	1.88608	6.65	3	3	4.73305	10.84	5	5					4.06438	8.37	4	4	13.5332	13.55	6	6	9.83816	8.62	4	4					6.45608	8.62	4	4	3.84549	6.16	3	3	9.98689	9.61	4	4					4.07784	3.94	2
P10768	ESD	S-formylglutathione hydrolase OS=Homo sapiens OX=9606 GN=ESD PE=1 SV=2 - [ESTD_HUMAN]									6.06667	15.96	2	2					5.42732	19.15	3	3																	16.8663	22.34	3	6
P15121	AKR1B1	Aldo-keto reductase family 1 member B1 OS=Homo sapiens OX=9606 GN=AKR1B1 PE=1 SV=3 - [ALDR_HUMAN]									7.10377	11.71	4	5					4.4169	18.67	5	5									5.11242	10.76	3	3	18.5894	26.9	7	8	6.58937	13.92	4	5
Q12926	ELAVL2	ELAV-like protein 2 OS=Homo sapiens OX=9606 GN=ELAVL2 PE=1 SV=2 - [ELAV2_HUMAN]	28.3892	28.13	9	10	19.258	24.51	8	8	36.099	32.59	10	12	23.0084	24.51	8	9	18.5031	15.88	5	6	17.0825	18.11	6	7	9.08544	12.81	5	5	20.7561	21.45	7	7	9.38794	10.58	4	4	16.6469	15.88	5	5	14.3807	19.22	7	7	12.3258	10.58	4
P62750	RPL23A	60S ribosomal protein L23a OS=Homo sapiens OX=9606 GN=RPL23A PE=1 SV=1 - [RL23A_HUMAN]	13.4158	20.51	4	4	5.81159	14.1	2	2	16.547	28.21	5	5	15.8019	35.26	8	8	7.55252	22.44	3	3	9.75133	21.79	5	5	16.2224	34.62	7	8	13.2094	28.21	4	4	9.65897	22.44	3	3	12.2785	27.56	4	4	5.61088	13.46	2	2	5.26724	13.46	2
O14787-2	TNPO2	Isoform 2 of Transportin-2 OS=Homo sapiens OX=9606 GN=TNPO2 - [TNPO2_HUMAN]	33.7848	17.81	12	12	17.7787	10.15	8	8	64.572	30.21	17	17	19.8473	13.08	9	9	32.7957	21.87	13	15	10.425	5.86	4	4	8.6933	5.07	4	4	23.6327	9.81	7	7	24.4116	10.94	8	8	38.6374	17.47	9	10	7.6211	7.67	6	7	12.1204	7.1	5
P41208	CETN2	Centrin-2 OS=Homo sapiens OX=9606 GN=CETN2 PE=1 SV=1 - [CETN2_HUMAN]	4.18908	17.44	2	2					9.36923	26.74	2	2																									4.70143	15.12	2	2
O95168-2	NDUFB4	Isoform 2 of NADH dehydrogenase [ubiquinone] 1 beta subcomplex subunit 4 OS=Homo sapiens OX=9606 GN=NDUFB4 - [NDUB4_HUMAN]	18.3342	43.33	4	5	16.7537	34.17	3	5	16.5393	34.17	3	4	16.4838	34.17	3	5	18.4558	34.17	3	5	14.9705	43.33	4	5	1.89509	25.83	2	2	17.5457	43.33	4	5	13.9122	34.17	3	4	16.287	34.17	3	4	7.97484	23.33	2	3	19.6601	43.33	4
O60268-3	KIAA0513	Isoform 3 of Uncharacterized protein KIAA0513 OS=Homo sapiens OX=9606 GN=KIAA0513 - [K0513_HUMAN]	13.7265	11.72	4	4	8.02302	11.72	4	4	40.0953	35.66	13	13	13.9812	16.71	6	6	17.29	16.71	6	6	5.15324	6.48	2	2	4.21574	5.99	2	2	20.6381	22.44	8	8	27.3145	25.19	9	10	35.1636	27.43	9	10	7.9397	8.73	3	3	12.9791	14.46	5
Q14166	TTLL12	Tubulin--tyrosine ligase-like protein 12 OS=Homo sapiens OX=9606 GN=TTLL12 PE=1 SV=2 - [TTL12_HUMAN]	21.7132	14.6	7	8	6.96176	6.83	3	3	33.2396	21.27	9	11	8.98972	6.99	4	4	12.7228	8.85	5	5	6.72728	5.9	3	3					18.0752	11.96	6	6	8.15846	5.28	3	3	36.9321	23.45	9	9
Q96HN2-3	AHCYL2	Isoform 3 of Adenosylhomocysteinase 3 OS=Homo sapiens OX=9606 GN=AHCYL2 - [SAHH3_HUMAN]	20.1292	15.94	8	8	22.0307	17.52	9	9	37.6861	25.2	10	12	21.2758	13.58	7	7	39.4867	25.2	11	13	21.4897	15.75	8	8	7.65268	7.09	4	4	18.7678	14.17	7	7	25.7436	14.37	7	8	41.542	28.54	12	15	12.0469	13.39	7	7	31.1174	19.09	10
Q9Y265	RUVBL1	RuvB-like 1 OS=Homo sapiens OX=9606 GN=RUVBL1 PE=1 SV=1 - [RUVB1_HUMAN]	33.0822	31.14	10	10	14.0192	19.74	6	6	33.3865	27.19	9	10	32.3949	28.73	9	10	21.1942	20.18	6	6	14.1255	22.37	7	7	4.38754	9.43	3	3	28.9197	28.07	9	9	25.2295	25.88	8	8	34.4942	25.66	8	9	17.3492	19.74	7	7	7.18017	8.33	3
O95831	AIFM1	Apoptosis-inducing factor 1, mitochondrial OS=Homo sapiens OX=9606 GN=AIFM1 PE=1 SV=1 - [AIFM1_HUMAN]	15.6792	11.58	5	5	17.4997	12.89	6	6	29.6491	24.14	11	11	12.8342	14.36	6	6	22.2253	18.6	9	9	13.0466	12.89	6	6	8.76206	9.46	5	5	9.60678	5.87	3	3	16.0913	16.48	8	8	19.3378	12.56	6	6	11.7905	9.3	5	5	17.6373	14.52	7
O14495	PLPP3	Phospholipid phosphatase 3 OS=Homo sapiens OX=9606 GN=PLPP3 PE=1 SV=1 - [PLPP3_HUMAN]	18.1584	22.19	5	5	10.2352	17.68	4	4	36.4069	34.73	8	9	7.8869	13.5	3	3	13.5339	21.86	5	5	5.32529	7.07	2	2	3.91247	7.07	2	2	13.353	19.61	5	5	19.4154	22.19	5	6	11.351	28.3	6	6	9.57984	15.43	4	4	11.3972	19.61	5
P15880	RPS2	40S ribosomal protein S2 OS=Homo sapiens OX=9606 GN=RPS2 PE=1 SV=2 - [RS2_HUMAN]	17.3356	18.77	5	5	19.5143	25.26	6	6	26.8087	29.01	8	8	31.2869	34.81	8	9	28.855	31.06	8	9	20.753	31.06	7	7	18.571	22.53	6	6	19.6033	24.57	6	6	11.8861	14.68	4	4	25.8003	29.01	7	7	20.3175	31.06	8	8	12.2014	18.77	5
P36578	RPL4	60S ribosomal protein L4 OS=Homo sapiens OX=9606 GN=RPL4 PE=1 SV=5 - [RL4_HUMAN]	39.0708	30.44	11	13	13.8814	16.86	7	7	29.6388	26.23	10	10	42.9306	31.15	11	15	19.0899	16.86	7	7	17.8796	20.37	8	8	27.7226	29.04	10	12	31.0886	27.63	11	13	16.6398	20.61	7	7	43.9373	27.63	11	14	27.2692	29.51	11	11	16.3498	14.29	6
P24534	EEF1B2	Elongation factor 1-beta OS=Homo sapiens OX=9606 GN=EEF1B2 PE=1 SV=3 - [EF1B_HUMAN]	7.53621	10.67	2	2	7.24855	18.67	3	3	16.8598	32.89	4	4	10.1817	18.67	3	3	10.9786	21.33	4	4	5.03313	10.67	2	2					9.92856	16.44	3	3	13.0059	24.44	4	4	15.0761	30.67	4	4					4.51216	13.33	3
Q8WUW1	BRK1	Protein BRICK1 OS=Homo sapiens OX=9606 GN=BRK1 PE=1 SV=1 - [BRK1_HUMAN]	11.6417	32	2	3	7.41064	32	2	2	7.97499	32	2	2	11.3333	32	2	3	6.11839	32	2	2	9.09779	32	2	3	6.21732	32	2	2	11.6056	32	2	3	10.0999	32	2	3	14.0395	33.33	3	4	6.18319	32	2	3	6.79912	32	2
P43487-2	RANBP1	Isoform 2 of Ran-specific GTPase-activating protein OS=Homo sapiens OX=9606 GN=RANBP1 - [RANG_HUMAN]	6.77023	22.5	3	3	9.15812	15.5	3	3	12.0494	22.5	3	3	6.98507	11	2	2	10.66	22.5	3	3	6.17161	11	2	2					6.97154	15.5	3	3	11.4848	27	4	4	11.4951	44	5	5	8.13096	15.5	3	3	9.55708	15.5	3
P50150	GNG4	Guanine nucleotide-binding protein G(I)/G(S)/G(O) subunit gamma-4 OS=Homo sapiens OX=9606 GN=GNG4 PE=1 SV=1 - [GBG4_HUMAN]	2.89219	44	2	2	8.29413	44	2	2	10.9556	44	2	2					7.39016	44	2	2																									8.11665	44	2
P36915	GNL1	Guanine nucleotide-binding protein-like 1 OS=Homo sapiens OX=9606 GN=GNL1 PE=1 SV=2 - [GNL1_HUMAN]	48.1641	25.37	12	17	26.0163	18.95	9	10	65.5187	31.63	15	19	17.1831	17.46	8	9	52.3702	26.52	14	16	12.8129	10.71	6	6	7.35207	5.6	3	3	23.7793	13.18	8	8	41.0743	25.04	12	14	75.1067	29.98	13	20	15.5864	16.31	8	9	20.5542	13.34	8
Q16629-3	SRSF7	Isoform 3 of Serine/arginine-rich splicing factor 7 OS=Homo sapiens OX=9606 GN=SRSF7 - [SRSF7_HUMAN]	8.17071	26.52	3	3					6.78395	17.42	2	2	12.9859	26.52	3	4	5.72251	19.7	2	2	8.27733	26.52	3	4	8.28768	26.52	3	3	7.30543	26.52	3	3	6.83349	17.42	2	2	8.14916	28.03	3	3	8.55526	19.7	2	3
O60716-5	CTNND1	Isoform 1A of Catenin delta-1 OS=Homo sapiens OX=9606 GN=CTNND1 - [CTND1_HUMAN]	21.3392	9.54	7	7	19.5945	12.97	9	9	48.0712	24.65	17	17	14.2551	7.93	6	6	22.3006	8.79	7	8	16.0502	8.9	7	8	2.50205	2.68	2	2	11.9583	8.15	6	6	27.0266	11.04	9	10	38.179	16.61	12	13	9.77061	7.18	6	6	18.2781	10.08	9
P49802-2	RGS7	Isoform 2 of Regulator of G-protein signaling 7 OS=Homo sapiens OX=9606 GN=RGS7 - [RGS7_HUMAN]	12.0545	9.59	4	4	6.5006	6.4	3	3	34.7011	29	9	9	6.25301	6.4	3	3	23.8607	22.6	7	9	12.3701	10.23	4	4					6.45484	8.32	4	4	21.1225	15.99	7	7	41.622	34.33	10	11	10.769	14.93	5	5	12.1472	12.15	4
P26599	PTBP1	Polypyrimidine tract-binding protein 1 OS=Homo sapiens OX=9606 GN=PTBP1 PE=1 SV=1 - [PTBP1_HUMAN]	24.8658	14.88	4	5	12.9683	14.5	4	4	47.6891	23.73	8	10	32.2192	21.47	8	9	19.5735	14.5	5	5	6.68743	7.53	3	3	7.98524	6.78	2	2	49.9847	27.31	9	12	20.2858	18.83	6	6	38.2903	20.34	7	8	12.9128	13.94	5	6	13.4875	10.36	3
P09110	ACAA1	3-ketoacyl-CoA thiolase, peroxisomal OS=Homo sapiens OX=9606 GN=ACAA1 PE=1 SV=2 - [THIK_HUMAN]	15.8745	17.69	5	5	14.2969	15.33	5	5	52.5698	40.09	11	13	12.1495	19.81	5	5	22.6345	25	7	7	7.62739	12.74	4	4	13.3388	16.04	5	5	10.1376	8.02	3	3	12.7983	20.05	6	6	23.312	20.99	6	6					2.38994	9.91	3
Q9NYB0	TERF2IP	Telomeric repeat-binding factor 2-interacting protein 1 OS=Homo sapiens OX=9606 GN=TERF2IP PE=1 SV=1 - [TE2IP_HUMAN]	23.4083	24.31	6	6					28.3649	27.32	6	6	7.83328	9.02	3	3					2.27568	10.78	2	2					21.101	24.31	6	6					20.8089	19.8	4	4
Cont_P02533	KRT14	Keratin, type I cytoskeletal 14 OS=Homo sapiens OX=9606 GN=KRT14 PE=1 SV=4 - [K1C14_HUMAN]	16.4614	13.98	7	8	7.82001	3.39	2	3	16.8571	15.47	7	7	30.6701	21.19	9	10	4.43128	3.39	2	2	59.6428	40.04	17	21	11.9794	10.59	5	6					19.8135	15.47	7	8	4.41445	3.39	2	2	7.96163	9.11	4	5	6.32486	6.14	3
P06702	S100A9	Protein S100-A9 OS=Homo sapiens OX=9606 GN=S100A9 PE=1 SV=1 - [S10A9_HUMAN]					5.00953	17.54	2	2													5.19361	17.54	2	2
Q9UMS4	PRPF19	Pre-mRNA-processing factor 19 OS=Homo sapiens OX=9606 GN=PRPF19 PE=1 SV=1 - [PRP19_HUMAN]	20.2923	15.87	6	6	4.11114	14.09	6	6	28.4438	22.02	7	7	18.6927	15.28	6	6	10.2516	12.5	5	5	9.53659	10.52	5	5	4.55796	7.74	4	4	16.3856	18.06	7	7	3.38233	6.15	2	2	9.07824	12.9	4	4	7.73199	14.29	5	6	3.7114	3.37	2
O95716	RAB3D	Ras-related protein Rab-3D OS=Homo sapiens OX=9606 GN=RAB3D PE=1 SV=1 - [RAB3D_HUMAN]	30.8325	36.07	7	10	39.9513	36.07	7	12	41.3921	32.88	6	12	36.1586	36.07	7	10	39.309	36.99	8	13	34.7482	36.07	7	11	23.2764	27.4	6	8	33.9135	32.88	6	11	38.2074	30.14	6	11	42.3685	33.79	7	11	26.6299	36.07	7	9	36.097	36.07	7
P14415	ATP1B2	Sodium/potassium-transporting ATPase subunit beta-2 OS=Homo sapiens OX=9606 GN=ATP1B2 PE=1 SV=3 - [AT1B2_HUMAN]	43.0582	33.1	11	14	24.0741	26.55	7	9	55.2897	36.55	11	16	17.8281	15.86	5	5	33.4247	24.83	8	10	10.9715	22.41	5	5	10.2172	15.17	4	4	17.0236	18.28	5	6	38.917	30.69	10	12	57.7935	26.55	11	16	23.3273	26.9	8	10	23.5233	28.97	7
O60763	USO1	General vesicular transport factor p115 OS=Homo sapiens OX=9606 GN=USO1 PE=1 SV=2 - [USO1_HUMAN]	20.9779	13.93	10	10	15.3397	6.55	6	6	49.1073	23.6	16	17	20.0167	8.32	7	7	37.7931	20.48	14	14	4.22092	2.18	2	2	6.69077	5.3	4	4	20.0028	11.85	9	9	26.3228	13.83	10	10	46.692	21.52	17	18	10.1404	4.47	4	4	11.2599	7.69	7
O95139	NDUFB6	NADH dehydrogenase [ubiquinone] 1 beta subcomplex subunit 6 OS=Homo sapiens OX=9606 GN=NDUFB6 PE=1 SV=3 - [NDUB6_HUMAN]	9.47853	30.47	3	4	11.1804	38.28	4	5	13.3144	35.94	4	5	10.8926	21.88	2	3	18.4841	43.75	5	6									5.70662	20.31	2	3	11.2867	30.47	3	5	24.3048	33.59	4	7					10.1148	38.28	5
O75436	VPS26A	Vacuolar protein sorting-associated protein 26A OS=Homo sapiens OX=9606 GN=VPS26A PE=1 SV=2 - [VP26A_HUMAN]	8.85677	11.62	3	3	6.26146	14.37	4	4	10.0089	12.23	3	3	14.6793	21.41	5	5	9.0137	18.96	5	5	2.08128	9.17	3	3					10.3325	15.29	4	4	14.8851	21.1	5	5	5.52484	6.12	2	2					2.18374	7.65	2
Q9Y5K5-2	UCHL5	Isoform 2 of Ubiquitin carboxyl-terminal hydrolase isozyme L5 OS=Homo sapiens OX=9606 GN=UCHL5 - [UCHL5_HUMAN]	10.655	17.72	5	5	7.68964	10.44	3	3	11.3014	16.77	4	4	2.26	4.75	2	2	13.4708	27.85	7	7					4.6974	6.01	2	2	6.44399	9.49	3	3					6.57425	10.44	3	3	1.67947	9.49	3	3	2.69437	6.01	2
Q16204	CCDC6	Coiled-coil domain-containing protein 6 OS=Homo sapiens OX=9606 GN=CCDC6 PE=1 SV=2 - [CCDC6_HUMAN]	19.9564	19.2	7	7	3.89602	8.23	4	4	10.604	9.07	3	3	8.57839	9.49	4	4	28.2974	26.16	12	12					1.95635	3.38	2	2	25.6508	20.04	8	10	22.1591	14.14	5	8	16.9355	24.89	7	7	4.80527	7.59	3	3	10.2836	9.7	4
Q9Y230	RUVBL2	RuvB-like 2 OS=Homo sapiens OX=9606 GN=RUVBL2 PE=1 SV=3 - [RUVB2_HUMAN]	21.4066	22.89	9	9	8.77366	12.53	5	5	24.7497	21.81	9	9	20.6212	28.51	11	11	20.4525	23.76	9	9	9.94972	13.82	6	6	2.11905	4.1	2	2	19.2397	22.89	9	9	9.31003	15.77	6	6	19.3419	14.69	7	8	5.05267	10.37	4	4	4.8224	6.7	3
Q9H223	EHD4	EH domain-containing protein 4 OS=Homo sapiens OX=9606 GN=EHD4 PE=1 SV=1 - [EHD4_HUMAN]	15.4003	10.72	6	7	14.8949	13.12	7	9	14.2392	11.46	6	6	15.636	10.72	6	7	13.7999	8.69	5	5	12.2561	13.86	7	7					23.6946	16.08	8	10	23.9138	17.74	9	11	11.2554	7.58	4	4	4.7048	6.47	4	4	2.34305	4.25	2
P62979	RPS27A	Ubiquitin-40S ribosomal protein S27a OS=Homo sapiens OX=9606 GN=RPS27A PE=1 SV=2 - [RS27A_HUMAN]	62.6773	42.31	6	23	43.6922	30.13	5	15	78.4617	42.31	6	27	42.5594	30.13	5	15	64.3828	30.13	5	25	52.9356	42.31	6	18	43.2267	30.13	5	15	47.701	42.31	5	17	65.031	30.13	4	21	61.6739	43.59	7	21	10.1269	30.13	4	4	11.9442	21.79	3
Q7LG56	RRM2B	Ribonucleoside-diphosphate reductase subunit M2 B OS=Homo sapiens OX=9606 GN=RRM2B PE=1 SV=1 - [RIR2B_HUMAN]									10.3752	15.1	4	4	5.49065	5.41	2	2
Q9Y3D0	CIAO2B	Cytosolic iron-sulfur assembly component 2B OS=Homo sapiens OX=9606 GN=CIAO2B PE=1 SV=1 - [CIA2B_HUMAN]									7.38407	30.06	3	3
Q9H3Q1	CDC42EP4	Cdc42 effector protein 4 OS=Homo sapiens OX=9606 GN=CDC42EP4 PE=1 SV=1 - [BORG4_HUMAN]					7.64464	12.08	2	2	3.58124	7.02	2	2					13.1929	20.22	3	3									12.5564	20.22	3	3					14.5795	8.43	2	2
P22234	PAICS	Bifunctional phosphoribosylaminoimidazole carboxylase/phosphoribosylaminoimidazole succinocarboxamide synthetase OS=Homo sapiens OX=9606 GN=PAICS PE=1 SV=3 - [PUR6_HUMAN]									9.81053	10.59	3	3	8.16776	8.71	3	3	11.4579	11.53	4	4									4.82155	7.76	3	3	12.0743	16.47	5	5	30.2161	26.82	7	8
P15502-8	ELN	Isoform 8 of Elastin OS=Homo sapiens OX=9606 GN=ELN - [ELN_HUMAN]	25.554	21.58	5	5	21.6889	15.96	4	5					22.531	15.96	4	5	9.28082	8.81	3	3	28.1552	26.6	6	7					11.426	8.81	3	3					15.4223	12.77	2	3	8.41616	5.93	2	2	17.8885	18.69	5
Q9C0H9	SRCIN1	SRC kinase signaling inhibitor 1 OS=Homo sapiens OX=9606 GN=SRCIN1 PE=1 SV=4 - [SRCN1_HUMAN]	48.2933	21.64	18	18	18.6714	11.07	11	11	53.4203	21.05	19	19	6.63669	3.04	4	4	36.4971	19.44	17	17	2.09086	2.62	3	3					19.7971	9.38	10	10	32.7676	15.89	14	14	72.3037	23.25	19	20	4.24981	1.94	2	2	17.0434	8.45	7
Cont_P02538	KRT6A	Keratin, type II cytoskeletal 6A OS=Homo sapiens OX=9606 GN=KRT6A PE=1 SV=3 - [K2C6A_HUMAN]	22.1437	13.65	7	8	12.8025	6.38	4	5	10.9811	8.33	6	7	27.6859	20.57	10	10	14.8662	7.8	6	8	68.9346	41.13	23	23	10.1141	6.38	4	4	7.9253	5.14	3	3	21.0113	15.96	9	9	12.724	4.96	4	5	17.0578	9.4	6	7	9.90028	6.38	4
Q9BW72	HIGD2A	HIG1 domain family member 2A, mitochondrial OS=Homo sapiens OX=9606 GN=HIGD2A PE=1 SV=1 - [HIG2A_HUMAN]					8.35513	43.4	2	2	14.3955	43.4	2	3					4.58961	43.4	2	2													5.86531	43.4	2	2	19.9789	43.4	2	3
P54289-2	CACNA2D1	Isoform 2 of Voltage-dependent calcium channel subunit alpha-2/delta-1 OS=Homo sapiens OX=9606 GN=CACNA2D1 - [CA2D1_HUMAN]	47.9382	18.79	16	16	43.6178	16.22	15	15	80.2414	27.5	21	26	21.1784	7.97	8	8	58.8055	18.61	17	18	12.6685	9.72	8	8					19.1714	9.35	8	8	50.0806	17.78	15	16	100.859	27.31	21	27	9.37723	5.5	5	5	34.1288	16.5	14
Q14155-1	ARHGEF7	Isoform 1 of Rho guanine nucleotide exchange factor 7 OS=Homo sapiens OX=9606 GN=ARHGEF7 - [ARHG7_HUMAN]	21.3795	19.5	9	9	9.60324	13.62	6	7	39.3074	26.32	12	12	10.7234	7.59	4	4	25.7479	15.63	8	9					3.98289	6.35	3	3	16.3754	14.24	6	6	17.3795	15.79	7	7	52.9704	30.8	13	16	8.90581	6.81	4	4	13.9939	9.75	6
Q96MM6	HSPA12B	Heat shock 70 kDa protein 12B OS=Homo sapiens OX=9606 GN=HSPA12B PE=1 SV=2 - [HS12B_HUMAN]	26.9785	13.27	9	11	22.0952	9.77	7	7	18.651	8.89	6	7	20.4274	8.31	6	6	19.1851	8.31	6	7	18.9446	9.77	7	8	16.1285	8.6	6	6	16.3177	6.85	5	5	23.3681	13.12	9	9	19.5567	7.87	5	6	20.1494	10.79	7	7	16.3643	6.71	5
P12109	COL6A1	Collagen alpha-1(VI) chain OS=Homo sapiens OX=9606 GN=COL6A1 PE=1 SV=3 - [CO6A1_HUMAN]	82.9991	26.75	17	21	120.44	31.03	20	30	105.547	31.91	19	24	112.142	33.95	22	30	89.63	30.93	19	22	110.48	26.36	21	29	49.3205	16.44	12	15	94.6441	27.82	19	26	96.2168	29.47	19	26	87.9609	24.61	16	23	66.1091	23.74	16	22	92.9298	27.04	18
Q9UBQ7	GRHPR	Glyoxylate reductase/hydroxypyruvate reductase OS=Homo sapiens OX=9606 GN=GRHPR PE=1 SV=1 - [GRHPR_HUMAN]	4.04038	10.37	2	2					24.0509	28.35	5	5	11.3888	28.35	5	5	15.2197	28.35	5	5	7.26733	10.37	2	2									16.3864	30.49	6	6	12.1653	15.24	3	3
Q9Y6K8-3	AK5	Isoform 3 of Adenylate kinase isoenzyme 5 OS=Homo sapiens OX=9606 GN=AK5 - [KAD5_HUMAN]	29.0468	25.56	12	13	19.5825	18.28	9	9	43.881	29.48	11	12	26.6005	21.46	10	11	41.7651	26.12	11	12	16.7598	16.6	7	7	7.56667	13.25	6	6	35.3963	24.81	11	12	36.4081	27.99	12	12	64.3989	33.02	13	16	4.91264	11.75	6	7	13.9542	14.93	8
Q9UJU6	DBNL	Drebrin-like protein OS=Homo sapiens OX=9606 GN=DBNL PE=1 SV=1 - [DBNL_HUMAN]	21.27	21.16	6	7	7.24871	11.86	4	4	33.3258	25.12	8	9	11.7413	13.95	4	4	29.2166	27.91	8	8									30.2145	22.56	7	7	28.5918	22.56	7	8	37.9883	28.6	9	9	5.9723	6.05	2	2	7.21997	8.84	3
Q9UNE7	STUB1	E3 ubiquitin-protein ligase CHIP OS=Homo sapiens OX=9606 GN=STUB1 PE=1 SV=2 - [CHIP_HUMAN]	5.25619	13.2	3	3	2.58351	6.27	2	2	23.3039	29.7	8	8					16.2345	20.79	6	6									8.1328	14.19	4	4					13.1225	24.09	7	7
P27449	ATP6V0C	V-type proton ATPase 16 kDa proteolipid subunit c OS=Homo sapiens OX=9606 GN=ATP6V0C PE=1 SV=1 - [VATL_HUMAN]									14.2929	43.23	2	3	10.0834	43.23	2	3
P36954	POLR2I	DNA-directed RNA polymerase II subunit RPB9 OS=Homo sapiens OX=9606 GN=POLR2I PE=1 SV=1 - [RPB9_HUMAN]									6.45683	28.8	2	2
P16403	H1-2	Histone H1.2 OS=Homo sapiens OX=9606 GN=H1-2 PE=1 SV=2 - [H12_HUMAN]	53.0579	23.47	9	17	29.1862	15.96	6	8	48.21	22.07	9	16	41.9122	17.84	7	12	30.6232	15.96	6	8	37.6794	17.84	8	12	37.4841	17.84	7	11	43.75	17.84	8	14	27.6717	15.96	5	7	60.361	18.78	9	17	45.989	23.47	8	15	25.4085	17.84	6
P35221	CTNNA1	Catenin alpha-1 OS=Homo sapiens OX=9606 GN=CTNNA1 PE=1 SV=1 - [CTNA1_HUMAN]	23.0032	10.38	7	8	27.026	11.59	9	11	49.1603	24.61	15	16	20.4743	10.26	8	9	37.7687	12.14	8	10	17.4782	8.28	6	6	0	1.66	2	2	28.6295	14.13	9	10	29.4376	9.71	7	8	42.426	11.81	8	10	21.328	10.38	8	9	24.3067	10.38	8
Q9NUP9	LIN7C	Protein lin-7 homolog C OS=Homo sapiens OX=9606 GN=LIN7C PE=1 SV=1 - [LIN7C_HUMAN]	12.8352	16.75	3	4	10.0973	26.9	4	5	24.569	36.55	6	7	5.71447	11.68	2	2	9.98254	16.75	3	3	8.71922	16.75	3	4	4.54586	11.68	2	2	11.2621	22.34	4	5	13.4491	16.75	3	4	19.0078	32.49	5	7	3.57327	8.63	2	2	4.44674	8.63	2
P12074	COX6A1	Cytochrome c oxidase subunit 6A1, mitochondrial OS=Homo sapiens OX=9606 GN=COX6A1 PE=1 SV=4 - [CX6A1_HUMAN]	5.60376	43.12	2	2	5.76215	43.12	2	2	16.9051	43.12	2	4	8.09435	43.12	2	3	10.5861	43.12	2	3													9.85576	43.12	2	3	19.8798	43.12	2	5
P63027	VAMP2	Vesicle-associated membrane protein 2 OS=Homo sapiens OX=9606 GN=VAMP2 PE=1 SV=3 - [VAMP2_HUMAN]	47.8597	35.34	5	9	58.8359	35.34	5	12	46.7151	35.34	5	7	48.8312	35.34	5	10	67.7993	35.34	5	12	35.5405	35.34	5	8					54.0333	35.34	5	10	58.1092	35.34	5	12	70.3592	43.1	6	13	18.9625	34.48	3	4	52.7425	35.34	5
P23763-2	VAMP1	Isoform 3 of Vesicle-associated membrane protein 1 OS=Homo sapiens OX=9606 GN=VAMP1 - [VAMP1_HUMAN]	13.1861	34.48	3	3	21.4288	35.34	4	6	25.0995	35.34	4	5	18.6553	34.48	3	4	26.7595	35.34	4	5	12.0535	34.48	3	4	5.44683	28.45	2	2	5.93187	19.83	2	3	25.4043	35.34	4	5	39.6948	43.1	6	7					17.5591	34.48	3
Q02952	AKAP12	A-kinase anchor protein 12 OS=Homo sapiens OX=9606 GN=AKAP12 PE=1 SV=4 - [AKA12_HUMAN]	26.3256	6.62	7	8	46.001	12.18	16	16	96.6694	18.07	21	27	24.5656	8.47	10	10	80.1033	21.27	24	26	7.4322	4.04	5	5	4.23917	2.24	3	3	26.3444	7.07	9	10	64.0212	16.72	19	21	89.6788	19.19	20	26	2.24934	2.41	3	4	37.6373	12.07	14
Q16720-6	ATP2B3	Isoform ZE of Plasma membrane calcium-transporting ATPase 3 OS=Homo sapiens OX=9606 GN=ATP2B3 - [AT2B3_HUMAN]	128.199	21.84	20	35	119.714	22.44	21	36	167.65	31.02	24	43	96.4536	22.44	21	30	145.965	30.76	26	43	67.5395	16.55	16	22	23.1408	9.1	9	11	89.8499	20.54	19	28	126.055	22.79	22	35	182.636	29.46	28	47	59.1737	15.6	14	21	82.1373	18.89	16
P49840	GSK3A	Glycogen synthase kinase-3 alpha OS=Homo sapiens OX=9606 GN=GSK3A PE=1 SV=2 - [GSK3A_HUMAN]	20.6353	22.15	8	8	7.98995	11.39	4	4	20.4476	24.43	9	9	13.4876	18.84	7	7	24.5108	23.19	10	10	7.75389	8.28	3	3	4.03425	8.28	4	4	24.9219	24.02	9	9	38.4947	29.19	11	12	26.69	22.15	8	8	5.36326	9.94	4	4	5.37965	9.94	4
P47813	EIF1AX	Eukaryotic translation initiation factor 1A, X-chromosomal OS=Homo sapiens OX=9606 GN=EIF1AX PE=1 SV=2 - [IF1AX_HUMAN]									4.95359	14.58	2	2	2.26284	14.58	2	2													4.51601	14.58	2	2
P22531	SPRR2E	Small proline-rich protein 2E OS=Homo sapiens OX=9606 GN=SPRR2E PE=2 SV=2 - [SPR2E_HUMAN]
Q12979-4	ABR	Isoform 4 of Active breakpoint cluster region-related protein OS=Homo sapiens OX=9606 GN=ABR - [ABR_HUMAN]	35.0887	15.13	10	10	34.4973	19.31	11	13	78.0939	34.19	19	22	25.5047	11.81	8	8	37.7647	19.07	12	12	21.8734	12.3	8	8	11.8235	11.44	8	8	29.229	18.33	11	11	31.9983	17.22	10	10	60.8774	26.94	15	17	21.7383	13.41	9	9	27.2308	15.62	11
P11277-2	SPTB	Isoform 2 of Spectrin beta chain, erythrocytic OS=Homo sapiens OX=9606 GN=SPTB - [SPTB1_HUMAN]	37.1973	5.54	11	13	21.6698	2.32	5	9	38.9337	3.87	8	12	20.52	2.36	5	7	32.8638	3.57	8	13	20.9759	2.49	5	8	8.17646	1.25	3	3	26.3408	2.79	6	8	31.7449	3.52	8	13	28.3428	3.09	6	9	38.292	10.31	22	22	46.6534	11.38	23
Q8N9I0	SYT2	Synaptotagmin-2 OS=Homo sapiens OX=9606 GN=SYT2 PE=1 SV=2 - [SYT2_HUMAN]	25.4541	16.95	8	9	41.9861	19.33	10	14	51.0962	26.25	11	15	20.3775	15.04	7	7	50.34	25.3	12	16	10.9362	9.79	4	4	8.26049	7.4	3	3	14.8721	10.02	5	5	38.1677	26.49	10	12	44.5807	23.39	11	15	13.5184	10.02	5	6	28.3655	15.51	8
Q8TAM6	ERMN	Ermin OS=Homo sapiens OX=9606 GN=ERMN PE=1 SV=1 - [ERMIN_HUMAN]	15.9283	23.94	6	6	4.80451	13.38	3	3	25.0964	29.23	7	8	2.72476	6.34	2	2	13.6716	22.89	5	5					2.26747	6.34	2	2	3.42756	7.75	2	2	19.5535	23.24	5	6	3.06691	13.03	3	3	5.11055	13.38	3	3
Q99961	SH3GL1	Endophilin-A2 OS=Homo sapiens OX=9606 GN=SH3GL1 PE=1 SV=1 - [SH3G1_HUMAN]	14.2873	12.77	5	5	16.4813	12.77	5	6	27.5037	35.05	10	10	13.6696	14.95	6	6	16.3813	18.75	7	7	5.78442	5.43	2	2					15.8506	14.95	6	7	31.3046	29.62	10	11	12.207	16.03	6	6	5.42156	5.43	2	2	8.16387	8.7	3
Q96GW7	BCAN	Brevican core protein OS=Homo sapiens OX=9606 GN=BCAN PE=1 SV=2 - [PGCB_HUMAN]	21.5758	8.78	9	9	42.3228	21.84	15	16	90.8794	38.86	25	25	20.1351	10.54	9	9	39.5903	15.59	14	14	17.7976	7.14	8	8	8.62204	4.94	5	5	27.5275	14.16	11	11	40.215	15.81	14	14	57.7584	25.91	19	20	5.71453	5.71	5	5	26.5684	13.5	12
Q15436	SEC23A	Protein transport protein Sec23A OS=Homo sapiens OX=9606 GN=SEC23A PE=1 SV=2 - [SC23A_HUMAN]	25.3312	13.73	8	8	14.3495	11.9	6	6	37.3212	24.58	13	14	21.5862	16.47	10	10	25.7555	20.26	11	12	4.3214	6.54	4	4	4.5701	3.4	2	2	14.232	10.72	7	7	19.2055	11.9	7	7	47.5522	21.96	12	14	4.84881	3.4	2	2	13.4156	8.37	5
P51668	UBE2D1	Ubiquitin-conjugating enzyme E2 D1 OS=Homo sapiens OX=9606 GN=UBE2D1 PE=1 SV=1 - [UB2D1_HUMAN]	7.7143	24.49	3	3	4.84059	17.01	2	2	9.17364	19.73	2	2																					6.89286	19.73	2	2
Q6P587	FAHD1	Acylpyruvase FAHD1, mitochondrial OS=Homo sapiens OX=9606 GN=FAHD1 PE=1 SV=2 - [FAHD1_HUMAN]	7.94641	20.09	4	4	4.07252	9.82	2	2	14.3234	26.79	4	4	5.84167	9.38	2	2	9.91056	27.23	3	3	6.08879	13.39	2	2					4.43036	9.38	2	2	7.11605	20.09	4	4	7.16782	16.52	3	3					5.36594	9.38	2
P31949	S100A11	Protein S100-A11 OS=Homo sapiens OX=9606 GN=S100A11 PE=1 SV=2 - [S10AB_HUMAN]									3.2519	23.81	2	2	8.36446	42.86	4	4													2.47879	23.81	2	2									5.16389	34.29	3	3	0	17.14	2
O95810	CAVIN2	Caveolae-associated protein 2 OS=Homo sapiens OX=9606 GN=CAVIN2 PE=1 SV=3 - [CAVN2_HUMAN]	26.4488	20.94	8	10	23.2113	21.18	8	9	18.1582	15.53	6	6	19.2264	19.29	6	6	13.2561	12.94	4	4	26.3458	24.71	8	8	9.43364	19.06	7	7	16.8579	17.41	6	6	27.9297	24.71	8	8	20.8788	15.76	6	6	19.6237	22.59	7	7	28.4046	30.82	10
P42262	GRIA2	Glutamate receptor 2 OS=Homo sapiens OX=9606 GN=GRIA2 PE=1 SV=3 - [GRIA2_HUMAN]	54.2479	23.56	19	20	44.6819	20.95	17	18	63.6195	25.71	19	20	25.4233	13.14	10	10	62.6827	25.37	20	21	13.7853	11.33	8	9	7.17763	4.3	3	3	33.5848	14.04	11	13	45.0748	20.05	15	16	58.2279	18.69	14	16	11.3308	8.04	6	6	26.966	13.36	10
P51674	GPM6A	Neuronal membrane glycoprotein M6-a OS=Homo sapiens OX=9606 GN=GPM6A PE=1 SV=2 - [GPM6A_HUMAN]	40.4306	18.35	8	13	35.1006	15.83	7	10	38.747	18.35	8	14	23.3001	15.11	6	8	31.9318	12.95	6	9	29.2744	15.83	7	8	14.5766	7.91	4	4	32.7198	12.95	6	10	35.265	15.83	7	10	40.7661	14.75	7	12	21.9244	12.95	6	9	48.4892	18.35	7
P52566	ARHGDIB	Rho GDP-dissociation inhibitor 2 OS=Homo sapiens OX=9606 GN=ARHGDIB PE=1 SV=3 - [GDIR2_HUMAN]	1.76974	10.45	2	2					6.06393	16.42	2	2	6.04927	10.45	2	2					4.22718	10.45	2	2	4.50906	10.45	2	2	14.5212	30.35	4	4	12.0539	35.82	4	4					2.02746	16.92	2	2	2.22642	10.45	2
O15230	LAMA5	Laminin subunit alpha-5 OS=Homo sapiens OX=9606 GN=LAMA5 PE=1 SV=8 - [LAMA5_HUMAN]	150.106	15.16	41	45	115.323	15.45	41	44	51.927	9.2	21	22	95.4442	11.83	32	33	153.828	16.05	44	50	113.264	15.59	44	45	41.2272	5.58	16	17	74.9981	10.5	32	32	94.5225	12.5	35	35	100.293	11.31	26	29	90.8288	13.78	39	40	91.3818	12.91	37
P07951-3	TPM2	Isoform 3 of Tropomyosin beta chain OS=Homo sapiens OX=9606 GN=TPM2 - [TPM2_HUMAN]	11.3051	8.87	3	3	13.7792	8.87	4	4	19.6266	19.35	7	8	10.2237	8.87	3	3	11.0821	8.87	4	4	13.0236	14.11	5	5	10.8178	8.87	4	4	11.2544	8.87	3	3	10.8477	10.48	4	4	24.864	18.55	7	12	2.89815	10.89	3	3	11.0366	11.29	5
P17096-2	HMGA1	Isoform HMG-Y of High mobility group protein HMG-I/HMG-Y OS=Homo sapiens OX=9606 GN=HMGA1 - [HMGA1_HUMAN]	8.89844	29.17	2	2	4.23701	29.17	2	2	13.8786	34.38	3	4	8.68676	29.17	2	2					7.22514	29.17	2	2	6.65497	29.17	2	2	9.26112	34.38	3	3									6.25869	29.17	2	2
Q9NVE7	PANK4	4'-phosphopantetheine phosphatase OS=Homo sapiens OX=9606 GN=PANK4 PE=1 SV=1 - [PANK4_HUMAN]	13.7675	10.09	6	6	2.25799	4.66	3	3	26.1915	16.82	11	11	8.82353	5.17	3	3	14.5466	9.44	6	6									4.90582	2.59	2	2	2.26861	5.82	4	4	25.9411	16.17	9	9					2.83389	2.72	2
Q6DN90	IQSEC1	IQ motif and SEC7 domain-containing protein 1 OS=Homo sapiens OX=9606 GN=IQSEC1 PE=1 SV=1 - [IQEC1_HUMAN]	45.1881	23.26	18	19	46.5298	22.12	18	19	55.3115	24.61	19	20	26.8182	12.56	11	11	53.9333	21.29	15	16	14.9045	9.14	7	7	9.81115	6.65	6	6	27.037	15.47	13	13	40.1528	16.72	14	14	65.5295	23.47	19	20	14.2999	8.41	7	7	29.0721	14.95	14
Q7Z3B1	NEGR1	Neuronal growth regulator 1 OS=Homo sapiens OX=9606 GN=NEGR1 PE=1 SV=3 - [NEGR1_HUMAN]	40.9543	40.11	9	13	39.0634	28.25	8	14	48.1663	40.11	10	14	23.4673	24.86	6	7	48.9427	40.11	10	13	14.2839	16.1	5	7	6.27462	8.76	3	3	26.3952	29.66	7	9	34.5383	34.18	9	12	78.7011	42.66	12	20	13.2358	19.21	5	6	34.0771	28.25	8
Q12904	AIMP1	Aminoacyl tRNA synthase complex-interacting multifunctional protein 1 OS=Homo sapiens OX=9606 GN=AIMP1 PE=1 SV=2 - [AIMP1_HUMAN]	9.12547	11.86	3	3					9.70793	11.86	3	3	6.55026	9.29	2	2	6.57057	6.41	2	2	3.61021	6.41	2	2	5.45803	8.97	3	3	10.8317	14.42	4	4	5.37831	6.41	2	2
P07951-2	TPM2	Isoform 2 of Tropomyosin beta chain OS=Homo sapiens OX=9606 GN=TPM2 - [TPM2_HUMAN]	11.3051	7.75	3	3	13.7792	7.75	4	4	19.6266	16.9	7	8	10.2237	7.75	3	3	11.0821	7.75	4	4	18.85	20.77	7	7	10.8178	7.75	4	4	11.2544	7.75	3	3	10.8477	9.15	4	4	24.864	16.2	7	12	2.89815	9.51	3	3	11.0366	9.86	5
Q9UEW8-2	STK39	Isoform 2 of STE20/SPS1-related proline-alanine-rich protein kinase OS=Homo sapiens OX=9606 GN=STK39 - [STK39_HUMAN]	30.2298	19.77	7	9	19.6008	12.17	5	7	52.8586	28.9	10	14	9.6364	9.13	3	3	22.086	15.4	6	8	4.09016	4.18	2	2					10.6958	11.03	4	5	18.3723	13.12	5	6	18.54	13.5	4	4					9.21784	13.31	5
Q9BWF3	RBM4	RNA-binding protein 4 OS=Homo sapiens OX=9606 GN=RBM4 PE=1 SV=1 - [RBM4_HUMAN]	7.75044	13.19	5	5					14.958	22.25	8	8	5.50898	7.42	3	3													11.2292	26.65	8	8
O43396	TXNL1	Thioredoxin-like protein 1 OS=Homo sapiens OX=9606 GN=TXNL1 PE=1 SV=3 - [TXNL1_HUMAN]									13.7447	24.57	5	5					7.47287	14.19	3	3									14.8444	28.03	5	5	12.2112	28.03	5	5	6.29639	10.38	2	2
O43852	CALU	Calumenin OS=Homo sapiens OX=9606 GN=CALU PE=1 SV=2 - [CALU_HUMAN]	8.55186	15.24	4	4	9.85354	25.71	5	5	27.1113	32.7	8	8	22.4963	31.75	7	7					3.95204	13.33	3	3					9.44011	19.68	5	5	1.97579	4.76	2	2	9.33911	12.7	3	3	6.31414	17.78	4	4
P10644	PRKAR1A	cAMP-dependent protein kinase type I-alpha regulatory subunit OS=Homo sapiens OX=9606 GN=PRKAR1A PE=1 SV=1 - [KAP0_HUMAN]	32.0186	25.46	10	12	15.0364	21.52	5	6	52.6484	39.9	13	16	20.2009	22.57	6	8	38.7863	34.12	10	12	11.1596	13.65	6	6	6.73973	9.71	3	3	29.4579	25.46	8	10	28.7844	28.61	8	10	43.4255	35.17	10	12	10.549	13.65	4	5	11.8418	18.37	5
Q16881-5	TXNRD1	Isoform 5 of Thioredoxin reductase 1, cytoplasmic OS=Homo sapiens OX=9606 GN=TXNRD1 - [TRXR1_HUMAN]									6.43192	6.01	2	2					8.76529	9.22	3	3									5.94498	7.01	3	3	6.01115	10.62	3	3	11.789	18.64	5	5
P61326	MAGOH	Protein mago nashi homolog OS=Homo sapiens OX=9606 GN=MAGOH PE=1 SV=1 - [MGN_HUMAN]	6.7203	20.55	2	2					10.6363	21.23	2	3	8.00179	32.19	3	3
Q9NX40	OCIAD1	OCIA domain-containing protein 1 OS=Homo sapiens OX=9606 GN=OCIAD1 PE=1 SV=1 - [OCAD1_HUMAN]	10.7334	19.59	5	5	4.87332	19.59	5	5	15.1074	19.18	4	5	4.29604	11.84	2	2	7.36587	19.18	4	4	2.25333	8.57	2	2					9.74805	21.22	4	4	5.61756	11.84	2	2	12.1766	24.08	4	4	1.74735	4.9	2	2	7.98858	10.2	3
P55265-5	ADAR	Isoform 5 of Double-stranded RNA-specific adenosine deaminase OS=Homo sapiens OX=9606 GN=ADAR - [DSRAD_HUMAN]	39.4512	17.19	14	16	6.07583	6.23	6	6	62.1648	23.95	19	20	25.7487	12.24	11	12	9.97174	7.3	7	8	5.17014	5.05	5	5	6.73328	6.44	6	6	44.8663	17.83	14	15	5.88817	3.97	3	3	27.6545	8.49	7	9	12.064	8.38	8	8	7.97955	5.59	5
O43678	NDUFA2	NADH dehydrogenase [ubiquinone] 1 alpha subcomplex subunit 2 OS=Homo sapiens OX=9606 GN=NDUFA2 PE=1 SV=3 - [NDUA2_HUMAN]	28.196	41.41	4	8	21.4759	41.41	4	5	24.1908	41.41	4	6	20.6101	41.41	4	5	22.5506	41.41	4	6	13.8516	41.41	4	4	11.1209	41.41	4	5	21.6601	41.41	4	5	23.9499	41.41	4	6	27.3303	42.42	5	7	13.6022	40.4	3	4	28.1868	41.41	4
O14639-3	ABLIM1	Isoform 3 of Actin-binding LIM protein 1 OS=Homo sapiens OX=9606 GN=ABLIM1 - [ABLM1_HUMAN]	4.92094	5.39	2	2	9.83271	9.6	4	4	24.4522	25.06	9	9					9.92976	12.65	5	5													7.50147	7.03	3	3	25.6249	24.36	6	6					9.92143	12.88	4
O43761	SYNGR3	Synaptogyrin-3 OS=Homo sapiens OX=9606 GN=SYNGR3 PE=1 SV=2 - [SNG3_HUMAN]	8.97089	20.09	4	4	6.18704	11.79	2	2	11.4822	20.09	4	5	6.94733	29.26	4	4	8.80201	15.28	3	3					3.86433	11.79	2	2	9.103	15.28	3	3	8.36863	20.09	4	4	10.2252	16.59	3	3	6.41078	11.79	2	2	9.15169	15.28	3
P08575-4	PTPRC	Isoform 2 of Receptor-type tyrosine-protein phosphatase C OS=Homo sapiens OX=9606 GN=PTPRC - [PTPRC_HUMAN]	15.7413	5.59	6	6	26.8668	11.18	12	12	10.8914	4.89	5	5	56.6978	20	20	20	27.5772	10.66	11	11	67.5012	24.45	24	25	54.2849	23.49	23	26	27.6878	12.93	12	12	18.3528	7.51	8	8					38.3596	14.41	16	16	26.6662	10.04	11
O95671	ASMTL	Probable bifunctional dTTP/UTP pyrophosphatase/methyltransferase protein OS=Homo sapiens OX=9606 GN=ASMTL PE=1 SV=3 - [ASML_HUMAN]									35.6733	27.7	9	10	5.85125	7.89	3	3													4.63272	3.86	2	2					20.93	15.94	5	5
P61020	RAB5B	Ras-related protein Rab-5B OS=Homo sapiens OX=9606 GN=RAB5B PE=1 SV=1 - [RAB5B_HUMAN]	19.9729	42.33	7	7	31.1434	42.33	7	9	22.6537	33.49	6	7	31.6916	42.33	7	9	20.5637	27.91	5	6	21.8164	36.74	6	7	16.9603	35.81	6	6	13.7061	26.98	5	5	29.1191	42.33	7	9	17.3157	27.91	5	6	12.7305	31.16	5	5	14.1179	33.49	6
P35555	FBN1	Fibrillin-1 OS=Homo sapiens OX=9606 GN=FBN1 PE=1 SV=4 - [FBN1_HUMAN]	42.3329	6.97	18	19	141.076	21.25	47	49	159.59	19.68	41	47	286.465	29.57	60	76	93.7237	14.25	31	35	258.36	29.05	59	75	32.1108	6.48	17	18	129.66	16.68	37	41	58.7344	9.51	24	25	113.108	16.09	34	37	62.8034	11.04	27	28	134.397	19.99	44
Q13151	HNRNPA0	Heterogeneous nuclear ribonucleoprotein A0 OS=Homo sapiens OX=9606 GN=HNRNPA0 PE=1 SV=1 - [ROA0_HUMAN]	32.6962	30.49	6	8	21.8614	23.61	5	7	37.1564	30.49	6	9	26.2152	34.1	6	7	23.4862	23.61	5	6	26.7276	30.49	6	7	18.0369	27.87	5	5	33.4438	31.8	7	8	24.8031	23.61	5	7	22.7886	18.36	5	7	18.889	23.61	5	5	16.3173	20.98	4
Q6IAA8	LAMTOR1	Ragulator complex protein LAMTOR1 OS=Homo sapiens OX=9606 GN=LAMTOR1 PE=1 SV=2 - [LTOR1_HUMAN]	3.3321	15.53	2	2																													3.80589	27.33	2	2	7.05439	27.33	2	2
P20292	ALOX5AP	Arachidonate 5-lipoxygenase-activating protein OS=Homo sapiens OX=9606 GN=ALOX5AP PE=1 SV=2 - [AL5AP_HUMAN]	7.15939	10.56	2	3									4.43137	10.56	2	2					3.61589	10.56	2	2	4.18797	10.56	2	2													4.4977	10.56	2	2
O60884	DNAJA2	DnaJ homolog subfamily A member 2 OS=Homo sapiens OX=9606 GN=DNAJA2 PE=1 SV=1 - [DNJA2_HUMAN]	22.7853	20.63	7	9	13.6999	15.29	5	5	40.4262	34.47	8	10	11.7055	13.59	6	6	28.0323	29.37	8	8	4.06229	6.07	3	3	7.2329	7.52	3	3	15.9373	13.59	4	5	20.0023	19.17	6	7	34.0913	20.87	7	9	2.09705	10.44	3	3	7.57421	11.17	3
Q8N5K1	CISD2	CDGSH iron-sulfur domain-containing protein 2 OS=Homo sapiens OX=9606 GN=CISD2 PE=1 SV=1 - [CISD2_HUMAN]	8.18288	21.48	3	3	4.37629	16.3	2	2	7.34896	20	3	3	7.33983	21.48	3	3	4.09052	11.11	2	2	6.53018	16.3	2	2	3.52332	15.56	2	2	7.5005	31.11	4	4	3.97057	11.11	2	2	2.45393	16.3	2	2	7.03043	27.41	3	3	7.95648	32.59	4
P61313	RPL15	60S ribosomal protein L15 OS=Homo sapiens OX=9606 GN=RPL15 PE=1 SV=2 - [RL15_HUMAN]	22.1323	27.45	6	7	16.0879	27.45	6	6	19.9817	27.45	6	7	19.0411	27.45	6	6	13.3461	20.59	4	4	17.348	31.86	6	6	14.8291	24.02	5	5	17.1345	27.45	5	5	14.0283	20.59	4	4	25.6214	27.45	6	7	16.017	27.45	6	6	17.0508	27.45	6
Q13596	SNX1	Sorting nexin-1 OS=Homo sapiens OX=9606 GN=SNX1 PE=1 SV=3 - [SNX1_HUMAN]	25.805	19.92	9	9	17.2643	14.56	7	7	27.2485	21.65	9	9	17.2793	16.86	8	8	20.3578	15.9	7	7	12.8391	10.73	5	5	16.3894	16.86	8	8	23.5364	18.01	8	8	23.2723	15.33	7	8	24.3914	20.69	9	9	7.46378	9.77	5	5	6.84465	10.73	5
Q6NUK1	SLC25A24	Calcium-binding mitochondrial carrier protein SCaMC-1 OS=Homo sapiens OX=9606 GN=SLC25A24 PE=1 SV=2 - [SCMC1_HUMAN]	10.9062	13.84	6	6	5.1063	12.37	5	5	18.3311	22.64	8	8	16.6471	16.98	8	8	8.87074	16.98	5	5	4.46112	6.71	3	3									2.28355	5.24	2	2	7.86365	7.76	3	3					5.02768	9.85	5
Q96I24	FUBP3	Far upstream element-binding protein 3 OS=Homo sapiens OX=9606 GN=FUBP3 PE=1 SV=2 - [FUBP3_HUMAN]	2.27047	12.94	4	4	0	4.55	2	2	18.4915	20.45	7	7	2.4979	4.2	2	2					4.18397	3.85	2	2	2.52892	4.2	2	2	9.75806	10.14	4	4
P43004-2	SLC1A2	Isoform 2 of Excitatory amino acid transporter 2 OS=Homo sapiens OX=9606 GN=SLC1A2 - [EAA2_HUMAN]	110.624	24.6	14	26	141.034	30.8	15	38	185.527	40.88	19	50	80.7598	24.07	11	20	140.44	24.6	14	33	76.6171	25.66	14	21	39.0507	13.81	7	10	97.6604	25.66	14	28	126.77	26.73	15	32	174.79	24.78	15	46	73.3453	21.42	11	21	116.35	23.54	13
Q9Y5L4	TIMM13	Mitochondrial import inner membrane translocase subunit Tim13 OS=Homo sapiens OX=9606 GN=TIMM13 PE=1 SV=1 - [TIM13_HUMAN]									7.16604	42.11	3	3	6.29121	26.32	2	2	7.82024	26.32	2	2									6.43267	26.32	2	2	7.39669	26.32	2	2	7.43885	42.11	3	3					5.81866	26.32	2
O95865	DDAH2	N(G),N(G)-dimethylarginine dimethylaminohydrolase 2 OS=Homo sapiens OX=9606 GN=DDAH2 PE=1 SV=1 - [DDAH2_HUMAN]																													12.0507	19.3	4	4	7.29352	12.98	3	3					3.83411	14.04	3	3	6.60942	14.74	4
Q4V328	GRIPAP1	GRIP1-associated protein 1 OS=Homo sapiens OX=9606 GN=GRIPAP1 PE=1 SV=2 - [GRAP1_HUMAN]	18.5175	8.92	7	7	12.4925	6.78	5	5	20.2389	13.79	8	8	15.9345	11.53	8	8	17.4296	11.41	6	6	3.9193	2.97	2	2	4.53621	3.33	3	3	12.5919	10.94	7	7	15.3376	9.04	6	7	37.0824	19.14	10	11					9.80588	10.94	7
P15104	GLUL	Glutamine synthetase OS=Homo sapiens OX=9606 GN=GLUL PE=1 SV=4 - [GLNA_HUMAN]	11.8967	10.99	4	4	23.6432	15.28	6	6	35.827	23.86	9	9	20.2613	16.09	6	6	46.9185	30.03	11	12	29.3221	24.93	8	8	18.3232	15.28	6	6	22.1254	18.23	7	7	35.9856	23.59	8	9	67.8723	38.07	12	15	7.27199	17.96	6	6	27.7417	25.74	8
Q8TD22	SFXN5	Sideroflexin-5 OS=Homo sapiens OX=9606 GN=SFXN5 PE=1 SV=1 - [SFXN5_HUMAN]	21.6055	24.71	7	7	20.4635	22.65	7	7	27.6398	31.18	8	9	7.16744	8.82	3	3	23.1303	28.53	8	8	4.84956	8.82	3	3	2.87424	6.18	2	2	7.30007	9.12	3	3	7.65154	8.82	3	3	11.2209	17.94	5	5	7.07871	11.18	4	4	8.5253	18.24	5
Q6UWR7	ENPP6	Glycerophosphocholine cholinephosphodiesterase ENPP6 OS=Homo sapiens OX=9606 GN=ENPP6 PE=1 SV=2 - [ENPP6_HUMAN]	22.5367	30.68	9	11	17.5119	16.59	5	6	56.3907	31.14	9	13	12.1401	15.45	5	6	34.8081	21.14	6	9	44.2816	30.68	10	14	33.2516	23.86	8	11	9.88943	8.64	3	3	22.0185	23.64	7	9	33.6611	28.41	9	11	4.17585	10.68	3	3	9.60434	9.55	3
Q07065	CKAP4	Cytoskeleton-associated protein 4 OS=Homo sapiens OX=9606 GN=CKAP4 PE=1 SV=2 - [CKAP4_HUMAN]	28.7688	20.27	9	9	6.21848	8.14	4	4	21.5902	18.11	8	8	16.1891	19.77	8	8					9.53379	15.95	9	9					19.3434	12.62	6	6	2.02748	4.82	2	2	24.4717	22.59	10	10	13.307	12.13	6	6	7.26153	10.63	5
Q92974-3	ARHGEF2	Isoform 3 of Rho guanine nucleotide exchange factor 2 OS=Homo sapiens OX=9606 GN=ARHGEF2 - [ARHG2_HUMAN]	36.1344	17.01	15	15	17.5866	13.26	10	10	48.5693	19.31	15	15	15.0065	7.83	7	7	42.8435	20.67	17	17	6.63123	4.28	4	4	1.77068	3.65	4	4	9.71818	6.26	5	5	23.8279	14.72	11	11	39.2939	15.14	12	12	2.72141	3.65	3	3	14.2336	11.27	9
[truncated: 2,612 more rows]
[truncated: 116 more columns]

## Sheet: Supplementary Table 3
Supplementary Table 3: Complete SAINTexpress output for AP-MS experiment of pT217 tau interactors
[truncated: 3,366 more rows]

[truncated: 11 more sheets: Supplementary Table 4, Supplementary Table 5, Supplementary Table 6, Supplementary Table 7, Supplementary Table 8, Supplementary Table 9, Supplementary Table 10, Supplementary Table 11, Supplementary Table 12, Supplementary Table 13, Supplementary Table 14]
